# Supplementary material for: Pharmacological inhibition and reversal of pancreatic acinar ductal metaplasia
Source: Cell Death Discov. 2022 Sep 2;8:378. doi: 10.1038/s41420-022-01165-4 (PMC9440259; doi:10.1038/s41420-022-01165-4)
Supplement: Supplementary file 2 — Supplemental Table 3 [file 41420_2022_1165_MOESM2_ESM.xlsx]

## Sheet: TSA Upstream
© 2000-2022 QIAGEN. All rights reserved.
Upstream Regulator	Expr Log Ratio	Molecule Type	Predicted Activation State	Activation z-score	p-value of overlap	Target Molecules in Dataset	Mechanistic Network
l-asparaginase		biologic drug	Activated	6.874	2.46e-27	ATF5,AURKA,AURKB,BDH2,BIRC5,BTG2,BUB1,BUB1B,CCNA2,CCNB2,CCNE2,CDC25C,CDC6,CDCA5,CDK1,CDKN1A,Cdkn1c,CENPA,CENPF,CENPH,CENPP,CLSPN,DHCR7,DSN1,E2F7,ERCC6L,EXO1,EXTL1,FANCD2,FASN,FGF21,GINS2,Hamp/Hamp2,HMGCR,IDI1,INCENP,KIF11,KIF15,KIF18B,KIF20B,KIF22,KIF2C,KIF4A,KIFC1,KNL1,KNTC1,LDLR,LIG1,LIPG,MAD2L1,MCM2,MCM4,MCM5,MCM6,MIS18BP1,MSMO1,MYBL2,NCAPG,NCAPH,NDC80,NIBAN1,NUF2,OIP5,ORC1,PKMYT1,PLAGL1,PLK1,…
filgrastim		biologic drug	Inhibited	-2.062	3.18e-09	ADAM28,ADGRG3,ALDH6A1,ALOX5,ALPL,ANGPT1,ANXA3,AOC3,ARHGAP24,ASCL2,ASF1B,ATF3,ATP1A3,ATP2B4,ATP9A,BATF,BEX3,BTG2,CARD6,CARD9,CAVIN2,CBR1,CCL3L3,CCL4,CD46,CD55,CD74,CD83,CEACAM1,CFAP100,CHAF1A,CHIT1,CLEC4D,CRYBG1,CST3,CST7,CXCL10,CYBB,CYP27A1,CYSLTR1,DACH1,DDAH2,DHRS9,DPYD,E2F2,EGR2,EGR3,EMILIN2,ENO1,EPHB1,FAM111A,FBP1,FCMR,FKBP5,FLT3LG,GAPDH,GBP3,GNGT2,GPR162,GPR34,GPR84,HHIP,HILPDA,HLA-DQB1,HLA-D…
actinomycin D		biologic drug		-1.344	1.13e-05	Abcb1b,ABCC2,ABCG1,ACTB,ADM,AFP,ALB,AQP5,ARC,AVPR1A,BCL10,BCL2,BCL2A1,BDNF,BIRC5,BRCA1,CCL2,CCND1,CD38,CD55,CDC25C,CDKN1A,CFLAR,CGA,CLEC11A,CYP1A1,DIO3,DUSP1,EGLN3,ERRFI1,F3,FAS,FASN,FEN1,FTH1,GAPDH,GPI,GSTM5,GSTP1,GUCY1B1,HTR1A,ID2,IFNB1,IFNGR1,IGFBP4,IGFBP5,IL1R2,IRAK4,IRS1,JUN,LMNB1,LTB4R,MAOA,MAT1A,Mt1,MTTP,NPM1,Nppb,NR0B1,NTF3,NTRK2,PLAUR,POU1F1,PPARG,PTGIS,PTGS2,PTHLH,RAD51,RBP2,RETN,RGS2,S…	1720 (22)
poly rI:rC-RNA		biologic drug	Inhibited	-2.53	4.12e-05	Abi3bp,ACOD1,Alyref,Apol11b (includes others),APOL2,Apol7e (includes others),Apol9a/Apol9b,ARG1,ARHGAP40,ATF3,ATP6V0A2,AXL,BAK1,BCL2,BIRC5,BMP2,BNIP3,BTC,BUB1,CAMP,Casp12,CCL2,CCL3L3,CCL4,CCNA2,CCNB2,CCNG1,CD14,CD36,CD74,CD83,CDC20,CDCA3,CDH1,CDK1,CEACAM1,CENPE,CENPF,CFB,CFLAR,CGAS,Clec2e/Clec2h,CLEC4E,CRP,CSF3,CXCL10,CXCL2,CXCL3,CYP27B1,CYP4F2,DIO1,DLK1,DUOX1,DUSP1,EFNB3,EIF2AK2,ERFE,EZR,FAS,FCG…	1260 (14)
lisinopril		biologic drug		-0.321	0.000192	ACE,ACTA1,Actn3,Chil3/Chil4,CYBB,GBP6,Ifi47,IL1B,JUN,KDR,LDLR,MMP8,Ngp,PDGFRB,PYGM,REN,S100A6,S100A9,TNNI2
pituitary adenylate cyclase-activating polypeptide		biologic drug			0.00134	ACER2,ADM,AXIN2,C1QL1,CCND1,DUSP6,EGLN3,EPHA4,ERRFI1,FAH,FOSL1,HRH3,MMD,Pvr,RET,SELENOT,SEMA6D,SMIM3,STOM
Hyaluronidase		biologic drug		0.283	0.00259	ADAMTS4,ITIH5,MMP13,TNFAIP6
stallimycin		biologic drug		-0.647	0.00344	BMP7,CXCL10,F3,IFI16,IFIT1,IFIT2,IFIT3,IFNB1,IL1B,IL24,IL36G,IL3RA,IL7,IRF7,ISG15,NODAL,OAS1,SP110,TNFSF4	1404 (15)
emactuzumab		biologic drug		-1.134	0.0041	GBP4,IFIT1,IFIT3,IFITM3,ISG15,SOCS1,XAF1
isotretinoin		biologic drug		0.903	0.00459	ABCG1,ALDH1A3,BCL2,CALB2,CCL2,CD38,CDKN1A,CKS1B,CRABP2,FASN,GATA3,HPGD,IFIT3,IL27RA,MMP1,MMP13,OAS1,PLA2G15,PTGIS,PTGS2,S100A9,SERPINA3,SERPINB3,SLC12A8,SLC6A14,TMPRSS4,VCAM1	1637 (19)
pembrolizumab		biologic drug		1.414	0.00491	CCL4,CCNB1,CD83,CD8A,CDK1,CMKLR1,E2F1,HAVCR2,HLA-A,HLA-DQA1,IDO1,IFIT1,IL1B,KLRB1,MARCO,MKI67,OAS1,PTGS2
cyclosporin A		biologic drug	Inhibited	-3.12	0.00886	A2M,A3GALT2,ABCC2,ACHE,ADORA2B,Agtr1b,ANG,APOB,ATF3,ATP8A2,AVPR1A,BATF,BCL2,BDNF,BGN,BMP2,CADM3,CAMP,CASR,CCL2,CCL4,CCND1,CD14,CD1D,CD55,CD83,CDH1,CDKN1A,CFLAR,CR2,CYBA,CYP27A1,CYP2C9,CYP3A5,EDIL3,EDN1,EDNRB,EGF,EGR2,EIF2AK3,F3,FAS,FASN,FCGR2A,FKBP5,FLT1,FLT3LG,FOSB,FREM2,FST,FXYD5,GCGR,GNPDA1,HELLS,HMGCR,HNF4A,HPX,HSPD1,ICAM1,ID3,IFNGR1,IL12A,IL16,IL19,IL1B,IL2,Il31,IL31RA,IQGAP2,ITGAE,ITGB4,JUN…	1403 (16)
MIW815		biologic drug		1	0.0106	CCL2,CCL4,CXCL10,IFNB1
defibrotide		biologic drug			0.0115	F3,PLAT,SERPINE1
cetuximab/radiotherapy		biologic drug			0.0115	FLT1,KDR,TYMS
oblimersen		biologic drug		-0.574	0.0141	ADM,ATF3,BCL2,CDKN1A,DUSP1,EFNB2,IFI16,IFIT1,IFIT3,IL24,IRF7,ISG15,MAFF,MSX1,MYH3,OAS1,OAS2,OASL,RSAD2,SCG5
liraglutide		biologic drug	Activated	2.431	0.0149	ACE,FGF21,FGFR2,FGFR3,GLP1R,KLB,PCSK1,REN,SFTPB
bleomycin		biologic drug		-1.435	0.0168	AKT1,ANGPT1,ANGPT2,ARG1,BCL2,BLM,BMP4,CCL2,CCL3L3,Ccl9,CCR1,CDH5,CDKN1A,Chil3/Chil4,CTSE,CTSS,CXCL10,CXCL2,DCN,DNER,E2F7,F2,F2R,FAS,FOSL1,FRZB,ICAM1,ID1,IFNB1,IL13RA1,IL1B,IL4R,KLF15,LAMA1,LMNB1,LOX,MMP8,Mup1 (includes others),Nnt,PCNA,PECAM1,PLA2G15,PLAT,PPARGC1A,PTGER2,RGCC,SERPINE1,SFRP1,SNAI1,SOCS2,STOM,TGFBR2,THBS4,TIMP4,TINAGL1,Tlr13,TNFRSF10A,TP53,TP63,UBE2C,UHRF1
enterotoxin B		biologic drug		1.113	0.0172	BDNF,BNIP3L,CCL2,CCL3L3,CCL4,Ccl7,Ccl9,Chil3/Chil4,CSF2RA,CSF2RB,CSF3,CXCL10,CXCL2,CXCL3,FBXO2,ICAM1,IL10RB,IL12A,IL1B,IL2,IL33,PFN2,RSAD2,SERPINA3,SNCA,UCHL1,WT1
LY-2510924		biologic drug		-0.044	0.0342	BCL2,BUB1,CD14,LILRB3,MAD2L1,NCAPG2
entolimod		biologic drug		1.555	0.0348	ADRB2,ATF3,BCL2A1,CCL4,CXCL10,CXCL2,CXCL3,DUSP1,GDF15,IL1B,SOX3
azurin 50-77		biologic drug			0.0382	CDKN1A,FOXM1,TP53
afamelanotide		biologic drug			0.0382	PPARD,PPARG,WNT3A
atosibanum		biologic drug			0.0382	CDKN1A,PTGS2,SLC1A2
myristoylated protein kinase C peptide inhibitor		biologic drug			0.0382	CD36,CD55,PPARG
vancomycin		biologic drug	Inhibited	-2.205	0.153	A2M,A3GALT2,AASS,ABCC3,ADORA2B,ADRB1,AGMO,ATP8A2,BLNK,BMP4,BMP7,C1QA,CCND1,CD14,CD82,CST3,CXCL2,FCGR2A,FTH1,FXYD5,GARNL3,GCGR,Gm16440 (includes others),Gm3383 (includes others),GPM6A,GPX6,GRM1,GSTK1,HAVCR2,HJURP,IGFBP5,IL1B,ITGB4,KHDRBS3,LXN,Ms4a6b,NAV2,NOX4,NRAS,Nrg1,PDCD6IP,PRKCD,PTGDS,PTPRZ1,Pvr,RBM3,RTN4RL1,S100A10,SLC7A8,SOCS2,SOD2,SOD3,ST3GAL6,TJP1,TMEM100,TSPAN8
beta-estradiol		chemical - endogenous mammalian		-1.384	2.03e-22	A2M,ABAT,ABCA3,ABCC8,ACE,ACER2,Acot1,ACOX1,ACOX2,ACSM3,ACTA1,ACTB,ADAMTS4,ADCY4,ADGRF5,ADGRG2,ADM,ADM2,ADRB1,ADRB2,ADRB3,AEBP1,AFP,AGR3,Agtr1b,AJUBA,AKT3,ALB,ALDH3A2,ALDH4A1,ALDH6A1,ALG9,ALPG,ALPP,AMOTL1,ANAPC4,ANGPT1,ANKS1B,ANO1,ANPEP,ANTXR1,ANXA3,AP1S1,APBA1,APBB1,APCDD1,AQP1,AQP5,ARC,ARG1,ARHGEF15,ARHGEF2,ARHGEF39,ARPC1B,ARSB,ARSG,ATAD2,ATF3,ATF5,ATP2B1,ATP2B2,ATP5MC2,ATP6V0D2,AURKA,AVPR1A,B3G…	1984 (20)
progesterone		chemical - endogenous mammalian		1.105	3.98e-16	ACE,ACOD1,Acot1,ACOX1,ACTA1,ACTB,ADM,ADRA2A,ADRB2,AEBP1,Agtr1b,AK3,AKR1C3,AKR1C4,ALPL,AMD1,AMPD3,AMY2A,AQP1,ARL14,ASCL3,ASGR1,ASGR2,ATF3,ATP5MC2,AURKA,BCL2,BCL6,BDNF,BMP2,BRCA1,C5AR1,CA3,CAPRIN2,CCL2,CCNA2,CCNB1,CCNB2,CCND1,CCNG1,CD1D,CD36,Cd52,CD82,CDC25A,CDC25C,CDH1,CDH16,CDKN1A,Cdkn1c,CDKN2A,CDT1,CES1,CFB,CFTR,CHAF1A,CHAT,Chil3/Chil4,CKMT1A/CKMT1B,CLCA1,CLDN3,CNR1,COL12A1,COL15A1,CRCP,CSF3R,CS…	1695 (19)
L-triiodothyronine		chemical - endogenous mammalian		1.6	3.08e-14	A2M,AADAT,AATK,ABCD2,ACHE,Acnat1/Acnat2,ACOX1,ACTA1,ACTB,ADM,ADRB2,AFP,AGRP,Agtr1b,AHSG,AKR1C3,ALB,ALPP,AMD1,APOA2,APOA5,APOB,APOM,ATP1A3,BCAR3,BCL2,BDNF,BMF,BMP4,BNIP3L,C1S,CAPZA1,CBR1,Ccl6,CCND1,CD36,CDCA4,CDKN1A,CDKN2A,CELA2A,CEP126,CGA,CIDEA,CMKLR1,CNR1,COL4A1,COQ10B,CSHL1,CST3,CYP11A1,CYP26B1,CYP27B1,CYP4A11,D1Pas1,DBP,DCUN1D1,DHCR24,DIO1,DIO3,DKK4,DLK1,DUSP1,E2F1,EDN1,EGF,EGR2,ELOVL3,ENO2,E…	1644 (23)
tretinoin		chemical - endogenous mammalian	Activated	2.032	7.94e-10	A2M,AATK,ABCA12,ABCG1,ACACB,ACOX1,Acp5,ACSS2,Actn3,ADAM11,ADAMTS4,ADGRE1,ADM,AFP,AHNAK,AKR1A1,AKT1,ALDH1A3,ALDH3A1,ALDH3A2,ALOX5,ALPL,ANGPTL4,ANPEP,ANXA6,APBA2,APCDD1,APLN,APOA2,AQP1,ARG1,ARHGAP1,ATF3,ATP1B3,AURKA,B3GALT1,BACH2,BATF,BC048679,BCL2,BCL2A1,BCL6,BHMT,BIRC5,BMP2,BMP4,BNIP3,BNIP3L,BRCA1,BTC,BTG2,C1QA,C1S,C3AR1,C5AR1,CACNA1S,CAMKK1,CAVIN3,CBR1,CBS/CBSL,CCDC169,CCL2,CCL4,CCN3,CCNA2,CCNB1…	1772 (19)
levodopa		chemical - endogenous mammalian	Activated	3.638	8.36e-10	9130019O22Rik/Zfp747,ABCA7,ACKR1,ADGRB2,ADRA2C,AI987944 (includes others),AJAP1,ALPL,Alyref,APBA2,APLP1,ARC,ARG2,ARL3,ARMH4,ASPSCR1,AXL,BCL2,C1QA,C1QTNF12,C2CD4C,C8B,C9orf24,CACNA1H,CACNB2,CAPG,CBR3,CCDC190,CCND1,CCNG2,Cdkn1c,CHAT,CIART,CLIC6,CLIP4,CMTM4,CNIH3,CNR1,COCH,COL4A1,CRTAC1,CRYM,CSMD3,CSRNP3,CYP2A6 (includes others),Cyp2c23,DAB1,DBP,DCAKD,DENND1C,DGAT2,DGKB,DGKI,DIXDC1,DLG2,DLK1,DMTN,DP…	1366 (17)
10E,12Z-octadecadienoic acid		chemical - endogenous mammalian	Inhibited	-2.483	5.43e-09	ABCD2,ACOX1,ACSM3,ACSS2,ADAM12,ALDH6A1,APLN,ARHGEF15,ARHGEF39,ATF3,ATP6V0D2,B3GNT7,BCL2,BIRC5,BOK,BUB1,CA3,CACNA1G,CACNG4,CBR3,CCL2,CD36,CDKN3,CITED1,CLIC5,D430019H16Rik,DGAT2,DLGAP5,EGR2,EXO1,FADS1,FASN,GCNT4,GDF15,GLA,HMMR,IL1B,ITIH2,ITPKA,KCTD19,LDLR,LPIN1,MCM10,ME1,NAMPT,NDC80,NOTCH4,NR4A3,NXPH3,PBK,PLIN1,PODN,PPARG,PPP1R3B,PTGS2,RASGRF1,RETN,SCN4A,SLC1A3,SLC2A4,SLC38A3,SMTNL2,SOX6,SPDL1,ST18…	1084 (18)
D-glucose		chemical - endogenous mammalian		0.869	7.05e-09	Abcb1b,ABCG1,Acan,ACE,ACHE,ACOX1,ACTA1,ACTB,ACVR1C,ADCY5,AGRP,ALDOB,ALDOC,ANGPT2,ANLN,ANO1,ANXA3,APLN,APOB,AQP1,AQP7,ARG1,ATF3,ATF5,ATP2B1,ATP2B2,ATP2B3,ATP2B4,ATP5MC2,ATP8B1,BCL2,BCL2L12,BMP2,BMP4,CAPZA1,Casp12,CBL,CBR3,CBS/CBSL,CCL2,CCNB1,CCND1,CCPG1,CD36,CD55,CDK1,CDK5R1,CDKN1A,CDT1,CFLAR,CLGN,CNN1,CNR1,COL4A1,CORIN,CXCL2,CYBA,CYBB,DCN,DRD1,DTNA,DUOX1,DUSP1,E2F1,EDN1,EFHD1,EIF2AK3,ELOVL6,EMCN,…	1425 (19)
dihydrotestosterone		chemical - endogenous mammalian		-1.103	2.24e-08	ABCG1,ACE,Acp5,ACTA1,ACTB,ADM,ADRB3,Akr1b7,ALDH1A3,Alyref,AMD1,AMHR2,ANO1,APOM,AQP1,ARG1,ASAP2,ATAD2,ATP13A2,AXIN2,AZGP1,BASP1,BCL2,BGN,BMF,BMP7,BRIP1,BTG2,BUB1B,C1orf116,CA3,CASP8,CCNA2,CCNB1,CCND1,CCNO,CD36,CD74,CDC20,CDC6,CDCA7,CDH1,CDKN1A,CGA,Chil3/Chil4,CKM,CMKLR1,CNTNAP2,COL4A1,COL5A2,COL5A3,CST6,CYBB,CYP11A1,Cyp2d9 (includes others),CYP4A11,CYP4B1,DCN,DDIAS,DEPDC1,DHCR24,DPM3,DTL,E2F8,EAF2…	2054 (20)
ethanol		chemical - endogenous mammalian		1.07	1.36e-07	ABCG1,ACOX1,ACTA1,ADCY6,ADM,ALDH1A3,ALOX5,ANKS1B,ANPEP,ASCL2,ATF3,AXIN2,BCL2,BDNF,BHMT,BMP4,BRCA1,C3AR1,C5AR1,CAPN5,CBR1,CCL2,Ccl7,CCND1,CD14,CD36,CDKN1A,CENPA,CGAS,CHAT,CNR1,CRP,CXCL3,CYP27A1,CYP2A6 (includes others),CYP2B6,CYP2C8,CYP2C9,CYP3A5,CYP4A11,CYP8B1,DDR2,DKK1,DRD1,DUSP1,DUSP6,E2F1,EDN1,EDNRB,ELOVL3,ESR1,FABP2,FAS,FASN,FGF2,FGF4,FOSB,FOSL1,GABRA4,GABRD,GAPDH,GCK,GHRH,GPC5,GPM6A,GRIN1,GR…	1616 (20)
dopamine		chemical - endogenous mammalian		1.835	3.48e-07	ADRA2C,ASIC2,ATF3,ATP8B1,BCL2,BDNF,BTG2,CACNA2D2,CACNG1,CCDC146,CCL2,CCL3L3,Ccl7,CHAT,CHRNA1,CNR1,CXCL10,CXCL2,CXCL3,CYP4F8,DRD1,DUSP2,DUSP8,EGR3,FOSB,FST,GABRB1,GABRD,GATA2,GIPR,GPC3,GPR12,GPR22,GPR68,GPR83,GRIK2,GRIN1,GRM4,HRH3,IFI16,IFNB1,IL12A,IL1B,JUN,KCNAB3,KCND2,KCNJ12,KCNJ13,KCNK1,KCNK6,KCNN3,LDLR,LRTM2,MAP2,NMU,NR4A3,NTSR2,PLPPR1,POMC,PPP1R1B,PPP1R2,SCN1A,SCRT2,SIAH3,SLC1A3,SLC6A3,SSTR2,…	1418 (20)
butyric acid		chemical - endogenous mammalian		1.786	5.1e-06	A2M,ABCC2,ACHE,ADGRE1,ALB,ALOX5,ALPG,ALPK2,AQP1,ATP2B4,BAK1,BCL2,BCL2A1,BIRC5,C7,CAMP,CBS/CBSL,CCNA2,CCNB1,CCNB2,CCND1,CCNG1,CCR1,CD14,CD36,CD82,CD83,CDC20,CDC25A,CDC25C,CDC6,CDH1,CDK1,CDK6,CDKN1A,CDKN2A,CFLAR,CGA,CKS1B,CLDN1,CLDN2,COL11A1,COL4A1,COL5A2,CYP11A1,CYP1A1,CYP2B6,CYP2C9,CYP4A11,DHCR24,DNM1,DTYMK,DUSP1,E2F1,EPOR,ESR1,FASN,FES,FFAR2,FGF21,FOXM1,FTH1,GAK,GATA2,GATA3,GATA4,GATA5,GGT1,GLI1…	1922 (23)
palmitic acid		chemical - endogenous mammalian		-0.24	7.73e-06	AHSG,AKT1,APOM,AQP7,ATF3,ATP5MF,BCL2,C1QTNF12,Casp12,CCL2,CCL3L3,CCL4,CD36,CDKN1A,CDKN2A,CFLAR,CGAS,CIDEA,CKM,CNR1,CPE,CXCL10,CXCL2,CXCL3,CYBA,CYBB,CYP4F12,CYP4F2,DGAT2,Dnajb3,EEF1A1,EGLN3,EIF2AK3,ELOVL6,EPHX2,FABP2,FASN,FGF21,G6PD,GAPDH,GCK,GDF15,GLP1R,HNF1A,HNF4A,Hrk,HTR2C,HTR7,IAPP,ICAM1,IDH2,IDO1,IFNB1,IL1B,IL6R,IRS1,JUN,KCNN4,LEP,MIOX,MLXIPL,Mt1,NMU,NR4A3,PAX6,PCK1,PDK4,PDX1,PFKM,PKLR,PPARD,…	1677 (23)
cyclic AMP		chemical - endogenous mammalian		1.853	1.11e-05	ACHE,ADRA2A,AFAP1L2,Akr1b7,ANTXR1,AOC3,ARC,ARG1,ARG2,BCL2,BDNF,BMP2,CACNA1H,CCL2,CCND1,CDC25A,CDKN1A,CGA,CNTF,CRYM,CYP11A1,CYP11B2,CYP2A6 (includes others),DRD1,E2F1,EGR2,ENO2,F3,FCGR1A,FGF2,FLT1,GATA3,GATA4,GCK,GOT1,HSD17B11,IGF2,IGFBP4,IGFBP5,IL1B,IL2,IL33,INHA,JUN,KCNJ13,KDR,KIF23,LEP,LGALS3BP,LHCGR,MEST,MITF,MME,MMP1,MMP10,NOS1,NR0B1,NTF3,NTF4,PCK1,PDE4B,PFKFB1,PLA2G4A,PNMT,POMC,PPARGC1A,PPP1…	1641 (22)
indican		chemical - endogenous mammalian	Activated	2.114	4.49e-05	ALB,ANGPT2,BNIP3,CA9,CCL2,CDH1,CDKN1A,EGLN3,GATA3,HILPDA,ICAM1,IL1B,NOX4,Nppb,PTGS2,REN,SLC2A1,SLCO4C1,TP53	1099 (15)
15-deoxy-delta-12,14 -PGJ 2		chemical - endogenous mammalian		-0.134	9.5e-05	ADAMTS4,AFP,Agtr1b,BAK1,BCL2,BIRC5,BRCA1,CAV2,CCL2,CCNB1,CCND1,CCNG1,CD36,CDC25C,CDH5,CDKN1A,CFLAR,CXCL10,CXCL2,CYBB,E2F1,E2F2,ESR1,FABP2,FGF4,FLT1,FTH1,GAL,GDF15,GSR,GSTP1,HSPB1,IAPP,ICAM1,IL1B,IL2,ITGAM,JUN,KDR,KLK3,LAMA1,MMP1,MMP13,MNX1,MPO,MXD1,MYH11,MYOD1,Nes,NEUROD1,NOX4,Nppb,OLIG2,PAX6,Pbsn,PDX1,PECAM1,PLA2G4A,Podxl,PPARG,PTGS2,SCARB1,SERPINE1,SFTPB,SLC2A4,SOCS1,SOX17,SST,TDGF1,TFCP2L1,TFF…	1358 (15)
L-methionine		chemical - endogenous mammalian		-1.579	9.9e-05	ALB,ATF5,AURKB,BDNF,BRCA1,BUB1,CCNB1,CCNB2,CDCA8,CDK1,CXCL2,CYP2C18,EEF1A1,F3,IFI16,IGFBP4,MAT1A,MTTP,NUSAP1,PCK1,PLAT,PRC1,SOD2,SPHK2,TOP2A,TYMS	1444 (17)
cholic acid		chemical - endogenous mammalian		-0.518	0.000112	ABCC2,ABCC3,ACE,ACOX1,APOM,CBR1,CCNG1,CDX2,CYP27A1,CYP2B6,CYP3A5,CYP4A11,CYP8B1,DHCR7,EGF,FABP7,FBP1,HMGCR,IGFBP5,KCNJ13,KRT8,LRP2,MDK,NR1I2,PCK1,PLTP,PPARGC1A,SLC10A1,SLC10A2,Slco1a4,SOD3,VIPR2	958 (18)
norepinephrine		chemical - endogenous mammalian		-0.126	0.000124	ACTA1,ADRA2B,ADRB1,ADRB3,BDNF,CACNA1G,Ccl9,CHAT,CHST2,COQ10B,DCLK3,DUSP1,EDN1,EIF2AK3,ELOVL3,ELOVL6,EOMES,FGF2,FGF21,FPR2,FST,FTH1,GDF15,GPD1,GRIN2B,GRK3,GRK5,GRM1,GXYLT1,HHIP,HILPDA,HS3ST2,ID1,IL12A,IL1B,IL2,LEP,LRRN3,MCAM,MFRP,NPHP4,Nppb,NPY1R,NR4A3,PCNA,PDE4B,PLAGL1,POMC,PPARG,PPARGC1A,PRKN,PTGS2,PTPN21,SERPINE1,SLC2A1,SLC2A4,SNAI1,THRSP,TINAGL1,UBE2I,WHRN,WNT10A	1348 (20)
chenodeoxycholic acid		chemical - endogenous mammalian		-0.103	0.000153	ABCC2,ABCC3,ABCG1,APOB,APOM,CD36,Ces2c,CYP27A1,CYP3A5,CYP8B1,FASN,FBP1,FGF19,FGF21,FGG,GLP2R,HNF1A,HNF4A,HPGD,IFNB1,KNG1,LDLR,LRP2,MTTP,NR1H4,PCK1,PDK4,PLTP,PRTN3,PTGS2,SDC1,SLC10A1,SLC10A2,SNAI1,SULT1E1,TK1	1217 (21)
thyroid hormone		chemical - endogenous mammalian		-0.052	0.000226	ABCG1,ACE,ACSL5,ACTA1,ADCY6,ADRB1,AFP,AK4,ALDOB,APOA5,BDNF,BTG2,CCNA2,CCND1,CDH4,CDKN1A,Cdkn1c,CDKN2A,CPE,CTNND2,DAB1,DDC,E2F1,EGF,FASN,G6PD,GABPB2,GPD2,HMGCR,HSP90AB1,ID1,IGFBP2,IGFBP4,INHA,LEP,MAPK3,MBP,ME1,MYH6,NEUROG3,NRAS,NTRK2,NUDT7,PCK1,PCP4,PCSK1,PGD,PHYH,PKLR,PTGDS,RELN,RTN1,S100A10,SLC6A4,SST,SSTR5,SYT12,TCEA3,TFDP1,THRSP,Tmsb4x (includes others),TTR,UCP2	1807 (25)
arachidonic acid		chemical - endogenous mammalian		-0.869	0.000295	ABCG1,ACOX1,AQP3,BAK1,BCL2,BCL2A1,CD36,CD83,EDN1,ELOVL2,ELOVL6,EPHB1,F3,FADS1,FAS,FASN,FOSL1,G6PD,GLI1,IL1B,IL2,JUN,KDR,LDLR,MMP13,PECAM1,PKLR,PLA2G4A,PLTP,PPARG,PTGS1,PTGS2,PTHLH,RBP2,RGS2,SLC2A4,THRSP,TNFRSF1B,UCP2,VCAM1	1063 (20)
beta-carotene		chemical - endogenous mammalian		-0.714	0.000307	ACSS2,ALB,APOL6,CELA1,DGAT2,ELOVL6,FADS3,HSPA1A/HSPA1B,IL1B,IL2,LPGAT1,ME1,MOGAT2,NR1D1,NTSR2,PPARG,PTGS2,SCARB1,SLC16A12,SLC2A4,SLC9A2	1413 (17)
leukotriene D4		chemical - endogenous mammalian		1.309	0.000412	ADAM12,APOLD1,ATF3,BMP2,CCL2,CCL3L3,CCL4,CDH1,CITED1,CXCL2,CYSLTR1,DUSP1,EGR2,EGR3,F3,KCNJ2,MAP3K8,MMP1,NDRG1,NR4A3,PDGFRB,PDK4,PTGS2,RGS2	1244 (20)
L-glutamic acid		chemical - endogenous mammalian		-0.187	0.000439	Abcb1b,ACTB,BCL2,BDNF,CBL,CCND1,CDKN1A,CDS1,CLDN1,CYP2B6,CYP2C18,CYP2C9,Defb1,DHCR24,DLK1,FADS1,FASN,FGF2,FOSB,GRIA2,GRIN1,GRIN2A,HMGCR,IDI1,IL1B,JUN,Kcnn2,LEP,MAL,MAP1B,MAP2,MITF,MSMO1,NOS1,PCNA,PLA2G4A,POMC,PPARGC1A,PTGDS,PTGS2,Scd4,SLC1A1,SLC1A2,SLC1A3,SLC27A1,TF,TJP1,TP53,XIAP	1569 (20)
15(S)-HETE		chemical - endogenous mammalian		-0.44	0.000488	ABCG1,F3,FGF2,FOSB,FOSL1,HMGCR,JUN,MAPK3,PECAM1,PPARG,PTGS2	1638 (22)
prostaglandin E2		chemical - endogenous mammalian		-0.303	0.000508	9930111J21Rik1/Gm12185,ABCG1,Acan,ADAMTS4,ADORA2B,ANGPT1,ANGPT2,ANGPTL4,APOA5,AQP3,ARC,ARG1,ATF3,BAK1,BCL2,BIRC5,BMP2,C5AR1,CAMP,Casp12,CCL2,CCL3L3,CCL4,CCNB1,CCND1,CCR1,CD14,CD46,CD55,CD83,CDH1,CDKN1A,Chil3/Chil4,CNNM2,CSF3,CST7,CXCL10,CXCL3,CYTIP,DCN,DUSP1,EFNA2,EGR2,ENPP3,F2R,FAS,FASN,FGF2,FLT1,FOSB,FOSL1,FST,FSTL3,GBP6,H2-M2,HDC,ICAM1,ICOSLG/LOC102723996,IDO1,IFNB1,IGFBP4,IGFBP5,Iigp1,IL12A,I…	1479 (16)
ATP		chemical - endogenous mammalian		0.554	0.000534	ADAMTS9,ARG1,BDNF,BIRC5,CASR,CCL4,CCND1,CD14,CD83,CDH1,CLDN1,CXCL10,CXCL2,CXCL3,DUSP1,EIF2AK2,F3,GRIN2A,ICAM1,IL1B,IL2,IL33,ITGAM,MBP,MMP1,MMP13,MUC5AC,NOS1,P2RY2,PAX6,PLD2,PTGS2,PYCARD,REN,SAT1,SERPINE1,SLC12A3,SYT4,TLR4,TNFRSF1B,TP53,TSLP,TUBB3,TXNIP,VCAM1	1152 (15)
testosterone		chemical - endogenous mammalian		0.187	0.000551	A2M,ABCC9,Actn3,ADRA2A,ADRA2B,ADRB1,Akr1b7,AMD1,AMHR2,ANGPT1,ANPEP,ANXA3,APLN,ARG2,ATP2B1,BCL2,BCL2L15,BDNF,BGN,BMP4,BMP7,CA3,CASP8,CCND1,CDH1,CDK6,CDKN1A,CGA,CRP,CYP11A1,CYP26B1,DCN,DDX3Y,DHCR24,EGF,EIF2AK3,EIF4EBP1,ESR1,FAS,FGF8,FGFR2,FGFR3,FOSB,FOSL1,FST,GGT1,GHRH,GIP,GUSB,Gzmc,HCN4,HDC,HMGCR,HMGCS2,HOXB13,HSP90AB1,HSPA1A/HSPA1B,HSPD1,ID1,ID3,IGFBP5,IL1B,IL33,INHBB,IRS1,JAK2,JUN,Kap,KLK3,KRAS,…	2119 (21)
cholesterol		chemical - endogenous mammalian		0.706	0.000792	ABCA7,ABCG1,Acot1,ACSS2,ADAM11,ADGRE1,APCS,APOB,ATF3,C15orf48,CAV2,CCL2,CCL4,Ccl7,CD14,CES1,CNN1,CXCL10,CXCL2,CXCL3,CYBB,CYP27A1,CYP3A5,CYP8B1,DDC,DHCR7,F3,FABP3,FADS1,FASN,FCGR2B,FGF2,FLT1,GLI2,GRIN1,GSTA5,HES6,HLA-DRB5,HMGCR,ICAM1,IDI1,IHH,IL10RB,IL1B,ITGAM,LDLR,MAP2,MAPT,ME1,MITF,MME,MMP1,MMP8,MSMO1,MYH11,NPC1L1,NR4A3,OCSTAMP,PLTP,PPARD,PPARG,PPARGC1A,PPARGC1B,PTGS2,RGCC,RGS16,SAA1,SC5D,SCARB1…	1418 (21)
Ca2+		chemical - endogenous mammalian	Activated	2.154	0.00118	Acan,ALDH1A3,ALOX12,Apol7e (includes others),AQP5,ARC,ASPRV1,ATF3,BCL2,BCL2L15,BDNF,CASR,CCND1,CD83,CDH1,CDKN1A,CGA,CTTN,CYP1A1,CYP27B1,Cyp2b19,DBP,DUOX1,DUSP1,E2F1,E2F2,EDN1,ENPP1,FASN,FGF2,FGFR2,FOSL1,GAD2,GIP,GRIP1,GRK5,GUCY1A2,HDC,HMGCR,HMGCS2,IAPP,ICAM1,ICOSLG/LOC102723996,ID1,ID3,IL1B,IL1RL1,IL2,IL33,IL6R,ITGA6,JUN,KCND2,KRT8,LORICRIN,MAG,MCAM,MGP,MMP10,MMP13,MXD1,NDRG1,Nes,NOS1,NR1D1,NR4A3…	1483 (19)
2-arachidonoylglycerol		chemical - endogenous mammalian		1.075	0.00135	ANGPTL4,CNR1,F3,FGF2,LPIN1,PCK1,PPARD,PPARG,PPARGC1A,PTGS2	1242 (20)
thymidine		chemical - endogenous mammalian		-0.084	0.00136	CCND1,CDKN1A,FAS,H2AZ1,MMP1,TK1,TNFRSF1B,TP53	1366 (21)
epinephrine		chemical - endogenous mammalian		0.612	0.00163	ADRA2A,ADRA2B,AQP3,AQP7,CCNB1,CCND1,CDK1,CDKN1A,CYP2B6,CYP2C9,CYP3A5,DLK1,ERFE,FTH1,GRK3,IL12A,IL33,LEP,MMP13,Nppb,NPY1R,PCNA,PLIN1,POLA2,POMC,PPARGC1A,PTGS1,PTGS2,RETN,Slco1a4,TRIM63	1951 (25)
pyridoxine		chemical - endogenous mammalian		0	0.00196	DKK1,JUN,PITX2,PTGS2,REG3A,SFRP1,SLC6A4,WNT6,WNT8A
ceramide		chemical - endogenous mammalian		0.191	0.00207	ABCA12,BCL2,CD1D,CFLAR,GAPDH,ICAM1,IL1B,IL2,JUN,MMP1,NAT8B,PTGS2,SFRP1,SFTPB,TP53	1461 (18)
linoleic acid		chemical - endogenous mammalian		-0.017	0.00214	ANGPTL4,APOB,BAK1,CD36,CYP4F12,CYP4F2,DUSP1,EDN1,FASN,ICAM1,IL1B,IL2,KDR,LDLR,MLXIPL,MMP1,MTTP,PECAM1,PKLR,PLIN4,PLIN5,PPARD,PTGS2,REN,S100A9,SLC2A4,UCP2,VCAM1	924 (14)
oleic acid		chemical - endogenous mammalian		-0.694	0.0023	ACACB,ALOX5,ANGPTL4,APOB,AQP3,ARG1,ATF3,CD36,CDKN2A,CFLAR,CYP4F12,CYP4F2,DGAT2,DUSP1,EDN1,FABP2,FASN,FFAR1,FGF21,GAPDH,GDF15,HMGCR,IAPP,ICAM1,IL1B,LDLR,MAP1LC3A,MLXIPL,Mt1,MTTP,NPC1L1,PCK1,PDK4,PLIN1,PLIN4,PLIN5,PPARG,PPARGC1A,PRKN,PTGS2,REN,SERPINE1,SLC2A4,THRSP,TLR4,TXNIP,UCP2,VCAM1	1439 (18)
sphingosine-1-phosphate		chemical - endogenous mammalian		0.096	0.00243	ACER2,ALDH1A3,ALPP,ANGPT1,CBLN1,CCL2,CCND1,CD36,CD83,CDH1,Ces2b,CLGN,CRMP1,CSF2RB,CSN3,CXCL10,CXCL2,DLGAP3,EPHB1,FAS,FGF2,GALNT15,ICAM1,ID2,IFNB1,JUN,KCNH2,KDR,LEP,Nefm,NOTCH3,NOXO1,PCSK6,PLA2G2D,POMC,PPARGC1B,PRPH,PTGS2,RASGEF1A,RHBDL2,S1PR1,S1PR2,S1PR3,SERPINE1,SORCS2,ST8SIA2,TNFRSF11B,VCAM1,WNT11	1422 (16)
cholesterol ester		chemical - endogenous mammalian		0.469	0.00259	CD36,CES1,LDLR,SCARB1	489 (7)
mevalonic acid		chemical - endogenous mammalian		1.682	0.00282	Agtr1b,CCL2,CD55,CYP2B6,FASN,HMGCR,ICAM1,IL1B,LDLR,LHCGR,MMP1,PLAT,PTGS2,SCARB1,SERPINE1,TNFSF4,VCAM1	1327 (19)
gamma-linolenic acid		chemical - endogenous mammalian		0	0.00284	CCL2,CKM,FASN,PCNA,PLIN4,PLIN5,PTGS2,THRSP	1203 (14)
lithocholic acid		chemical - endogenous mammalian	Inhibited	-2.143	0.00303	ABCC3,BCL2,CAMP,CYP3A5,GRN,LDLR,LRP2,PLAUR,PRTN3,SLC10A1,SLC22A7,Slco1a4,TGFBR2	935 (17)
stearic acid		chemical - endogenous mammalian		0.256	0.00305	ATF3,BAK1,BCL2,CCL3L3,CYP4F12,CYP4F2,EDN1,ICAM1,IL1B,PPARGC1A,PPARGC1B,PTGS2,SLC2A4,SNCA	1419 (17)
elaidic acid		chemical - endogenous mammalian		-0.51	0.00311	ACOT1,ACOX1,AKR1C4,APOH,BRCA1,DGAT2,DHCR24,DHCR7,DLK1,ELOVL6,F2,FADS1,FASN,HMGCR,HPX,HSD17B2,HSD17B7,IDI1,KNG1,LDLR,LIPH,LPIN1,MTTP,MVK,PNLIPRP2,PPT1,SC5D,STX12,SUCLG2,TFPI,TTR,VCAM1,YWHAH
fatty acid		chemical - endogenous mammalian		-1.572	0.00376	ACOX1,AGRP,AHSG,AKT1,AOC1,APOA2,BCL2,CD36,CIDEA,FADS1,FASN,GCK,IAPP,IL1B,IRS1,ITGAM,LDLR,LPIN2,MAFA,MYOD1,NEUROD1,NR4A3,PDX1,PLIN4,PLIN5,PPARD,PPARG,PPARGC1A,PTGS2,SERPINE1,SLC27A1,SLC2A1,SLC2A4,SLC30A3,ST3GAL5,THRSP,TSLP,UCP2,VCAM1,VNN1	1535 (19)
phospholipid		chemical - endogenous mammalian		0.239	0.0041	ALOX5,CCL3L3,CCL4,CXCL10,CXCL3,F3,PTGS2	966 (18)
octanoic acid		chemical - endogenous mammalian		0.822	0.00532	CD36,DGAT2,FASN,LEP,PKLR,PPARD,PPARG,TSLP
succinic acid		chemical - endogenous mammalian		-0.132	0.00649	ADAMTSL5,ADCY5,ANXA3,CFB,CLEC3B,ELOVL3,ID1,IGFBP4,LEP,MYH1,PPARGC1A,SLC16A12,SPARCL1
elovanoid N32		chemical - endogenous mammalian		-0.632	0.00653	CDKN1A,CDKN2A,CFH,ICAM1,IL1B,MMP1,MMP13,MMP24,MMP8,TP53
leukotriene B4		chemical - endogenous mammalian		0.035	0.00665	CAMP,CXCL2,ENPP3,F3,FASN,IL1B,ITGAM,JUN,LTB4R,MPO,NOX4,SOCS1	1331 (16)
beta-glycerophosphoric acid		chemical - endogenous mammalian		0.785	0.00668	Acan,ALPL,BMP2,CCNB2,CDKN1A,DMP1,MGP,MSX2,PTGS2,SPARC,TNFRSF11B
9Z,11E-octadecadienoic acid		chemical - endogenous mammalian		0.235	0.00668	ACOX1,CD36,CYP4A11,FADS1,FASN,IL12A,LDLR,PPARG,PTGS2,SLC2A4,UCP2	792 (13)
homocysteine		chemical - endogenous mammalian		-0.46	0.00709	ADM2,AKR1C3,ATF3,BCL2,BDH2,BHMT,CCL2,CCND1,CDKN1A,CXCL10,DDAH2,EEF1A1,ELOVL6,F3,FADS1,FASN,FGF2,FGF21,GGT1,HMGCR,ID1,IDI1,IL1B,ITGAM,LEP,MMP13,MSMO1,NDRG1,OXTR,PKM,PTGIS,PTGS1,PTGS2,RETN,SAA1,TP53,VCAM1	1502 (23)
putrescine		chemical - endogenous mammalian		1.069	0.00792	CCL2,CCNE2,CDK5R1,CDKN1A,IGFBP2,JUN,TP53	1210 (11)
4-coumaric acid		chemical - endogenous mammalian			0.00811	CCNA2,CCNB1,CDKN1A,FGF2,PTGS2
propionic acid		chemical - endogenous mammalian		-0.812	0.00979	ICAM1,IL1B,KCNH5,LEP,NECAB2,RASGRF2,RELN,RETN,SMOC1
11,12-epoxyeicosatrienoic acid		chemical - endogenous mammalian		-0.618	0.00997	APOA2,CD82,CYP2C9,CYP4A11,DUSP1,EPHX2,ICAM1,PLAT,PPARG,VCAM1	1267 (21)
elovanoid N34		chemical - endogenous mammalian		-0.632	0.00997	CDKN1A,CDKN2A,CFH,ICAM1,IL1B,MMP1,MMP13,MMP24,MMP8,TP53
hydrogen peroxide		chemical - endogenous mammalian		0.892	0.0101	Abcb1b,ACE,AEBP1,AKR1C1/AKR1C2,ALOX5,ANKRA2,ATF3,AURKA,AVPR1A,BAK1,BCL2,BCL2A1,BCL2L10,BIRC5,BRCA1,BRIP1,BTG2,BUB1,BUB1B,CBX5,CCL2,CCL3L3,CCL4,CCNA2,CCNB1,CCND1,CCNF,CD36,CD55,CDC25C,CDC6,CDH1,CDK1,CDKN1A,CDKN2A,CFLAR,CKMT2,CKS1B,CNR1,CSF3,CSF3R,CST3,CTSS,CXCL3,CYP1A1,DDAH2,DDIAS,DEPP1,DHCR7,DKK1,DUSP1,DUSP2,DUSP8,EDN1,EEF1A1,EPHA2,EZR,FAS,FASN,FDXR,FGF2,FOSL1,FOXM1,FTH1,GDF15,GLI1,Gsta4,GSTA5,HD…
corticosterone		chemical - endogenous mammalian		0.158	0.0102	ACOX1,AGRP,APOB,ARC,ATP2B1,BCL2,BDNF,CCND1,CDKN1A,CGA,CRISPLD2,CSHL1,CYBA,CYP11A1,DRD1,EDN1,FASN,FGF2,FKBP5,GCK,HIF3A,IRS1,JUN,LEP,MAOA,NOS1,NOX4,NR3C2,Pbsn,PDK4,POMC,PPARG,PPARGC1A,PTGS2,RELN,SCARB1,SERPINA7,SFRP1,SLC12A3,SLC1A2,TIMP4,TPH2,UCP2,UTS2,Wap,WNT10B
nitric oxide		chemical - endogenous mammalian		0.366	0.0111	ACE,Agtr1b,AKT1,ATF3,BCL2,BIRC5,BNIP3,Ccl7,CCND1,CCNG1,CDKN1A,CDKN2A,CXCL10,DUSP1,DUSP6,EDN1,EPOR,FAS,FGF8,FLT1,FTH1,GSTM1,GSTP1,HPGDS,HSP90AB1,IDO1,IL1B,IL2,JUN,MKI67,MMP13,Mt1,NDRG1,NID1,Nppb,PECAM1,PPARGC1A,PRKG1,PTGS1,PTGS2,RXRG,SERPINB5,SFN,SLC16A4,TK1,TP53,UBE2C,WT1,XIAP
levothyroxine		chemical - endogenous mammalian		1.261	0.0113	Abcb1b,BNIP3L,CDKN1A,CDKN2A,CSHL1,CYP2C9,DIO1,DIO3,EGF,ESR1,F2,FASN,FGF21,GDF15,IGFBP4,MLXIPL,MYH6,Nes,Nrgn,PCSK6,POMC,SEMA3C,SSTR5,THRSP,TRHDE,Ugt1a7c
14,15-DHET		chemical - endogenous mammalian			0.0115	APOA2,CYP4A11,EPHX2
hydrochloric acid		chemical - endogenous mammalian		0.314	0.0133	CCL2,CCL3L3,CCL4,CDH5,CXCL2,CXCL3,Gm21596/Hmgb1,ICAM1,IL1B,JUN,SLC12A1,VCAM1
sterol		chemical - endogenous mammalian		-0.371	0.0133	ABCD2,ABCG1,ACSS2,DHCR7,FASN,HMGCR,IDH1,IDH2,LDLR,LPIN1,MTTP,SCARB1
deoxycholate		chemical - endogenous mammalian	Inhibited	-2.65	0.0141	CCND1,CDH1,CFLAR,CYP2B6,CYP2C9,CYP4A11,FGF19,GJB2,GJB6,HPGD,KCNJ10,LDLR,PLAUR,PTGS2,SERPINB5,SLC10A1,SLC1A2,SLC1A3,TP53,TP63
agmatine		chemical - endogenous mammalian		0.608	0.0146	BMP2,BMP4,BMP7,ICAM1,KDR,PCNA,PPARG,PPARGC1A,SLC22A4,UCP2
10-nitrooleate		chemical - endogenous mammalian		-0.707	0.0148	ICAM1,MUC5AC,NOX4,PECAM1,PPARG,PTGS2,TSLP,VCAM1
farnesyl pyrophosphate		chemical - endogenous mammalian		-0.355	0.0148	BIRC5,FASN,ICAM1,LIPG,PTGS2,SCARB1,SERPINE1,VCAM1
advanced glycation end-products		chemical - endogenous mammalian		-0.576	0.0156	ABCG1,BCL2,CASP8,CCL2,CDKN1A,DDAH2,F2R,FGF2,LRP2,MKI67,MMP1,MMP13,PPARG,PTGS2,ROBO1,SERPINE1,SERPINF1,TLR4,VCAM1
dinoprost		chemical - endogenous mammalian		-0.606	0.0161	Acan,ADM,AKR1C1/AKR1C2,AKR1C4,CCND1,CD36,CYP11A1,EDN1,ESR1,FGF2,GSTM1,GSTP1,HMGCS2,HSPA1A/HSPA1B,ID1,ID2,ID3,IL1B,JUN,LHCGR,MMP1,PLA2G4A,PTGS1,PTGS2,THRSP,YWHAG
uric acid		chemical - endogenous mammalian		1.606	0.0171	ACE,ATF1,BCL2,BIRC5,BRCA1,CCL2,CCL3L3,CCL4,CDCA8,CRP,CSF3,CXCL2,CXCL3,E2F1,EIF2AK2,ESPL1,ICAM1,IFIT2,IFIT3,IL1B,IL2,IRF7,ISG15,KIF1A,KLRB1,LIG1,MAFA,MCM6,MDC1,NFKBIE,PTGS2,RAD51,RSAD2,TP53,TTK,TYMS,VCAM1
platelet activating factor		chemical - endogenous mammalian		-1.566	0.0174	ANGPT2,APOM,CCL2,CDH1,CDKN1A,EGR2,F3,FGF2,ICAM1,IDO1,ITGAM,MMP1,MMP8,MUC5AC,PLA2G7,PLAUR,PRTN3,PTAFR,PTGS2,SERPINE1
L-phenylalanine		chemical - endogenous mammalian		0.555	0.0176	ALB,BDNF,FAS,SOD2,TTR
sucrose		chemical - endogenous mammalian		0.194	0.0184	ACACB,ACSS2,AQP1,CRYM,DDAH2,ELOVL6,FASN,FOSB,HMGCR,LEP,MLXIPL,PGD,PKLR,PLAGL1,SNAP25
3,5-diiodothyronine		chemical - endogenous mammalian		-0.64	0.0211	CD36,CKM,ENO1,ENO3,GAPDH,SLC2A4
K+		chemical - endogenous mammalian		-0.365	0.0215	ATF3,BDNF,CYP11A1,CYP11B1,CYP11B2,E2F1,GABRA6,GABRB2,GAPDH,Hrk,HSPA8,IL1B,JUN,KCNC1,REN,SLC12A3,SLC26A4,TP53
manganese		chemical - endogenous mammalian		-1.949	0.0224	C5AR1,CDKN1A,DRD1,GAPDH,PTGS2,SLC1A2,SLC6A3,SOD2
folic acid		chemical - endogenous mammalian		-0.518	0.0225	ABCC1,ANGPT1,BCL2,CDH1,CDKN1A,CYBB,CYP1A1,DKK1,ESRRG,IGF2,IL1B,JUN,MSI1,NOX4,PCNA,PECAM1,PITX2,PTHLH,PYCARD,SFRP1,TP53,TYMS,UNG,VCAM1,WNT6,WNT8A
taurocholic acid		chemical - endogenous mammalian		0.785	0.0242	ATF3,CCL2,CYP27A1,CYP8B1,IL1B,KDR,LPIN2,PCSK1,PTGS2,REG3A,SLC10A2,TP63
nicotinic acid		chemical - endogenous mammalian		-1.873	0.0259	ABCG1,ANG,ANGPT1,CCL2,CD36,CEACAM1,ELOVL6,FASN,G6PD,GAPDH,IL1B,MLXIPL,PPARG,SCARB1
20-hydroxyeicosatetraenoic acid		chemical - endogenous mammalian		-1	0.0262	APOA2,CYP2C9,CYP4A11,EPHX2
hydroxyethylnorfenfluramine		chemical - endogenous mammalian		-1	0.0262	GCK,HMGCS2,PCK1,PKLR
resolvin E1		chemical - endogenous mammalian		0.183	0.0264	CAMP,CCL3L3,CCL4,CD55,CXCL2,Gm21596/Hmgb1,IL1B,IRS1,PPARG,SLC2A4,TNFRSF11B
lysophosphatidylinositol		chemical - endogenous mammalian		1.213	0.0294	ANGPT2,CCL2,CD36,CD74,CFB,CFTR,CNR1,CSF3,CXCL3,F3,ICAM1,IL1B,IL33,LDHA,PFKM,SOD2,TG
cholecalciferol		chemical - endogenous mammalian		-0.272	0.0303	Acp5,ALOX5,BCL2,BDNF,BIRC5,CAMP,CCL2,CD14,CD38,CD83,CDH1,CUBN,CXCL10,CYP27A1,CYP27B1,E2F1,EDN1,F13A1,IL2,ITGAM,JUN,LRRC25,MCEMP1,ME1,MS4A6A,MYH1,MYH6,PDGFRB,PDK4,PFKM,PPARG,PPARGC1A,PPARGC1B,PRKX,PRTN3,PTHLH,SERPINE1,TGFBR2,TNFRSF11B,WT1
dehydroisoandrosterone		chemical - endogenous mammalian		0.82	0.0308	AQP3,BCL2,BMP4,CACNA1H,CCND1,CD3G,Ces1e,CYP1A1,CYP2B6,CYP2C9,CYP3A5,CYP4A11,EDIL3,ESR1,FKBP5,HSP90AB1,ICAM1,IL2,KLK3,MYH6,Nppb,PPARG,SLC27A1,TMPRSS2,TP53,VCAM1
glutathione		chemical - endogenous mammalian		-0.68	0.0312	ABCC1,ALB,ATF3,BCL2,BIRC5,CA9,CCL3L3,CCND1,CDKN1A,IL1B,MPO,MYOD1,NDRG1,PCNA,PDGFRB,PTGS2,SERPINE1,SLC7A11,SOD2,TNFRSF10A,TNFRSF8,VCAM1,ZBTB10
glycine		chemical - endogenous mammalian		-0.225	0.0326	ALB,BDNF,CCND1,CDKN1A,IL1B,ITGAM,PCNA,TLR4
acetylcholine		chemical - endogenous mammalian		0.687	0.0327	ADCY2,ADCY5,AQP5,CAMK2A,HRAS,IL2,MMP1,NRAS,PCNA,PNMT,POMC,RAC1,RELN,TNFRSF11B
sorbitol		chemical - endogenous mammalian		1.94	0.0339	AQP1,AQP5,CDKN1A,ERRFI1,MIOX,RGS7,SLC1A3
zinc protoporphyrin IX		chemical - endogenous mammalian		0.431	0.0339	ANGPT1,CCND1,CDKN1A,FGFR2,FLT1,PTGS2,SOD2
aldosterone		chemical - endogenous mammalian		1.944	0.0342	ACE,ACTA1,ADM,Agtr1b,AKT1,APLN,BDNF,BMP2,CACNA1G,CCL2,CIDEA,Ctla2a/Ctla2b,CYBA,CYBB,DUSP1,EDN1,EMB,FKBP1A,FKBP1B,FKBP5,FLT1,FOSL1,FSTL3,H4-16,HHIP,ICAM1,IL16,INA,IP6K3,IRS1,KCNJ10,KCNMA1,KDR,KRAS,LEP,LOX,MLLT3,Nppb,NR3C2,PLAUR,POU1F1,PPARG,PPARGC1A,PSCA,PTGDS,PTGS1,PTGS2,RGS2,SERPINE1,SLC12A3,SLC26A4,VCAM1
D-sphingosine		chemical - endogenous mammalian		-0.816	0.0342	BCL2,CLDN1,CXCL2,IL4R,PTGS2,SERPINE1
androstenediol		chemical - endogenous mammalian		0.346	0.0342	BCL2,CDKN1A,ESR1,FKBP5,KLK3,TMPRSS2
ascorbic acid		chemical - endogenous mammalian	Activated	2.126	0.0363	Abcb1b,Acan,ALPL,BAK1,BMF,CASP8,CCNB2,CDKN1A,CYP2A6 (includes others),DMP1,DUOX1,F2,FAS,FTH1,FTL,GLI1,IGFBP2,IGFBP4,IGFBP5,ITGA2,LDLR,MGP,MMP13,MSX2,NDRG1,PRKCD,PTGS2,SERPINE1,SLC2A1,SPARC,TNFRSF11B
L-alanine		chemical - endogenous mammalian			0.0382	CCND1,CDKN1A,PCNA
platelet activating factor-C16		chemical - endogenous mammalian			0.0382	ITGAM,PLA2G7,PTAFR
colfosceril palmitate		chemical - endogenous mammalian			0.0382	CCL2,CXCL10,ICAM1
17-epi-resolvin D1		chemical - endogenous mammalian			0.0382	CXCL2,CXCL3,PTGS2
ursodeoxycholic acid		chemical - endogenous mammalian		-0.313	0.0408	ABCC2,ABCC3,CDX2,COL4A1,CXCL10,CYP1A1,CYP27A1,CYP2B6,CYP2C9,CYP4A11,E2F1,FASN,GLI1,IRS1,MAFG,PDGFRB,PTGS2,SCTR,SLC10A2,SPARC,TP53,UGT2B17
D-galactosamine		chemical - endogenous mammalian		0.443	0.0447	ALB,BCL2,CASP8,CD14,CXCL10,CXCL2,GDF15,ICAM1,IFNB1,IL12A,IL33,JUN,PTN,SOD2,TLR4
1-palmitoyl-2-oleoylphosphatidylserine		chemical - endogenous mammalian		-0.73	0.0449	BMP2,CCL3L3,CCL4,CSF2RA,CSF3,CXCL10,CXCL2,CXCL3,IL3RA,TNFRSF1B,Tnfsf9
spermidine		chemical - endogenous mammalian		1.98	0.0489	AMD1,CDKN1A,IGFBP2,ITGAM,KRT15,KRT19,SAT1
linolenic acid		chemical - endogenous mammalian		-1.461	0.0499	ABCD2,BAK1,CD36,EDN1,FASN,ICAM1,SERPINE1,SNCA,THRSP,UCP2
heparan sulfate		chemical - endogenous mammalian		-1.98	0.0529	CXCL2,CXCL3,FAS,FGF2,ICAM1
histamine		chemical - endogenous mammalian		1.837	0.0691	BIRC5,BMP2,CCL2,CCL4,CGA,CLCA1,CLDN1,CXCL10,CXCL2,F3,GDF15,HRH1,HRH3,ICAM1,IL16,IL1B,IL2,JUN,LDLR,LEP,NTF3,POMC,PTGIS,PTGS2,SEMA3A,TJP1
sphingosylphosphocholine		chemical - endogenous mammalian		1.929	0.123	CCL2,DUSP6,ICAM1,JUN
AICAR		chemical - endogenous mammalian		1.831	0.142	ABCG1,ACTA1,AGRP,ARG1,CCNB1,CCND1,CCNE2,CDKN1A,CDKN2A,CHST1,CYP11A1,CYP2B6,FASN,GATA3,GSTM5,GSTO1,ITGAM,MKI67,MYOD1,PDK4,PEG3,PKLR,PPARD,PPARG,PPARGC1A,SCARB1,SERPINE1,SOD2,SOD3,TP53,TXNIP
anandamide		chemical - endogenous mammalian	Inhibited	-2.777	0.15	ANGPTL4,FGF2,FKBP1A,IL1B,IL2,NCSTN,NOS1,PPARD,PPARG,PTGS2,TP53,TPI1
selenomethylselenocysteine		chemical - endogenous mammalian		1.912	0.211	ABCC1,ATP1B3,CES1,CXCL3,CYP3A5,JUN,PLAUR
prostaglandin J2		chemical - endogenous mammalian	Activated	2.114	0.32	CCND1,CDKN1A,CFLAR,GDF15,HSPA1A/HSPA1B,MYH11,PTGS2,SLC2A4,TG
iron		chemical - endogenous mammalian	Activated	2.077	0.353	CCNB1,CCND1,CDKN1A,CYBRD1,FTH1,FTL,Hamp/Hamp2,HFE,ID1,Mt1,NDRG1,SNCA,SOD2,TF
sodium chloride		chemical - endogenous mammalian	Activated	2.891	0.426	ACE,ADRA2A,ADRA2B,AQP1,CLTRN,CRP,CXCL2,CYBA,CYBB,EDN1,ICAM1,IFNB1,IL2,NOS1,NOX4,NPY1R,PTGS2,SLC12A3,TRPV5,TRPV6,VCAM1
L-arginine		chemical - endogenous mammalian	Activated	2.137	0.426	BCL2,BGN,IL2,MYH3,NR1I2,PCNA,SERPINE1,SLC2A1,SLC2A4
leucine		chemical - endogenous mammalian		-1.793	1	ATF3,CD36,CDKN1A,EEF1A1,FASN,MAOA,SOD2
aflatoxin B1		chemical - endogenous non-mammalian	Inhibited	-5.092	3.66e-19	A2M,Abcb1b,ABCC1,ABCC3,ACOT9,ACTA1,ALDH3A1,ASF1B,ASPM,ATF5,AURKB,BOK,BUB1,CCNA2,CCNE2,CCNG1,CDC6,CDCA2,CDK1,CDKN1A,Cdkn1c,CELA1,CENPA,CENPE,CENPF,CENPT,CEP55,CFTR,CKAP2,CLDN1,CLIC5,CLSPN,CNKSR1,COL4A3,CXCL2,CYP1A1,CYP3A5,CYP4V2,DAB1,DBP,DCN,DLGAP5,DSN1,E2F1,EDNRB,EGF,EGLN3,ERMP1,ESPL1,EZR,FADS1,FAM83D,FAM83F,FANCD2,FAS,FBXO5,GCGR,GDF15,GRIA2,GSR,GSTA5,GSTP1,GTSE1,GULP1,HLA-A,HLA-DQA1,HLA-DQB1,HMM…	1334 (16)
5-O-mycolyl-beta-araf-(1->2)-5-O-mycolyl-alpha-araf-(1->1')-glycerol		chemical - endogenous non-mammalian		1.334	5.51e-07	ATF3,BCL2A1,CCL2,CCL3L3,CCL4,CD1D,CD83,CHST2,CMKLR1,CXCL10,CXCL2,CXCL3,CXCR2,DUSP1,EGR2,ICAM1,IDO1,IFIT1,IFIT2,IFIT3,IL18RAP,IL1B,KYNU,MMP1,NAIP,NAMPT,NR4A3,NT5E,PCSK5,PDE4B,PLA2G7,PTGS2,RGS16,SERPINB2,SLC7A11,SOD2,STAT4,TNIP3,TRAF1,VCAM1	1077 (11)
E. coli B5 lipopolysaccharide		chemical - endogenous non-mammalian		-0.4	2.76e-06	ACKR1,ADORA2B,ADRB2,AHSG,AKR1C4,APOA5,BCL6,BHMT,CCL2,CCL3L3,CCL4,Ccl6,Ccl7,Ccl9,CCND1,CCR1,CCR10,CD83,CDK6,CDKN1A,CES1,CIDEA,CLDN14,CSF3,CSF3R,CXCL10,CXCL2,CXCL3,CXCR2,CYBB,CYP11A1,CYP11B2,Cyp2c54 (includes others),Cyp2d9 (includes others),CYP3A5,DUSP1,EEF1A1,ERRFI1,F3,FASN,Hamp/Hamp2,HLA-A,ICAM1,ICOSLG/LOC102723996,IDO1,IFIT1,IFNB1,Igtp,IL12A,IL13RA1,IL15RA,IL16,IL18RAP,IL1B,IL1R2,IL1RAP,IL2,IL2…	1473 (15)
E. coli serotype 0127B8 lipopolysaccharide		chemical - endogenous non-mammalian		-1.554	6.61e-06	Acot1,ADGRA1,ADGRG2,ADRA2A,AIF1L,AMER2,AQP1,AQP11,BDNF,BRIP1,CALB2,CASP8,CCL2,Ccl7,CCNO,CD14,CXCL10,CXCL16,CXCL2,EDNRB,EGR2,F2R,FAM107A,FGF12,FGF2,FPR2,GJB2,GLDN,GNA13,GNAO1,GNG7,GPR12,GPR146,GPR83,Ifi47,IFNB1,IL17D,IL1B,IL24,IL7,JAK2,LAMB2,LIFR,LOX,MAP3K8,NCALD,NCAN,NOTCH3,NTRK2,P2RY14,PCK1,PPP1R1B,PSD2,PTGS2,RSAD2,S1PR3,SEMA4A,SEMA7A,SLC16A9,SLC1A2,SLC7A11,SOD2,SOD3,SYNM,TGFBR2,TLR4,TNFRSF11B,U…	1327 (13)
cafestol		chemical - endogenous non-mammalian		1.414	1.46e-05	APOA5,CYP27A1,CYP2A6 (includes others),CYP3A5,CYP8B1,FGF19,Gsta4,GSTA5,GSTM5,Gstm6,GSTP1,HSD3B1,LDLR,PLTP,SLC10A1	727 (10)
salmonella minnesota R595 lipopolysaccharides		chemical - endogenous non-mammalian		-1.283	1.73e-05	ACOD1,AK3,AXL,CCL2,CCL3L3,CCL4,Ccl6,Ccl7,CD38,CD83,CFLAR,CXCL10,CXCL2,CXCL3,EDNRB,FOSB,FOSL1,FPR2,GDF15,HLA-DMA,HLA-DQA1,ICAM1,IFIT2,IL12A,IL1B,ISG15,JUN,MAFF,MCM2,MDFIC,MKI67,Ms4a4c (includes others),Nes,OASL,PDE4B,PILRA,PSTPIP2,PTGS2,RSAD2,SERPINB2,SERPINE1,Slfn1,SLFN12L,SLFN13,Slfn2,Tnfsf9,TPM3,VCAM1	1340 (14)
anisomycin		chemical - endogenous non-mammalian		1.519	0.00138	ADRB1,AQP1,ATF3,BCL2,CCND1,CDKN1A,CFLAR,CYBB,CYP1A1,DUSP1,DUSP8,HMGA1,IL1RL1,IRS1,JUN,LDLR,NTRK2,PLAUR,RGS7,SDC1,SERPINE1,SIGIRR,SKI,SLC17A7	1286 (21)
puromycin		chemical - endogenous non-mammalian		-0.588	0.00164	ABCC1,CYP1A1,CYP2B6,CYP3A5,F3,GHRHR,IL1B,NOX4,RBM3,SERPINE1,SKI	1260 (19)
antimycin A		chemical - endogenous non-mammalian		1.324	0.00164	BCL2,CCNB1,CDKN2A,CFLAR,FGF21,MMP1,MMP13,SOD2,TLR4,Tnfsf9,TXNIP	1505 (22)
3',4'-dimethoxyflavone		chemical - endogenous non-mammalian		-1	0.00259	CYP11B1,CYP11B2,CYP1A1,FGF9	965 (7)
diosgenin		chemical - endogenous non-mammalian		-0.365	0.00293	ABCC2,ABCC3,ALOX5,BCL2,CCND1,CYP3A5,EDN1,F3,HMGCR,IL2,PTGS2,SERPINE1	1401 (14)
diallyl disulfide		chemical - endogenous non-mammalian		0	0.00301	ABCC3,ATF3,CCNB1,CD55,CDC25C,CYP2B6,GDF15,GSR,GSTM5,IL1B,MUC5B,NOS1,NT5E,PCNA,TP53	1384 (21)
polyunsaturated fatty acids		chemical - endogenous non-mammalian		1.539	0.00408	ACOX1,ELOVL6,FASN,FGF21,G6PD,LEP,NPC1L1,SC5D,SLC18A2,TLR4	942 (16)
apigenin		chemical - endogenous non-mammalian		-1.287	0.00618	APLN,BCL2,CASP8,CCL2,CCL3L3,CCL4,CCND1,CDK1,CDK6,CDKN1A,CFLAR,CKMT2,CSRP3,CXCL3,CYP1A1,DGAT2,ICAM1,IFNB1,IL1B,KLK3,MMP1,MMP8,MPO,MUC5AC,MYH6,PTGS2,SLC27A1,SOD2,TP53,VCAM1	1346 (17)
lipoarabinomannan		chemical - endogenous non-mammalian		0.714	0.00668	CAMP,CCL4,CD14,CXCL2,HLA-DRB5,ICAM1,IFNB1,IL1B,ITGA7,Tgtp1/Tgtp2,TLR4	1442 (14)
piceatannol		chemical - endogenous non-mammalian		0.629	0.00755	ANGPT2,BCL2,BCL6,CCL2,CCND1,CDKN2A,EGLN1,FAS,ICAM1,IL1B,MKI67,MMP1,PTGS2,SERPINB2,TP53,XIAP	1331 (18)
bee venom		chemical - endogenous non-mammalian	Activated	2.635	0.00773	ACOD1,ARC,Ccl7,CCNB1,CNNM2,CYBB,CYTIP,EHD1,FOSB,FYB1,GPR35,GPR84,HSPB1,ICAM1,IL1B,JUN,KIF23,KIFC1,LPIN2,MAP3K8,MKI67,NUSAP1,OASL,PRC1,PTGS2,RGS2,SERPINB2,SLC7A11,Slfn2,Tnfsf9,TOP2A,TRAF1,ZBTB7A	1137 (11)
embelin		chemical - endogenous non-mammalian		0.981	0.00792	BCL2,BIRC5,CCND1,CDK6,CFLAR,PPARG,XIAP	1681 (18)
casticin		chemical - endogenous non-mammalian		1.342	0.00811	BCL2,BIRC5,CFLAR,IL1B,XIAP	665 (7)
zerumbone		chemical - endogenous non-mammalian		0.354	0.00986	BCL2,BCL2A1,BIRC5,CCND1,CFLAR,ICAM1,PTGS2,TNFRSF10A,TP53,TRAF1,XIAP	1246 (14)
2-cyclohexen-1-one		chemical - endogenous non-mammalian		-1	0.0106	GSTA5,ICAM1,PTGS2,VCAM1
actinomycin		chemical - endogenous non-mammalian			0.0115	IGFBP4,PSCA,SAA1
gambogic acid		chemical - endogenous non-mammalian		-0.378	0.0139	BCL2,CCND1,EGLN1,IL2,PTGS2,TRAF1,TYMS
myricetin		chemical - endogenous non-mammalian		-0.137	0.0148	BCL2,CCND1,CYP1A1,EGLN1,MMP1,MMP13,PTGS2,TP53
baicalin		chemical - endogenous non-mammalian		-0.035	0.0173	ACE,BCL2,BDNF,BIRC5,CBR1,CCNG1,EGF,FABP7,IGFBP5,IL1B,KCNJ13,MBP,MDK,NEUROD1,SPARC,TLR4,TNFRSF11B,VIPR2
theaflavin		chemical - endogenous non-mammalian		-1.387	0.0176	CCL2,CDKN1A,ICAM1,SLC6A3,VCAM1
hemozoin		chemical - endogenous non-mammalian		1.772	0.0182	CCL2,CCL3L3,CCL4,CCR1,CD83,CXCL2,CXCL3,CXCR2,ICAM1,IL12A,IL1B,S100A9
benzyl isothiocyanate		chemical - endogenous non-mammalian		0.858	0.0191	BAK1,BCL2,BIRC5,CCNB1,CCND1,CDC25C,CDH1,CDK1,GSTA5,GSTP1,ICAM1,MST1R,PECAM1,PTGS2,SERPINE1,VCAM1,ZBTB10
chrysin		chemical - endogenous non-mammalian		0.513	0.0195	ADORA2B,AQP3,CCL2,CXCL10,FLT1,ICAM1,IFNB1,IL6R,MMP10,MUC5AC,NT5E
evodiamine		chemical - endogenous non-mammalian		0.853	0.0208	BCL2,BCL2A1,BIRC5,CCND1,CFLAR,CYP1A1,EIF2AK3,ICAM1,PTGS2,XIAP
diallyl trisulfide		chemical - endogenous non-mammalian		-0.605	0.0208	ABCC6,BCL2,CCNB1,CDC25C,CDKN1A,FAS,FOXQ1,GSR,JUN,TP53
3-deoxy-2-octulosonic acid(2)-lipid A		chemical - endogenous non-mammalian		-0.707	0.0224	CXCL10,DHCR24,DHCR7,HMGCR,IL1B,PTGS1,PTGS2,SOAT2
ferulic acid		chemical - endogenous non-mammalian		-0.87	0.0242	BCL2,CD34,CDKN1A,CSF3,DPYSL2,ESR1,IL1B,MKI67,MMP1,MMP13,TFF1,TLR4
cucurbitacin B		chemical - endogenous non-mammalian		0.625	0.0342	BCL2,BIRC5,CCNA2,CCNB1,CDKN1A,TP53
chlorophyll a		chemical - endogenous non-mammalian			0.0382	BCL2,FAS,PPARG
honokiol		chemical - endogenous non-mammalian		-0.295	0.0455	BAK1,CCND1,CDH1,CDK6,CDKN1A,FLT1,ICAM1,KDR,MAP3K8,PPARG,PTGS2,RETN,SNAI1
prostaglandin A2		chemical - endogenous non-mammalian		-0.268	0.0489	CCND1,CDKN1A,ICAM1,NR4A3,PCNA,TP53,VCAM1
ellagic acid		chemical - endogenous non-mammalian		0.632	0.0499	BCL2,CDK6,CDKN1A,IL1B,MMP1,PPARGC1A,PTGS2,RECK,SCARB1,TBX1
largazole		chemical - endogenous non-mammalian	Activated	2.236	0.0529	ACSL5,ANGPTL4,FGF2,GAPDH,PDK1
pregna-4,17-diene-3,16-dione		chemical - endogenous non-mammalian	Activated	2.165	0.0713	BCL2,BCL2A1,BIRC5,CCND1,CES1,CFLAR,PPARG,PTGS2,XIAP
peptidoglycan		chemical - endogenous non-mammalian	Activated	2.225	0.0738	AQP1,ATP6V0A2,BCL2A1,CCL2,CCL3L3,CCL4,CSF3,CXCL10,CXCL16,CXCL2,CXCL3,DUSP1,FAS,FPR2,ICAM1,IFNB1,IL12A,IL16,IL1B,IL2,MMP1,MMP13,MUC5AC,NR1I2,POU2AF1,PTGS2,S100A9,SOD2,SSTR2,Tlr13,TLR4,TLR7
diphtheria toxin		chemical - endogenous non-mammalian		1.982	0.0995	ACTA1,ADAM19,AGMO,AK3,C1QA,CBL,CFH,DRD1,DUSP6,FKBP1B,Gm12854/S100a11,HTRA1,IL1R2,IL1RL2,KIF11,LRRC32,Nppb,NUSAP1,OASL,PDYN,PLA2G2D,PLA2G7,PLAC8,PON3,RASSF5,RBP2,S100A10,SEPTIN1,Tlr12,TMEM132A,TNNI2,TRPM2,ZMYND15
cyclopiazonic acid		chemical - endogenous non-mammalian	Activated	2.41	0.131	BCL2,BCL2A1,CXCL2,FAS,Hrk,IL2
N-acetylmuramyl-L-alanyl-D-isoglutamine		chemical - endogenous non-mammalian	Activated	2.396	0.283	Apol11b (includes others),Apol7e (includes others),AXIN2,CARD9,CCL2,CCL4,Ccl7,CLDN1,CXCL2,CXCL3,ICAM1,IDO1,IL1B,IL2,PTGS2,SNAI1,WNT3A,XIAP
E. coli lipopolysaccharide		chemical - endogenous non-mammalian		1.753	0.537	BCL2,CCL2,CCL4,CD83,CXCL10,CXCL2,CXCL3,ICAM1,IFNB1,IL12A,IL1B,IL1R2,PTGS2,S100A9,TF,TLR4,VCAM1
curdlan		chemical - endogenous non-mammalian	Activated	2.176	1	Acp5,CXCL2,IL1B,IL2RB,OCSTAMP
PD98059		chemical - kinase inhibitor		0.699	5.94e-08	ABCC2,ACE,AMD1,ANGPT2,ANPEP,APOBEC3B,ATF3,ATP6V1B1,BATF2,BCL2,BCL6,BDNF,BGN,BIRC5,BMP2,BNIP3,CAMP,CCL2,CCL3L3,CCL4,CCNA2,CCNB1,CCND1,CCNE2,CCR1,CD14,CD36,CD55,CD74,CD83,CDC25A,CDC25C,CDH1,CDH3,CDK5R1,CDKN1A,CDKN2A,CDX2,CFLAR,CGA,CHRNB4,CMA1,COL4A1,CRP,CXCL10,CXCL2,CXCL3,CYP1A1,DIO3,DUSP1,DUSP6,E2F1,E2F2,EDN1,EDNRB,EEF1A1,EGR2,EGR3,EIF2AK3,EIF5,EMP1,ENO1,ENO2,ERRFI1,F2R,F3,FAH,FAM3B,FAS,FASN,FGF2,…	1483 (17)
KT5823		chemical - kinase inhibitor		0.371	0.0061	AQP5,CNTF,EDN1,ITGAM,PLAUR,S100A10,SLC12A5,SLC2A1,SLC2A4	1474 (20)
Bay 11-7082		chemical - kinase inhibitor		-1.073	0.0125	Abcb1b,BCL2A1,Carlr,CAVIN3,CCL2,CCL3L3,CCL4,CCND1,CD83,CXCL2,CXCL3,F3,FLT1,FPR2,GLRB,ICAM1,ICOSLG/LOC102723996,IL15RA,IL17RB,IL1B,IL2,IL2RB,IRAK4,MMP13,PTGS2,SAMSN1,SIX4,SOD2,VCAM1,XIAP
dorsomorphin		chemical - kinase inhibitor		-0.945	0.028	ACTA1,AGRP,AMHR2,ARG1,BDNF,BIRC5,CYP11A1,EOMES,GIPR,GLP1R,Hamp/Hamp2,ID1,ID2,IFNB1,IL2,KDR,MUC5B,PCK1,PDX1,PPARG,PPARGC1A,PTF1A,SERPINF1,TP53
cardiotoxin		chemical - other		-1.031	4.08e-11	ACOX1,ACSL5,ANG,ANGPTL4,AOC3,APLN,APRT,BDNF,Bex1,BGN,BIRC5,C5AR1,CCL2,CCL3L3,CCL4,Ccl6,Ccl7,Ccl9,CCNA2,CCND1,CCNE2,CCR1,CD180,Cdkn1c,CNTF,CSF2RB,CSF3R,CSHL1,CXCL10,CXCR2,DCN,DHH,DOK2,E2F1,E2F2,EDNRB,EFNA2,EGF,ERFE,EZR,FEN1,FGF11,FGF12,FGF2,FGF21,FGF4,FGF9,FLT3,FNDC5,FST,G6PD,GDF11,HP,IGF2,IL10RB,IL13RA1,IL16,IL1B,Il31,IL33,IL36G,IL4R,IL6R,IL7,ITGA6,ITGAM,Klra2,KPNA2,LRG1,LRRFIP1,LTB4R,LTF,MCM2,ME…
lysophosphatidic acid		chemical - other		-1.311	0.000754	BCL6,CCL2,CCL4,CCND1,CD14,CD36,CXCL10,CXCL2,CXCL3,DGAT2,DUSP1,EDN1,F3,FKBP5,GRN,ICAM1,IL1B,ITGAM,JUN,KDR,LIPG,MAG,PCK1,PDGFRB,PFKFB1,PLAUR,PPARG,PPP1R3B,PTGS2,S1PR3,SCARB1,SERPINE1,SNAI1,SOCS1,TF,TP53,VCAM1	1386 (16)
lysophosphatidylcholine		chemical - other		0.9	0.00224	BDNF,CCL2,CCL3L3,CCN3,CD36,CD74,CNTF,CYBB,DHCR7,F3,FASN,HLA-DMA,HMGCR,HTR1A,ICAM1,IL1B,JUN,LDLR,MBP,MMP1,MSMO1,MVK,NAIP,PLAUR,PPARG,PTGS2,REG3A,RGS2,SCARB1,SERPINE1	897 (16)
2-amino-5-phosphonovaleric acid		chemical - other		-0.806	0.0142	ADAM19,ANKRD37,ANLN,ARC,ARMCX6,BDNF,C2CD4C,CAMKK1,CAVIN2,CCDC126,CCDC166,COX16,CRCP,DUSP1,DUSP6,EGR2,EGR3,FHDC1,FOSB,GFRA1,GOLM1,GRIN1,HDAC9,HDHD3,ICOSLG/LOC102723996,JUN,KCNK6,KDR,LURAP1,MED20,MYCL,NAB1,NPY1R,NR4A3,NRN1,OLFM1,PTGS2,RALGPS2,RASGEF1B,RGS2,RUNX1T1,SLITRK3,WNT3A,ZNF750
Z-LLL-CHO		chemical - protease inhibitor		-0.505	0.00759	ACTB,AKR1C1/AKR1C2,AKT1,APOA2,ATF3,AURKA,BCL2,BCL2A1,BIRC5,BUB1B,CAMK2A,CASR,CBS/CBSL,CCL2,CCND1,CCNG1,CDH1,CDKN1A,Cdkn1c,CDKN2A,CDT1,CDX2,CFB,CFLAR,CISH,CRP,CTNND2,CXCL10,CXCL2,CYP1A1,CYP27B1,CYP2C8,DCC,DCN,DDR2,DOCK2,DUSP1,DUSP8,EIF2AK3,EIF4EBP1,ENO1,ESR1,ETV5,FAS,FASN,FGF2,FOXM1,GATA2,GLI1,GSTP1,HMGB2,HNF1A,HSPA8,HSPB1,HSPD1,ICAM1,IL1B,IL2,IRAK4,IRF7,IRS1,JUN,KCNH2,KLK3,MCM10,MITF,MMP1,MMP13,M…	1597 (17)
4-(2-aminoethyl)benzenesulfonylfluoride		chemical - protease inhibitor		-1.976	0.0286	ACSS2,ADAMTSL1,CDKN1A,COL11A1,DMP1,ENPP3,HSD17B11,IFNB1,MITF,SCN1A,SERPINI1,SOD2,TNN
lactacystin		chemical - protease inhibitor		-1.655	0.0319	ACTB,ADRB2,AKR1C1/AKR1C2,APOB,ASAH2,ATF3,BAK1,BEX1,BRCA1,CBL,CCL2,CCND1,CDC25C,CDKN1A,Cdkn1c,CFLAR,CYP1A1,DUSP1,E2F1,ESR1,FAS,FBP1,FOSL1,FTL,GATA3,GSTP1,HLA-A,HMGB2,HSPB1,IGFBP5,IL12A,IRAK4,IRS1,ITGB4,KCNH2,LDLR,MAP1B,MCM10,MMP1,NOS1,PDIA2,PDX1,PPIA,PTGS2,RABIF,RAC1,RAD51,RPLP0,SAT1,SFTPB,SLC1A1,STMN1,TACSTD2,TP53,TUBB4A,ULBP1,XIAP
N-Ac-Leu-Leu-norleucinal		chemical - protease inhibitor	Inhibited	-3.015	0.118	ABCA7,ACHE,APOB,BRCA1,CCL2,CCL4,CCNB1,CCND1,CDC25A,CDKN1A,CTNND2,DCC,GRIN1,HLA-A,ICAM1,KCNH2,PTGS2,SCARB1,STMN1,TGFBR2,TP53,TP73,XIAP
dexamethasone		chemical drug		0.377	4.2e-27	AACS,Abcb1b,ABCC1,ABCC2,ABCC3,ABCC6,ABCC8,ACE,ACOX1,Acp5,Acsbg3,ACSS2,ACTB,Actn3,ACY3,ADAM12,ADAM28,ADAMTS15,ADGRF4,ADGRG3,ADGRL1,ADHFE1,ADM,ADRA2A,ADRB2,ADRB3,AEBP1,AFP,AGRP,AKAP6,Akr1b7,AKR1C1/AKR1C2,AKR1C3,AKR1C4,AKT1,ALB,ALDH1B1,ALDH4A1,ALDH6A1,ALDOB,ALOX5,ALPL,AMPD3,AMY2B,ANGPT1,ANGPTL4,ANGPTL7,ANO1,ANO4,ANPEP,ANXA3,AOC3,APLN,APOA2,APOL6,AQP1,AQP5,AQP7,ARG2,ARHGAP24,ARHGDIA,ARHGEF2,ARL4C,ASC…	1766 (19)
dextran sulfate		chemical drug		0.603	8.43e-20	ACE,ADORA2B,ANLN,ARG1,AURKA,BCL2,BIRC5,BLM,BMP4,BUB1,BUB1B,CARD11,CCL3L3,CCL4,CCNA2,CCNB1,CCND1,CCNF,CD14,CD36,CD74,CD83,CDC20,CDCA2,CDCA3,CDCA5,CDCA8,CDK1,CDKN1A,CENPE,CENPH,CFH,CHAF1A,CHTF18,CKS1B,CLDN1,CLDN2,CSF3,CXCL10,CXCL2,CXCL3,CXCR2,E2F7,E2F8,EFNA2,EFNA5,EFNB2,EGF,ERCC6L,EXO1,FANCB,FBXO5,FGF4,FGFR3,FIGNL1,FOXM1,FUT2,GLI1,GLI2,GSTM5,HJURP,ICAM1,ID3,IDO1,IFITM3,IL12A,IL17F,IL1B,IL22RA2,IL36…	1443 (19)
tetradecanoylphorbol acetate		chemical drug		-0.292	1.08e-12	ABCA7,Acan,ACE,ACHE,ACTB,ADAM28,ADAMTS4,ADM,ADRB3,AHCTF1,AKT1,ALB,ALDH1A3,ALOX12,AMER2,ANGPT1,ANGPT2,ANGPTL4,APOBEC3B,APOM,APRT,ARC,ARG1,ASAH2,ATF3,ATP1A3,ATP2B4,AURKA,AURKB,AXL,BAK1,BCL2,BCL2A1,BDNF,BIRC5,BLM,BMP2,BMP4,BMP7,BNIP3L,BTC,BTG2,C10orf90,C3AR1,C3orf52,C5AR1,CA11,CAPG,CAV2,CBS/CBSL,CCL2,CCL3L3,CCL4,Ccl6,Ccl7,CCNA2,CCND1,CD14,CD36,CD55,Cd59a,CDH1,CDK1,CDK5R1,CDK5R2,CDKN1A,CDKN2A,CEMIP,C…	1825 (21)
medroxyprogesterone acetate		chemical drug		-0.062	9.18e-11	ADCY4,ADRB2,AKT3,ALDH3A2,ALG9,ANGPT2,ANLN,AP1S1,ARPC1B,ARSB,ARSG,ASPM,ATP6V0D2,AVPR1A,BCL2,BDNF,BIRC5,BMP4,BRIP1,BTG2,BUB1,BUB1B,C15orf48,C9orf24,CAMK2A,CAV2,CCL2,CCL4,CCNA2,CCNB1,CCNB2,CCND1,CCNE2,CCNG2,CD164L2,CDC20,CDC25C,CDC45,CDC6,CDK1,CDK6,CDKN1A,CENPF,CKB,CKS2,CLDN1,COL11A1,COL4A3,COL4A4,COL5A2,CSF2RB,CSF3R,CXCL10,CXXC4,CYP1A1,DCN,DEPDC1,DIAPH3,DKK1,DLGAP5,DPM3,E2F1,EDN1,ENHO,EOGT,ESPL1,ES…	2024 (24)
mifepristone		chemical drug		-1.146	2.43e-10	ABCC2,ABCC3,Acan,ACE,ACOD1,Acot1,ADM,AKR1C4,ALPL,AQP1,ARG1,ATF3,BCL2,BMP7,CAMK2D,CASP8,CBR1,CCL2,CCND1,CD14,CD74,CDKN1A,Cdkn1c,CEACAM1,CFTR,CISH,CKMT1A/CKMT1B,CLDN3,CLEC3B,COL15A1,COL5A2,Ctla2a/Ctla2b,CTSF,CYBA,CYBB,CYP3A5,DUSP1,EDNRB,EFNB2,EGR2,ERRFI1,F3,FAS,FBLN2,FCGR2B,FGF2,FKBP5,FOXA1,FST,FTH1,GAL,GSTM1,H6PD,HDC,HLA-DQB1,HPGD,HSPD1,ICAM1,IGF2,IL1B,IL4R,INHBB,ITGA2,ITGAM,ITGB4,JAK3,JAM2,JUN,KL…	2043 (23)
discodermolide		chemical drug			6.96e-10	BLM,BRCA1,CCNB1,CCNB2,CDC20,CDC25A,CDC25C,CDK1,CDKN1A,E2F2,EIF4EBP1,ESPL1,FANCB,FANCD2,FANCM,KIF11,KIF23,PKMYT1,PLK1,PLK4,PRC1,RAD51,RFC5,SMC2,TOP2A,TP53,WEE1	971 (7)
AGN194204		chemical drug		-0.825	8.88e-09	ABCG1,Acot1,ADAM19,Akr1b7,ANGPTL4,ANGPTL7,ARL4C,ATF3,AURKA,BCL2A1,BNIP3L,CA3,CAMK2D,CCL3L3,CCL4,Ccl9,CCNA2,CCNB1,CCNG2,CDK1,CDKN1A,CHKA,CRABP2,CRYBG1,CST3,CYP26B1,Cyp2c54 (includes others),DCN,DHCR7,DUSP1,EBF2,ELOVL3,EMP1,ENO3,FABP2,FGF21,GAPDH,GATA3,GBP3,GGCT,GPRC5A,H1-8,H2AZ1,Hmgb3,Hmgn2 (includes others),Hrct1,IDI1,Ifi47,IFITM3,Igtp,IL12RB1,IL1R2,IL2,IL2RB,IL33,IL4R,IRAG2,ITM2A,KIF20A,KIF2C,KI…	1050 (17)
LY294002		chemical drug		0.502	2.88e-08	ABCC1,ACSM3,ACSS2,ADRB2,AKR1C1/AKR1C2,AKT1,ANGPT2,ANPEP,AQP3,ATF3,ATP2B1,ATP2B2,AURKA,BAK1,BCL2,BCL6,BDNF,BICD1,BIRC5,BMP2,BUB1B,CA9,CCL2,CCNA2,CCNB1,CCND1,CCR1,CD14,CD36,CD38,CD74,CD83,CDH1,CDK5R1,CDK6,CDKN1A,CDKN2A,CFLAR,CHRNB4,CKS2,CNR1,COL10A1,CPA2,CRP,CSF3,CST3,CTNNA2,CUBN,CXCL10,CXCL16,CXCL2,CXCL3,CYP11A1,DHCR24,DLG2,DUSP1,DUSP6,EDIL3,EFNB2,EGR2,EGR3,EIF1AX,EMILIN1,ERCC1,ESR1,F2R,F3,FAS,FAS…	1601 (19)
estrogen		chemical drug		-0.696	3.7e-08	AKT1,ALB,ALDH1B1,AOC1,APCS,APOA2,APOB,AURKA,AXL,BCL2,BDNF,BMP2,BRCA1,CCKAR,CCL2,CCNB2,CCND1,CCNE2,CDC25A,CDC25C,CDKN1A,CFTR,CGA,CHAT,CKB,CKS1B,COL15A1,CRABP1,CYBB,CYP11A1,DUSP1,E2F1,EGF,ESPL1,ESR1,FAS,FEN1,FLT1,FTH1,G6PD,GAL,GJB2,HMGCR,HTR1A,ICAM1,IDO1,Ifi27,IFNB1,IGF2,IGFBP2,IGFBP4,IGFBP5,IHH,IL1B,IL1RL1,IL2,IRS1,ITM2A,JUN,Kap,KDR,LDLR,LIG1,LTF,MCM4,MCM5,MEOX2,MSX1,NAMPT,NOS1,NTS,OXTR,PCNA,PLAT,…	1678 (21)
rosiglitazone		chemical drug		1.32	6.59e-08	ABCC9,ABCG1,ACOX1,ACSL5,ACSS2,ACTA1,ADGRE1,ADRB3,Agtr1b,AHSG,ALOX5,ANGPTL4,AOC1,AOC3,APOA2,APOA5,APOL6,AQP3,AQP7,ARG1,ASCL2,ATL1,ATP5MC1,ATP5MC2,BCL2,BDNF,BRCA1,C1QA,C1QL3,C1QTNF12,CAV2,CCKAR,CCL2,CCL3L3,Ccl7,CCND1,CCNE2,CD1D,CD36,CDH1,CDKN1A,Cdkn1c,CERT1,CGA,CIDEA,CKM,CRP,CXCL10,CYP1A1,CYP2B6,DGAT2,EDN1,EGLN1,EGLN3,ELOVL3,ELOVL6,EOMES,EPHX2,Esx1,F3,FABP3,FASN,FFAR1,FGF21,FOSL1,GAPDH,GATA3,GCK,GD…	1317 (19)
troglitazone		chemical drug		0.364	7.46e-08	AATK,ABCA12,ABCD2,ABCG1,Acot1,ACOX1,ACSL6,ACTA1,ADRB3,Agtr1b,ANGPTL4,AQP3,AQP7,ATF3,ATP2B1,AXIN2,BAK1,BCL2,BIRC5,CAV2,CCL2,CCNB1,CCND1,CD34,CD36,CDC25A,CDH1,CDKN1A,CDKN2A,CEP135,CFLAR,CHCHD10,CKM,COL15A1,COL4A1,CXCL10,CXCL3,CYP1A1,CYP2B6,CYP2C9,CYP3A5,DCN,DGAT2,E2F1,E2F2,EGLN3,EIF5,ENO2,FABP3,FASN,FGF21,FGGY,FOSL1,GCK,GDF15,GHRH,GLO1,GPD1,GRK3,HBA1/HBA2,HMMR,HP,ICAM1,IFI16,IFNB1,IL1B,IL2,IRS1,ITG…	1307 (18)
laquinimod		chemical drug		1.095	8.93e-08	1700057G04Rik,ADAMTS15,ADAMTS9,AK4,AMZ1,Apol11b (includes others),Apol7e (includes others),CCR1,CD93,CDH1,CNGA3,Ctla2a/Ctla2b,CYP1A1,DNAH2,EVA1A,FKBP5,FNDC5,GPRC5D,Gzmc,HDC,IDO1,Ifitm7,IL1R2,INHBB,LAD1,LTC4S,MGARP,MMP13,MMP8,MPZL2,MS4A7,MUC6,NTF3,OLFML2A,PALMD,PHACTR1,PLET1,RIMS4,SERPINB2,SLC27A2,SLC7A11,SLFN12L,SMIM3,STBD1,STON1,SYT15,THRSP,TRNP1,TSKU,UGT1A6
gefitinib		chemical drug		0.972	2.01e-07	ADAMTS15,AKT1,ARC,AURKA,AURKB,BCL2,BDH2,BIRC5,BMF,BRCA1,BTG2,BUB1,CCL2,CCNB1,CCND1,CCNE2,CCNF,CDC25C,CDC6,CDH1,CFLAR,CKAP2,COL15A1,CXCL2,EGR3,EHD1,ETV5,FGFR2,FLT1,FOSL1,FRAT1,FRAT2,GCNT3,GLI1,HSPB1,ID1,IGFBP5,IL1B,IL1R2,IL7,ITGA2,KIF11,KIF23,KRAS,KRT19,LIFR,LTF,MAFF,MKI67,MMP1,MTBP,NEUROG1,NOX4,OIT3,OSMR,PCNA,PF4,PLAUR,PPARG,PPP2R2B,PRC1,PTGER1,PTGS2,S100A14,S100A9,SMC2,SULT1E1,TOP2A,TP53INP1,TRA…	1755 (24)
telapristone acetate		chemical drug			1.05e-06	AURKB,BUB1,CCNA2,CCNB2,CDC20,CDC25C,CDK1,CENPF,FOXM1,KIF11,PACSIN1,SPC25,TOP2A,TPX2	632 (8)
amphetamine		chemical drug		0.157	6.94e-06	ADORA2B,ASIC2,ATF1,ATF3,BCL2,BDNF,BMP4,BUB1,CAMK2A,CYP8B1,DCC,DDC,DSG3,EFNB2,EZR,F3,FGF19,FGF8,FOSB,FOSL1,GPR83,GSTA5,HSPA8,ICAM1,JUN,MAOB,NOS1,NTS,PDYN,PTPN21,RGS2,SLC6A3,SNCA,STAT4,SYP,TGFBR2,TP53,UCHL1	1366 (20)
phenobarbital		chemical drug		1.469	6.94e-06	ABCC2,ABCC3,ALDH3A1,BCL2,BDNF,CCND1,CDKN1A,CYP1A1,CYP27A1,CYP2A6 (includes others),Cyp2b19,CYP2B6,CYP2C18,CYP2C8,CYP2C9,CYP3A5,CYP4B1,CYP8B1,DIO1,GSTA5,GSTM5,GSTP1,HNF1A,HNF4A,KCNK1,KRAS,NTF3,PAPSS2,PCK1,SAT1,Slco1a4,SULT1C3,SULT1E1,THRSP,TP53,UGT1A4,UGT2B17,UGT2B28	1269 (23)
U0126		chemical drug		-0.752	7.81e-06	Acan,ADAMTS4,ADGRE1,ADORA2B,ALPK3,ALPL,ANGPT2,ANGPTL4,APOM,AQP1,AQP3,ARC,ARG2,ARHGEF2,ASGR2,ASIC2,ATF3,AXIN2,BCL2,BDNF,BIRC5,CA9,CAMP,CCL2,CCL3L3,CCL4,CCND1,CCNE2,CCNG2,CCNO,CD36,CDH1,CDH5,CDK5R1,CDKN1A,CFLAR,CFTR,CLDN2,CNTF,COL4A1,CSF3,CXCL10,CXCL2,CXCL3,CYBB,CYP11A1,CYP1A1,CYP2A6 (includes others),CYP2B6,CYP4F2,DBP,DMP1,DUSP1,DUSP6,DUSP7,EDN1,EDNRB,EEF1A1,EGF,EGR3,EIF1AX,EIF2AK2,EIF2AK3,EIF4EBP…	1586 (16)
olanzapine		chemical drug		-0.397	8.21e-06	ADGRL3,ANGPTL2,APOA5,ATF3,BCL2,BDNF,CAPN8,CYP11A1,CYSLTR1,DBP,DRD3,FGFR2,GRIP1,HBA1/HBA2,HLA-DRB5,HLA-G,HMGCR,HSPA8,IGFBP2,IL1RAP,IL2RB,KLHL41,LDLR,NAALADL1,NCAN,Npy4r,NR4A3,PKLR,PLA2G4A,PYGM,RELN,RGS19,RGS2,S100A9,SC5D,SLC12A1,SLC22A3,SNCG,SYT4,TSHR,TSPAN8,UGT2B28	1271 (18)
alitretinoin		chemical drug		-0.052	1.28e-05	ABCC3,ABCG1,ACACB,ACOX1,ADAM28,ADAMTS4,APOA2,APOM,ATP1A3,BCL2,BCL2A1,BMP7,Casp12,Ccl6,Ccl9,CCND1,CD14,CD36,CD38,CD83,CDH5,CDKN1A,CGA,CIDEA,CSHL1,CXCL10,CYP2B6,CYP4F11,CYP4F2,DHRS9,DUSP1,ESR1,FASN,GHRHR,HNF4A,IFNGR1,IL2RB,ISG15,ITGAM,LTF,MKI67,MMP1,MTTP,MYH6,Naip1 (includes others),PAX7,PDX1,PGLYRP1,PLA2G15,PLTP,POMC,PPARG,PPARGC1A,PTGIS,RBP2,RXRG,SFTPB,SLC27A1,SNAI1,STRA6,TGFBR2,TK1,UBA7	1600 (23)
etoposide		chemical drug		1.491	1.4e-05	ABCG1,ACHE,AKT1,APOBEC3B,ATF3,BCL2,BCL2A1,BCL2L10,BCL2L14,BDNF,BIRC5,BLM,C9orf116,CCL2,CCNB1,CCND1,CDC25A,CDK1,CDKN1A,CDKN2A,CFLAR,CHCHD6,CREG1,CXCL10,CXCL2,CXCL3,CYP3A5,DUSP1,E2F1,EEF1A1,FANCD2,FAS,FASN,FTH1,GDF15,Hrk,ICAM1,ID1,ID2,IFIT2,IFNB1,IFNL3,IL1B,IQCB1,IRF7,JAK2,JUN,KCNK1,LIMA1,MCM2,MDC1,MME,MMP1,NOTCH3,NPY5R,PCNA,PFKL,PFKM,RAN,SERPINB5,SFN,SLC16A4,SLC2A1,SOD2,TK1,TNFRSF10A,TOP2A,TP53,TP…	1428 (22)
GW501516		chemical drug		1.301	1.86e-05	Acot1,ANGPTL4,APOA2,BCL2,CAMP,CCND1,CDKN1A,Ctla2a/Ctla2b,F3,FABP3,FASN,FLT1,GPD1,IGFBP2,IGFBP5,IL1B,IL36G,KLK11,KLK6,KRT19,KRT4,LIPG,LPIN1,LTF,NANOG,PDK4,PLAT,PPARD,PPARGC1A,Prl2c2 (includes others),PTGS2,S100A9,SAA1,SERPINB2,SKI,SLC27A1,SNCG,Sprr2a1/Sprr2a2,Sprr2d,Sprr2h,TP53,UCP2,VNN1	1099 (16)
tamoxifen		chemical drug		1.73	2.69e-05	ACOX1,ACOX2,ADM,AHNAK,ALDH3A2,ANG,AQP1,BCL2,BDNF,BIRC5,BMP2,BMP4,BRCA1,CASP8,CAV2,CCNA2,CCND1,CD36,CDCA2,CDH1,CDK6,CDKN1A,CENPK,CFLAR,CLIC3,COL11A1,CPE,CSHL1,CUZD1,CYP11B1,CYP2B6,CYP3A5,DCC,DEPP1,DLK1,EIF4EBP1,EPHA4,ERBB4,ESR1,ETV5,F13A1,F2R,FADS1,FAM83D,FASN,FHL2,FLOT1,GAPDH,GCK,GDF15,GDPD3,GJB2,GSTA5,HMGCR,HSP90AB1,IGF2,IGFBP4,IRS1,ISG20,JUN,Kap,KIF11,KIF2C,KIF4A,KLK3,LDLR,LOXL2,LOXL3,MAFF,MELK…	1865 (25)
methotrexate		chemical drug		0.23	3.38e-05	ACACB,ACOX1,ACSL6,ACSS2,ACTB,AK4,ALB,ALOX12,AMD1,BDNF,BNIP3L,BTG2,C6,C7,C8A,C8B,CCL2,CCL4,CCND1,CCNG1,CDH1,CDKN1A,CES1,Ces1b/Ces1c,CFB,CFH,CLDN2,CLEC11A,COL4A1,CR2,CRP,CTSS,CXCL10,CXCR2,CYP4A11,DGAT2,DUSP1,ENO3,FADS1,FAR1,FAS,FASN,FPR2,GAPDH,GPI,GSR,GSTA5,HBA1/HBA2,HMGCS2,ICAM1,ID1,IGFBP5,IL12A,IL1B,IL4R,LILRB4,LPIN1,LY96,MASP2,MECR,MITF,Mt1,NR1H4,OSTF1,PCK1,PFN2,PHYH,PLD2,PPARD,PPIA,PTGS2,RAC1,R…	1516 (18)
tetrodotoxin		chemical drug		-0.164	3.84e-05	ABCC9,ADAM19,ARC,BACH2,BDNF,CADM2,CDH10,CDH9,CNTN3,CNTNAP4,CPNE5,CXXC4,DCN,DLEU7,ESRRG,FAS,FAT3,GABRA6,GDAP1,GPD2,HDAC9,HNMT,ID1,INA,ITGA8,KCND2,KCNH5,MAL2,MINAR2,Mt1,NCAM2,NKAIN3,NSUN7,NTRK2,PCDH15,PDE4B,PPARGC1A,PTGS2,SLC17A8,SLC4A10,SNCA,SNX7,STARD4,SV2B,THSD7B,THY1,TLL1,TMEFF1,TMEM25,TRHDE,TRPM3,XK,YIPF6	1499 (17)
nifedipine		chemical drug		-1.609	4.04e-05	ABCC3,ABCC8,ATP2B1,ATP2B2,ATP2B3,ATP2B4,BDNF,BIRC5,BMP2,CCL2,CGA,CYP11A1,CYP11B1,CYP2B6,CYP2C9,CYP3A5,CYP4A11,EDN1,FAM3B,GABRD,HMGCR,Hrk,IGFBP5,IL1B,IRS1,KCNJ11,LDLR,NOS1,NTRK2,PTGS2,SERPINB2,SLC2A4,TYMS,VCAM1	1598 (22)
doxorubicin		chemical drug		1.138	4.09e-05	A2M,A3GALT2,ABCA3,ABCA7,ABCC1,ABCC3,ADM,ADORA2B,AFP,AKT1,ALB,APOBEC3B,ARVCF,ASB11,ATF3,AURKA,AURKB,BAK1,BCL2,BCL2A1,BIRC5,BMP4,BNIP3L,BRCA1,BTG2,BUB1B,C9orf116,CAMK2D,CASP8,CCL2,CCNB1,CCNB2,CCND1,CD14,CDC25C,CDK1,CDKN1A,CDKN2A,CDKN3,CENPA,CFLAR,CHCHD6,CKM,CXCL2,CXCL3,CYBB,DDIAS,DRAM1,DUSP1,E2F1,E2F2,EDN1,EEF1A1,EPOR,ESR1,EXO1,F3,FAS,FKBP1A,FOXM1,FTH1,GATA4,GCGR,GDF15,Gm21596/Hmgb1,GSR,GSS,ID1,ID2…	1499 (20)
selumetinib		chemical drug		1.35	4.48e-05	ABCC1,ABL2,BIRC5,CCND1,CDK5R1,CDKN1A,DDR2,EPHA2,EPHA4,FGFR2,FGFR3,FGFR4,FOSB,FOSL1,FRK,INSRR,ITGA2,JAK2,JAK3,JUN,MATK,MELK,MITF,NTRK2,PPARGC1A,RET,SLC2A1,SRMS,STYK1,TNFRSF10A,TNK1	1395 (19)
staurosporine		chemical drug		-1.048	6.42e-05	ARC,BCL2,BTG2,CCL4,Ccl6,CCND1,CDKN1A,CFTR,CKM,CREG1,CSF3R,CYP11A1,CYP11B2,CYP1A1,CYP2A6 (includes others),FAS,FCGR2A,FOSL1,GATA2,HDC,ICAM1,IFIT2,IFNB1,IGF2,IGFBP5,IL1B,IL1RAP,IL2,INHBB,ISG15,LILRB4,MICB,MME,MMP1,MMP13,MPO,NR3C2,PCK1,PLAT,PTGS2,S1PR1,SERPINA3,SERPINE1,Srgn,STAT4,TK1,TP53	1524 (18)
PLX5622		chemical drug		1.673	8.32e-05	ACTB,AKT1,APLP1,ATP6V0E2,BMP2,C3AR1,CCL2,CCL3L3,CCL4,Ccl6,Ccl7,Ccl9,CCR1,CCR10,CD14,CELF2,CSF2RB,CSF3,CXCL10,CXCL16,DRD1,GPR84,GRIA2,GRN,GUSB,HSP90AB1,HTR1A,Ifi27l2a/Ifi27l2b,IL10RB,IL16,IL17F,IL1B,IL2RB,IL33,IL4R,IL6R,IL7,IRF7,KLK6,LAMB2,NAMPT,NELL2,NRXN2,NSG1,PF4,RAB3A,SERPINF1,SLC18A3,Sp100,SYT5,TGFBR2,TJP1,TLR4,TNFRSF11B
fluticasone propionate		chemical drug		0.212	9.43e-05	ABCG1,ABLIM3,ADM,ALOX5,ANGPTL4,BGN,CAMP,CCL2,CD36,CD74,CD83,CES1,CFB,CHIT1,CRP,CSF2RA,CXCL10,CXCL2,CYP27B1,DCN,EMP1,FCN1,FKBP5,GAL,GJB2,GLDN,GSTM1,HLA-DMA,HLA-DOA,HLA-DQA1,HLA-F,HPGD,HTRA1,IFIT1,IL1B,IL1R2,MDFIC,METTL7A,MUC5AC,NAMPT,OAS2,OLFML3,PAPSS2,PCOLCE2,PDK4,PLAC8,PPARGC1A,PTGER2,PTGS1,RNASE2,SERPINB2,SERPINE1,SERPINF1,SIGLEC10,SLC1A3,SRPX,ST6GAL1,TFPI,TPM3,TSLP,WARS1	1425 (15)
CpG oligonucleotide		chemical drug		0.333	0.000112	BCL2,BCL2A1,BIRC5,C5AR1,CA9,CCL3L3,CCL4,Ccl7,Ccl9,CCNB2,CCR1,CD14,CD34,CD36,CD83,CLEC4D,CLEC4E,CXCL10,CXCL2,DUSP1,FAS,FCGR2B,GBP3,GBP6,GPR84,GRM4,ICAM1,ICOSLG/LOC102723996,IDO1,IFIT2,IFIT3,IFNB1,IL12A,IL1B,IL33,INPP5D,IRF7,ISG15,MARCO,MCM6,MMP13,NR1I2,OAS1,Oas1d (includes others),OAS2,Oasl2,PCNA,POU2AF1,PRKCD,PRKG1,PTGS2,RASSF4,RRM2,SAMSN1,SC5D,SDC1,SERPINE1,SLC6A4,SOD2,TNFRSF17,Trim30a/Trim30d,V…	1028 (13)
bisindolylmaleimide I		chemical drug		-0.643	0.000144	ACE,ALPL,AQP3,BCL2,BCL2A1,CD55,CDC25C,CDKN1A,CGA,CLDN1,E2F1,E2F2,EIF4EBP1,FGF2,GATA4,GDF15,HSP90AB1,ICAM1,ID3,KCNC1,KCNH8,KCNJ11,KLK3,MAPK3,MMP1,MMP10,MMP13,Mt1,MYH6,NKX2-5,OXTR,PCNA,PRKCD,PTGDS,PTGS2,S1PR1,SAMSN1,SERPINE1,SNAI1,SOD2,TJP1,TJP2,TRAF1	1204 (18)
ciglitazone		chemical drug		0.382	0.000166	ABCA12,ABCG1,AQP3,BCL2,CAV2,CCL2,CCND1,CD34,CD36,CDK1,CDKN1A,CFLAR,CRABP2,CYBB,EOMES,ESR1,FGF5,FLT1,GAL,GPD1,IAPP,ICAM1,IGFBP2,IL2,KLK3,LAMA1,LIN28A,MITF,MNX1,MPO,MXD1,MYOD1,Nes,NEUROD1,NODAL,NOX4,OLIG2,PAX6,PDX1,Podxl,PPARG,PTGER2,PTGS2,SERPINE1,SST,TDGF1,TUBB3,UTF1,VCAM1,WT1,ZFP42	1139 (21)
H89		chemical drug		-1.165	0.000167	ACE,ADSS2,ALPL,AQP5,BAK1,BCL2,BDNF,BMP2,BMP4,CCND1,CD14,CD55,CD83,CDKN1A,CGA,CNTF,COL10A1,CYP27B1,DMP1,DUSP1,EGR2,EGR3,ESR1,FAM3B,FGF2,FGF21,GSTP1,IGFBP5,IL1B,LHCGR,MITF,MKI67,MMP1,MMP13,MUC5AC,NOS1,NTS,PCSK1,PDX1,PLA2G4A,PLAGL1,POMC,POU2AF1,PPARD,PPARGC1A,PPP1R16B,PTGS2,REN,SAA1,SDC1,SERPINE1,SH2D2A,SNAP25,SOD2,TNFAIP6,UCP2,VCAM1	1490 (18)
hydroxyurea		chemical drug		-1.72	0.000176	APOBEC3B,CCL2,CCNB1,CCND1,CDC45,CDC6,CDKN1A,CDKN2A,CGA,E2F2,EDN1,GINS2,HJURP,IFIT1,ISG20,LIG1,MCAM,MCM2,MCM5,NMI,OAS1,POLA2,RAD51,RRM2,SPDYA,TK1,TP53,TP73,UHRF1	1337 (18)
daunorubicin		chemical drug		-0.531	0.000179	ABCA3,ABCA4,ABCA7,Abcb1b,ABCC1,ABCC6,ABCC8,ABCC9,CD82,CDKN1A,CDKN2A,CFTR,FOXM1,GATA4,IL1B,PFKM,TP53,XIAP	1540 (21)
tributyrin		chemical drug		1.864	0.000184	ADM,ADRB2,ATF3,AZGP1,BCL2A1,C1orf116,CCL2,CD46,CD55,CDKN1A,CLDN1,CXCL3,DAPP1,DUSP1,EDN1,ID2,ID3,IL1B,IL24,KRT17,KRT6B,MME,MMP13,NDRG1,PTGS2,SERPINB2,SOD2,STYK1	885 (18)
rifampin		chemical drug		1.356	0.000224	ABCC1,ABCC2,ABCC3,ABCG1,AKR1C1/AKR1C2,ATP2B1,AXIN2,CD14,CD36,CEP135,CES1,CXCL10,CYP1A1,CYP2A6 (includes others),CYP2B6,CYP2C8,CYP2C9,CYP3A5,CYP4A11,CYP4B1,CYP8B1,EIF5,ELOVL6,FGGY,GRK3,GSTP1,HMMR,IL1B,IL2,ITGAM,KIF14,MAOB,ME1,MGP,MME,NCAPH,NEIL3,NEUROD1,NUF2,OSBP2,PLEC,RACGAP1,RGS10,SKA3,SLC39A10,SPOCD1,TGIF2,TMPRSS4,TNFRSF11B,TRIM31,TSKU,UGT1A4,UGT1A6,WT1	1228 (25)
PP2/AG1879 tyrosine kinase inhibitor		chemical drug		-1.515	0.000298	ACE,AFP,AKT1,BCL2,CBL,CCL2,CD38,CDH1,CDKN1A,CXCL16,DUSP1,EDN1,FGF2,GRIA2,HOXD10,ICAM1,ID1,IFNB1,IL1B,ITGAM,JAK2,KCNH8,KLK3,MAPT,MMP13,PTGS2,RAC1,RRM2,SERPINE1,SOD2,SRC,TJP1,TP53,VAV1	1453 (18)
omeprazole		chemical drug		0.801	0.000306	A2M,ABCC3,BIRC5,CBR1,CD36,CDKN1A,CELA1,CELF2,CNN1,CYP1A1,Cyp2b19,CYP3A5,FST,GSTK1,HDC,ITGA6,NDRG4,NTRK2,RESP18,SST,TSPAN7,WFDC1	1050 (9)
17-alpha-ethinylestradiol		chemical drug		-1.453	0.000464	Abcb1b,ABCC2,ABCC3,ADGRE1,APOB,AQP3,CCL3L3,CCR1,CD74,CDH1,CDK1,CDKN1A,CKB,CTSS,CXCL10,CXCL3,CXCR2,CYP2B6,Cyp2d9 (includes others),CYP8B1,DSC2,F3,FABP7,FBLN2,GDF15,Gsta4,Gzmc,IFI16,INHBB,JUN,KRT19,KRT4,LDLR,LIFR,LPIN1,MARCO,NR1H4,PCNA,PRTN3,PTGDS,SCARB1,SERPINB5,SERPINH1,SFN,SLC10A1,SLC38A3,Slco1a4,SOCS1,SPOCK2,Sprr2a1/Sprr2a2,TFF1,TFF3,UHMK1,VCAM1	1982 (18)
acadesine		chemical drug		-0.673	0.000488	CDKN1A,CYP2B6,F3,FASN,HCRT,IL2,LDLR,PKLR,PTGS2,THRSP,TP53	1535 (23)
celecoxib		chemical drug		0.42	0.000534	AKT1,ALOX5,BAK1,BCL2,BCL2A1,BIRC5,CCND1,CDH1,CDKN1A,CENPF,CFLAR,CIDEA,CRP,CYP3A5,E2F1,ESR1,F3,FAS,GDF15,ICAM1,IL1B,IL2,IL7,KDR,MKI67,MMP13,MUC5AC,PCNA,PECAM1,PPARD,PPARG,PTGS2,SERPINE1,ST3GAL3,TGFBR2,TLR4,TNFRSF10A,TNFRSF1B,TNFSF12,TP53,TP63,TP73,TRAF1,TRAIP,VCAM1	1369 (14)
dimethyl sulfoxide		chemical drug		1.735	0.000588	AATK,Abcb1b,ABCC2,ACTB,ADAM12,ALOX5,AQP7,BIRC5,BMP2,BMP4,BNIP3,CA3,COL22A1,CYP1A1,CYP2B6,CYP2C9,CYP3A5,EIF4EBP1,EPOR,FGF8,FRZB,GATA4,HEBP1,HSP90AB1,IFI16,IL1B,ITGAM,JUN,KAT2B,LIFR,MMP13,MYH6,NKX2-5,PLD2,PRKX,PTGS1,RAMP1,SGMS2,SLC36A2,SPNS2,SRC,TNFRSF11B,TRIM10,VCAM1,WNT3A,WNT8A	1587 (23)
bromodeoxyuridine		chemical drug		-0.52	0.000594	BMP7,CXCL10,F3,GSTP1,IFI16,IFIT1,IFIT2,IFIT3,IFNB1,IGFBP4,IL1B,IL24,IL36G,IL3RA,IL7,IRF7,ISG15,NODAL,OAS1,SERPINE1,SP110,TGFBI,TNFSF4	1659 (20)
wortmannin		chemical drug		1.578	0.000626	AKT1,ANPEP,AQP3,ATF3,BCL2,BDNF,BIRC5,CCL2,CCL4,CCND1,CD14,CD36,CDC25C,CDH1,CDKN1A,CDKN2A,CFLAR,CIDEA,CKB,CRP,CSHL1,CXCL10,CXCL16,DLG2,E2F1,E2F2,EIF1AX,ESR1,EZR,F2R,F3,FAM3B,FASN,FOXC2,GCK,GPD1,GRIN1,GSTP1,ICAM1,IFNB1,IL12A,IL17F,IL1B,IL2,IRS1,ITGAM,JUN,KCNH8,KRAS,LEP,MYH11,NR4A3,NRAS,NT5E,PCNA,PPARD,PTGS2,RETN,SAMSN1,SCARB1,SERPINE1,SLC1A1,SLC2A4,SNAI1,SOCS2,TP53,TP63,TPI1,TYMP,VCAM1	1443 (18)
ritonavir		chemical drug		1.269	0.000636	ABCC2,ATP2B1,AXIN2,BIRC5,CD36,CEP135,CYP1A1,CYP2B6,CYP2C8,CYP3A5,CYP4F2,DHCR7,EIF5,FGGY,GRK3,HMGCR,HMMR,ICAM1,IDI1,IL1B,KIF14,LDLR,LEP,MAOB,MAP2K7,ME1,MME,MSMO1,MVK,NCAPH,NEIL3,NEUROD1,NUF2,OSBP2,PLEC,PPARG,RACGAP1,RGS10,SC5D,SKA3,SLC39A10,SPOCD1,TGIF2,TMEM140,TMPRSS4,TRIM31,UGT1A6,VCAM1,WT1	1197 (20)
aspirin		chemical drug		0.318	0.00065	Abcb1b,ABCG1,ABLIM3,ADM,ADRB2,AFAP1L1,APLN,BCL2,BDNF,BIRC5,CCL2,CCL4,CCND1,CD38,CDH5,CDKN1A,CNTF,CRP,CSF3,CXCL10,DACH1,EDNRB,EFNB2,EMP1,FLT1,GDF15,GLI1,GRIN2A,HILPDA,HPGD,ICAM1,IDO1,IGFBP2,IL1B,ITGA2,ITGA6,KDR,LIFR,MCAM,MMP1,MMP13,MPO,NOX4,PDGFRB,PECAM1,PLA2G4A,PPARD,PTGER3,PTGS1,PTGS2,RASGRF2,RECK,SCARB1,SERPINB5,TFF2,TJP1,TP53,TYMP,VCAM1	1710 (21)
SP600125		chemical drug		-0.651	0.000681	Abcb1b,ADAMTS4,ADAMTS9,ADM,AKR1C3,ALOX5,APOBEC3B,AQP1,ATF3,BAK1,BCL2,BTG2,CCL2,CCL4,CCNB1,CCND1,CD83,CDK1,CDK5R1,CDKN1A,COL4A1,COL7A1,CRYM,CSF3,CXCL10,CXCL16,CXCL2,CXCL3,CYP1A1,CYP27B1,DKK1,DUSP1,EIF1AX,EMB,F3,FAS,FASN,FOSB,FOXQ1,GATA4,Gulo,H2BC10,H2BC15,H2BC7,HNF4A,Hrk,ICAM1,IFNB1,IL17RB,IL1B,IL6R,IRS1,ISG15,ITGA2,ITGA6,ITGB4,JUN,LAMA1,LDLR,MAPK8IP1,MMP1,MMP13,MUC5B,MYH3,MYH6,MYOD1,NANOG,NKX2-5,…	1700 (21)
racemic flurbiprofen		chemical drug		0.419	0.00069	CCNB1,HPGD,IL2,IL24,PTGS2,THRSP,TP53	1299 (16)
resveratrol		chemical drug		-0.032	0.000741	ALOX5,ATF3,BCL2,BCL2A1,BDNF,BIRC5,BMP2,CCL2,CCL3L3,CCNA2,CCNB1,CCND1,CD14,CD36,CD46,CDH1,CDK6,CDKN1A,CDKN2A,CFLAR,COX4I2,CXCL10,CXCL2,CXCL3,CYBB,CYP11A1,CYP1A1,CYP4F2,DCX,E2F1,EDN1,EGLN1,ESR1,F3,FAS,FASN,FGF21,FOSL1,GATA3,GCK,GDF15,GLI1,GSTK1,HEY2,HMGCR,HMMR,HNF1A,ICAM1,IFIT1,IFNB1,IGF2,IL1B,IL2,ISG15,ITGA2B,JUN,KDR,KLK3,KRT20,LDLR,LEP,MICB,MITF,MMP1,MMP13,MPO,MUC5AC,NCOA4,OAS1,PCK1,PCNA,PDK4,PDX…	1143 (14)
luteolin		chemical drug		0.555	0.000774	ACHE,APOB,BCL2,BIRC5,CCND1,CDH1,CDK6,CXCL10,CYP1A1,FAS,HNF1A,HNF4A,ICAM1,IFNB1,IRS1,JUN,MMP1,MMP13,MPO,MTTP,PTGS2,SOD2,TLR4,TP53	1300 (16)
atorvastatin		chemical drug		-0.383	0.000863	ABCC1,ABCC2,ABCC3,ABCG1,ALPP,APOB,BCL2,BDNF,BMP2,CCDC125,CCL2,CCNE2,CD36,CD55,CRCP,CRP,CYBA,CYBB,CYP27A1,CYP2B6,CYP8B1,DDX51,DHCR24,DHCR7,DKK1,DMC1,DUSP1,EDN1,ENPP3,F2R,F3,FGF19,FLT1,FOSB,GLI1,GSR,HBA1/HBA2,HMGCR,HSD17B7,ICAM1,IDI1,JUN,LDLR,LEP,LIPG,LMOD3,LRRK1,MAP1LC3A,MAPK3,MSMO1,MTTP,MVK,NOS1,NOX4,NPC1L1,PDXK,PLAT,PPARG,PRELID3A,PTGS2,RAC1,SERPINE1,SLC10A1,SLC10A2,SLC25A51,SOD3,TLR4,TMEM106A,T…	1278 (20)
erlotinib		chemical drug		0.229	0.00105	AXL,BAK1,BTC,CCL2,CCL27,CD14,CD36,CSF3,CXCL3,CYBB,F3,FAS,FGF2,ICAM1,IGFBP4,IL1B,IRAK4,KRAS,MME,MMP1,MMP10,MMP13,NOX4,PLAUR,RAD51,SERPINB2,SERPINE1,SNAI1,SPOCD1,TIRAP,TLR4,Tmsb4x (includes others),TNFRSF10A,TNFRSF11B,TNFRSF13C,TNFRSF1B,TSPAN8,TYMS	1740 (18)
cisplatin		chemical drug		-0.519	0.00118	A2M,A3GALT2,AADAT,Abcb1b,ABCC2,ABCC3,ACOX1,ACTB,ADGRE1,AGXT2,AHNAK2,AKR1C1/AKR1C2,AKT1,ALB,ALDH1A3,ANGEL2,ANKFY1,ANPEP,APOA2,APOBEC3B,AQP1,AQP3,ASCL3,ASTN2,ATF3,BAK1,BCL2,BCL2A1,BCL2L10,BCL2L12,BIRC5,BLOC1S2,BMP4,BNIP3L,BRCA1,BTG2,C9orf116,CARD6,Casp12,CASP8,CCL2,CCNB1,CCND1,CCNG1,CCNG2,CCR1,CD14,CDC25A,CDH1,CDK1,CDKN1A,CDKN2A,CFLAR,CHKA,CLCA1,CLDN19,CLIP4,CLSTN3,CXCL10,CXCL3,CYBB,DEPDC1B,DKK1,DN…	1667 (21)
topotecan		chemical drug		-0.937	0.00132	AFP,ARHGAP24,ARPC1B,ASAP2,ASTN2,ATF3,AURKA,BUB1,CAMTA1,CCNB1,CD83,CDC25A,CDKN1A,CFLAR,CNTN4,CNTN5,CNTNAP2,CSMD1,EGR3,ENO1,EPHA6,EPOR,ERBB4,FAS,FGFR3,FOSB,GABRB1,GDF15,GRIK2,HLA-DQA1,HMMR,HSPA1A/HSPA1B,HSPA1L,HSPA8,HSPD1,IRS1,ITGA2,KCNMA1,LRRC7,MAST1,MYBL2,NLGN1,NRXN1,Nrxn3,PCDH15,PCDH9,PDE4B,PHKG1,PLCB1,PLK1,PNP,PRKAR2B,PRKN,PTGS2,RCBTB2,RELN,SLC2A1,STK39,TLX1,TOP2A,TP53	1343 (18)
imiquimod		chemical drug		0.386	0.00133	A3GALT2,AJAP1,BCL10,Bmyc,BTG2,C10orf90,CA9,CCL3L3,CCL4,CCR10,CDC20,CDC25A,CDKN2A,CENPQ,COMP,CSF3,CTSS,CXCL10,CXCL2,CXCL3,CYP27B1,E2F1,FHL3,FOSL1,FTH1,GATA4,GLI1,Gzmc,HCRT,HEXB,HHIP,HMGA1,ICAM1,IFITM3,IFNB1,IL12A,IL17F,IL19,IL1B,IL6R,IRF7,ISG15,ISG20,LBX1,LDHB,LRG1,MITF,MTERF1,NAT14,NCAPG,NDRG3,NNMT,OAS1,OASL,PAX2,Pdlim3,PLTP,POU2AF1,PPP1R3B,PRKAB1,PTGS2,RSAD2,S100a7a,S100A9,Snrpa (includes others…	1183 (16)
tempol		chemical drug		0	0.00138	BMP4,BRCA1,CDKN2A,CXCL2,CYBA,F3,FOXM1,GDF15,ICAM1,NOS1,NR3C2,PLAUR,PTGS2,SERPINE1,SOD2,TP53,UCP2,VCAM1	1158 (19)
prexasertib		chemical drug		0.962	0.00144	ADM,ATF3,BCL6,BTG2,CDKN1A,DUSP1,EGR3,GDF15,ICAM1,IFIT2,IFIT3,IL1B,INHBE,IRF7,LY96,MPL,NLRP1,NR4A3,PTGS2,SERPINB13,SERPINE1,SIGLEC1,SLIT3,SNAI1,TRAF1,TXNIP,VNN1	1084 (13)
phenethyl isothiocyanate		chemical drug		-0.711	0.00156	BAK1,BCL2,BIRC5,BPIFB2,BUB1,CCDC115,CCND1,CTTN,DNASE1L2,DUSP8,EEF2K,ESR1,GOLGA7,GSS,Gsta4,GSTK1,GSTT2/GSTT2B,H2AZ1,HMMR,IDH1,IFIT1,IFIT2,IFIT3,IFNB1,KAT2B,KDR,KRT20,MAP2,MGST3,NNMT,PCLAF,PCNA,Pvr,QSOX1,RABIF,SH2D2A,Srrm1,TMED2	1469 (20)
methylprednisolone		chemical drug		-0.602	0.00162	A2M,ABAT,ABCC2,ABCC9,ADCY6,AK4,Akr1c12/Akr1c13,AKR1C3,AKR1D1,ALDH3A2,ALDOB,ANGPTL2,ANPEP,ANXA3,ARG1,ARSB,ATP4A,B4GALNT1,B4GALT6,BDNF,BLNK,CCL4,CCND1,CCNG1,CD180,CD36,CD38,CD74,CDH1,CDH3,CDKN1A,CELA1,Ces1e,CIDEA,CLDN3,CLEC4F,CR2,CREG1,CST3,CTNNA2,CTSS,CXCL3,CYBB,Cyp2b19,Cyp2c23,Cyp3a25 (includes others),CYP4F8,DHRS9,DIO1,DSC2,DSG3,DUSP1,DUSP2,DUSP6,EDNRB,EMP1,EPHX2,F3,FABP7,FAH,FBP2,FCGR2A,FCGR2B,…	1543 (17)
spironolactone		chemical drug		-0.485	0.00171	ABCC2,ABCC3,ACE,ADRB3,BCL2,BMP4,CDKN1A,CIDEA,CYP27B1,CYP3A5,DUSP1,EDN1,EDNRB,FASN,FGF2,FKBP5,HCN4,HHIP,ICAM1,IL1B,IP6K3,KCNMA1,LOX,MICB,MLXIPL,Nppb,NR3C2,POU1F1,PPARG,PTGS2,REN,Slco1a4,SLCO2A1,ULBP1,WT1	1303 (19)
mibolerone		chemical drug		-1.495	0.00185	ABCA8,AHNAK,ALDH3A1,AMD1,AQP5,CCND1,CD74,CDK1,CEACAM1,CHPT1,CLEC11A,CYP4V2,EIF4A1,F3,FASN,FGF8,FHL1,FKBP1A,FKBP5,GPC3,HEXB,HLA-DQA1,HSD17B11,IFNGR1,INCENP,IRF7,JUN,KLK3,LDLR,LRG1,MAL,MME,MMP1,PCNA,PGK1,PPIA,SARAF,SMPDL3A,SPARCL1,STMN1,TF,TGFBI,TK1,TMPRSS2,TOP2A,UCP2,Wfdc3	1253 (7)
eicosapentenoic acid		chemical drug		-1.568	0.0019	ANGPTL4,BDNF,CCL2,CD36,CD83,CIDEA,FADS1,HTR1A,IL1B,IL1R2,IL1RAP,IL2,IMPA2,JUN,KCNJ11,KRT20,LDLR,LEP,MLXIPL,MMP1,MMP10,MMP13,MMP8,NPC1L1,PDK4,PKLR,PPARG,PROM1,PTGS2,SERPINE1,SLC2A1,SNCA,TGFBR2,THRSP,TNFRSF1B,TP53	1474 (21)
KIN001-043		chemical drug		0.074	0.00194	CCND1,CDX2,CRABP2,FBXL20,ID1,IGF2,IL1B,ITGAM,LEF1,MYOD1,NANOG,Nes,NEUROD1,NODAL,PECAM1,SOX2,TFCP2L1,ZFP42	1564 (19)
lithium chloride		chemical drug		0.608	0.00212	AXIN2,BCL2,BMP2,BMP4,BMP7,CACNA1G,CCND1,CDC25C,CDC6,CDKN1A,CKM,CTNND2,DCN,DKK1,DLK1,FABP2,FBXL20,GATA3,GATA4,GDF15,GRIN2B,HES7,HMGCR,IDI1,IL2,KLK3,KRT20,LEF1,MAPK10,MAPT,MYH11,MYOD1,Naip1 (includes others),NKX2-5,NOTCH3,PCNA,POMC,PPARG,PRKCD,PTGS2,REG3A,RSPO1,SNAI1,TP53	1464 (21)
fenofibrate		chemical drug		-1.414	0.00214	Abcb1b,ABCD2,ACACB,Acot1,ACOX1,ACSL5,ANGPTL4,AP3M1,APOA2,APOB,CCL2,CCND1,CD36,CDC25A,CIDEA,CRP,CYP11A1,Cyp2c23,CYP2C9,CYP4A11,DGAT2,EDN1,FABP2,FABP7,FASN,FBP1,FBP2,FGF21,FGG,GAL3ST1,GAPDH,GOT1,GPR22,Gsta4,HDGFL3,HILPDA,HP,ICAM1,ID2,JUN,KDR,LDHB,LDLR,LY6D,MEST,MITF,MPO,MTTP,MYBL2,NACC1,NPC1L1,Nppb,NUDT7,PCNA,PDK4,PDX1,PDZK1,PLTP,PPARGC1A,PRSS2,PTAFR,PTGS2,PTPN21,PTPRS,RETN,SC5D,SCARB1,SERPINE1,SLC…	1246 (21)
N-methyl-D-aspartate		chemical drug		1.212	0.00218	ARC,ATP2B2,ATP2B3,ATP2B4,BCL2,BDNF,CCL2,CNTF,FGF2,GRIN1,GRIN2A,GRM1,HCRT,LYPLA1,MAP1B,NTRK2,PDX1,POMC,PTGS2,SAA1,SERPINF2,SLC12A5,SLC1A2,SLC1A3,SLC7A1	1537 (21)
(+)-MK-801		chemical drug		-0.351	0.00224	ABCC2,ARC,ATP2B2,AVPR2,BDNF,CCND1,CDKN1A,CNTN2,CYP2C9,FGF2,FOSB,GRIN1,GRIN2B,HSPA1A/HSPA1B,ICAM1,IL6R,ITGA2B,ITGAM,JUN,NMBR,NTF3,NTRK2,NTS,PTGER2,PTGS2,RAC1,SSTR2,STXBP1,SYT3,TP53	1211 (18)
docosahexaenoic acid		chemical drug		-1.023	0.00237	ABCD2,ACOX1,ACSS2,ALPP,ARG1,BCL2,BCL2A1,BDNF,CASP8,CCL2,CCL4,CD83,CDH1,CDKN1A,Chil3/Chil4,DPYSL2,ELOVL2,ELOVL6,FADS1,FAS,FASN,HPGD,IFNB1,IL1B,IL2,LDHA,LDLR,LEP,LOX,LOXL1,LOXL2,LOXL3,MAPT,MLXIPL,MMP1,MMP13,NOX4,NPC1L1,PCK1,PKLR,PLA2G4A,PLAT,PLTP,PPARG,PRKG2,PTAFR,PTGS1,PTGS2,SAA1,SDC1,SERPINE1,SERPINH1,SLC2A1,SLC2A4,TGFBR2,TNFRSF1B,UCP2,VCAM1	1307 (17)
nitrendipine		chemical drug		1	0.00259	CYP2B6,CYP3A5,HMGCR,LDLR
ibuprofen		chemical drug		1.841	0.00269	CCND1,CD36,COL12A1,CYBB,DCN,EDNRB,GDF15,IL1B,ITGAM,MMP1,MMP13,PPARG,PTGS1,PTGS2,RAC1,SERPINA3,SLC2A1,TNFRSF21	1416 (18)
nicotine		chemical drug		0.119	0.00273	ACE,AKT1,ATP6V0D2,BCL2,BDNF,BIRC5,BMP2,CCL2,CCL4,CCND1,CDKN1A,CFLAR,CHAT,CHRNA1,CHRNA5,CHRNB4,CNTN1,CXCL3,CYP2B6,DNASE1,DNM1,EDN1,ENO1,EPHB1,FASN,FEZ1,FGF2,FGF9,GATA3,Gm21596/Hmgb1,GNAO1,GRIN2A,GRM1,GRPR,GSR,GSTM2,HAND1,HCRT,HSPA8,ICAM1,ID1,IL1B,ITGAM,KCNB1,KCNJ11,KCNK12,KDR,LDLR,LEP,MAPK8IP2,MDH1,NEUROD1,NR3C2,NTRK2,PCNA,PLAT,PLAUR,PLCH1,PNMT,POMC,PPARD,PTGER2,PTGS2,PTHLH,SERPINE1,SERPINF1,SLC18…	1711 (25)
salicylic acid		chemical drug		0.703	0.00277	ADRB3,ARC,BDNF,BGN,CCL4,CDK1,CFLAR,CSF3,CXCL10,F3,FGF21,FKBP5,GDF15,GRIN2B,IFNB1,IL1B,PTGS1,PTGS2,SCARB1,SLC2A4,TLR4,VCAM1	1221 (17)
fingolimod		chemical drug		-1.912	0.00278	AXL,BCL2,BDNF,CCL2,CCL4,Ccl7,CD36,CDH1,CDKN1A,Cdkn1c,CXCL10,CXCL2,E2F1,FASN,FOSB,FOSL1,HLA-DQA1,HLA-DQB1,ICAM1,IL12A,IL1B,IL2,MBP,MITF,PECAM1,S1PR1,S1PR3,SERPINE1,TBX21,TSPO	1621 (21)
sulindac		chemical drug		0.595	0.00279	BIRC5,CCNA2,CCNB1,CCNB2,CCND1,CCNG1,CDC20,CDC25A,CDC25C,CDC6,CDK1,CDKN1A,CYP1A1,DCN,E2F1,E2F2,IL1B,KRAS,LAD1,MYCL,PLA2G4A,PTGS1,PTGS2,TP53,WEE1	1566 (17)
semaxinib		chemical drug		-0.043	0.00282	AHSG,ARG1,ATF3,C1QA,CARD11,CCL3L3,CCR1,CD3G,CD8A,CLEC10A,CMKLR1,CSF2RB,CXCL10,CXCL2,CXCL3,EDN1,EGR2,EPHX2,F3,FGF12,FHL1,GDF11,GDF15,HAVCR2,IL18RAP,IL1B,IL1R2,IL21R,IL2RB,IL34,KDR,LRG1,LTF,MCM6,MYOF,NADK,PCNA,PECAM1,PPIA,PRKN,PTGIS,PTGS2,RASGRP1,SERPINE1,SLAMF8,TNFRSF18	1638 (19)
norethindrone acetate		chemical drug			0.00285	F2,F3,PLAT,SERPINE1,TFPI	753 (7)
dexamethasone phosphate		chemical drug		-0.577	0.00293	BCL6,CGA,DUSP1,ERRFI1,GPD1,HES5,ID3,IL1B,Mt1,PDK4,SCN7A,TNFRSF11B	572 (7)
paroxetine		chemical drug		-1.023	0.00293	ADM,ANKRD37,BDNF,BNIP3,CD55,ID2,IL1B,IL2,MAP2,MPO,PDK1,TP53	738 (7)
sodium tungstate		chemical drug		-0.786	0.00301	ACTB,CKB,DPYSL2,ENO1,ENO3,HSPA8,INA,LXN,Nefm,PDHA1,SNAP25,SOD2,STX1A,TPI1,TUBB1	651 (7)
acetaminophen		chemical drug		-1.009	0.00322	A2M,ABCC1,ABCC2,ABCC3,ACOX1,ACOX2,ACTB,AK4,ALB,APOA2,BCL2,BLVRB,BTG2,CA3,CASP8,CBR1,CCL3L3,CCND1,CCNG1,CCR1,CDKN1A,CES1,Chil3/Chil4,CRP,CXCL10,CXCL2,CXCL3,CYP3A5,CYP4A11,FAS,FLT1,FTH1,FTL,GGT1,GJB1,GSR,GSTA5,GSTM5,GSTP1,Gulo,HMGCR,HMGCS2,HSPD1,ICAM1,IDH1,IL1B,IRS1,JUN,KDR,LIPH,MAFG,ME1,Mt1,NR0B1,NR1H4,PCNA,PECAM1,PGD,PLA2G7,PLAUR,PPARG,PPARGC1B,PRKN,PTGS2,SERPINF1,SLC10A1,SLC27A2,SLC7A11,TF,TTR,U…	1490 (17)
olaparib		chemical drug		0.808	0.00359	BRCA1,BTG2,CDKN1A,FAS,MMP1,PTGS2,RAD51,SYP,TP53	1473 (18)
ziritaxestat		chemical drug		1.091	0.00391	ABCA3,AKR1C1/AKR1C2,AKR1C3,ALDH1A3,APOL6,BMF,C3AR1,CA9,CEMIP,DERL3,FST,FYB1,GPRC5A,IFIT1,IFIT2,IFIT3,OAS1,OAS2,OASL,S1PR3,STAC
sodium arsenite		chemical drug		0.205	0.00406	ABCC1,ABCC2,BCL2,BIRC5,BRCA1,CBS/CBSL,CCND1,CDK6,CDKN1A,CISH,DDC,EGR3,ENO1,ESR1,FKBP5,FTH1,GSS,JUN,NANOG,PCK1,PPARG,SLC18A2,SLC2A4,SOCS1,TFF1,TP53	1591 (21)
triciribine		chemical drug		-1.195	0.0041	ANGPTL4,ATF3,CIDEA,CXCL3,SLC1A2,SLC2A1,SLC2A4	864 (12)
hesperetin		chemical drug		0	0.0041	BCL2,DHCR24,LDLR,MTTP,PCNA,PPARGC1A,SOAT2	1515 (23)
trestolone		chemical drug		-1	0.0041	BCL2,CCNA2,CCNG1,LIFR,Pbsn,PCNA,TGM4
N-acetyl-L-cysteine		chemical drug		0.391	0.00418	Abcb1b,Acp5,ACTA1,ADGRE1,ADM,ADORA2B,AQP1,ATP1A3,AVPR1A,BCL2,BCL2A1,BMP2,BNIP3,CCL2,CCND1,CD36,CDC25C,CDH1,CDKN1A,CFLAR,CFTR,CXCL10,CXCL3,CYBA,CYBB,DUSP1,DUSP6,E2F1,EDN1,EIF2AK3,ESM1,FAM3B,FAS,FASN,FGF2,FOXM1,GAPDH,GCK,GSTP1,HDC,ICAM1,IFNB1,IL12A,IL1B,IL2,IRAK4,ITGAM,JUN,LTB4R,LY96,MAP1LC3A,MIOX,MUC5AC,MYH11,OSGIN1,PCNA,PLAUR,PPARGC1A,PTGS2,SERPINE1,SLC12A1,SLC2A4,SNAI1,SNCA,SOD2,TGFBR2,TLR4,TNFR…	1428 (16)
Sb202190		chemical drug		-1.579	0.00425	ALOX5,ANGPTL4,ASAH2,ATP5MF,BCL2,BIRC5,CAMP,CCL2,Ccl9,CCND1,CD55,CDKN1A,CFTR,CKM,CRP,CXCL10,CYP1A1,DKK1,FGFR2,FPR2,ICAM1,IFIT1,IFNB1,IL12A,IL1B,IL2,LDLR,LORICRIN,MAP1LC3A,MMP1,MMP13,MYOD1,PDX1,PLA2G4A,PPARGC1A,PPARGC1B,PTGS2,PTHLH,SERPINE1,SNAI1,TNFRSF10A,TP53,TP63,TYMP,VCAM1	1139 (15)
abemaciclib		chemical drug		0.641	0.00428	ABHD15,CDK6,CEACAM1,CPE,ESR1,GDF15,ISG15,MR1,PCSK5,PLA2G15,PLAT,PLTP,TGFBI,TSKU,VGF
vitamin E		chemical drug		0.749	0.00447	ACTA1,ALOX12,ATP1A3,BCL2,Casp12,CCL2,Ccl9,CD36,CDH1,CDKN1A,CYP2A6 (includes others),F2,F3,Hamp/Hamp2,IL1B,IL2,NOS1,PCNA,PLAT,POMC,PTGS2,SCARB1,SERPINE1,UCP2,VCAM1	1125 (16)
titanium dioxide		chemical drug		1.111	0.0045	CDKN1A,Cdkn1c,Chil3/Chil4,EGF,FAS,HLA-DOA,IGFBP2,IL1B,INHA,LHCGR,PDIA2,PLAT,SPHK2	755 (7)
simvastatin		chemical drug		0.12	0.0045	ABCG1,ADAMTS13,ADRB2,AHSG,ANGPT2,ANXA3,APOB,APOM,ARHGDIA,ARHGEF2,BCL2,BIRC5,BMP2,C5AR1,CACNA1G,CCL2,Ccl27a,CCND1,CD14,CD55,CDH1,CDKN1A,CFLAR,COL10A1,CRP,CXCL2,CXCL3,CYBB,CYP2B6,E2F1,EDN1,ESR1,F2R,F3,FADS1,GLI1,HBA1/HBA2,HMGCR,ICAM1,IL1B,ITGB4,LDLR,MAPT,MKI67,MMP1,MUC5AC,MYH10,NTRK2,PECAM1,PGLYRP1,PLAT,PTGS2,RAC1,S100A6,S1PR3,SCARB1,SERPINE1,SLC16A7,SLC2A4,STAT4,TLR4,TNFRSF11B,TYMS,UNC13A,VCAM1,XI…	1310 (16)
losartan potassium		chemical drug		0.771	0.00467	ACE,ACTA1,Actn3,Agtr1b,ANGPT1,APLN,AQP1,BMP7,CD36,Chil3/Chil4,CIDEA,CNTF,CST3,CXCL10,CXCL3,CYBB,DRD5,EDN1,EGF,F3,GBP6,GRK5,Ifi47,IL1B,KLF15,KRAS,MAP2,MAPT,MMP8,Ngp,NOS1,NOX4,NR3C2,PLCB1,PPARGC1A,PTGS2,PTHLH,PYGM,REN,S100A9,SERPINE1,TBX21,TGFBR2,TNNI2,TUBB3,UCP2,VCAM1	1546 (17)
noscapine		chemical drug		0.677	0.00532	BCL2,BIRC5,CCND1,CFLAR,ICAM1,PTGS2,TRAF1,XIAP	1298 (16)
haloperidol		chemical drug		1.256	0.00558	ARC,BCL2,BDNF,FGF2,FOSB,GGT1,GIP,GPR12,GRIN1,GRIN2A,GRM4,HMGCR,Klf16,KRAS,LDLR,LXN,NR4A3,NTRK2,NTS,OLIG2,POMC,PPP1R1B,PRKAR2A,PRKAR2B,RASGRF1,RESP18,SC5D,SCN2B,SLC18A3,Slco1a4,SYN2	1281 (20)
trans-hydroxytamoxifen		chemical drug		1.382	0.00559	ADGRA2,ADM,ALDH4A1,ANGPT2,ANXA3,ARHGAP24,BAK1,BCAS1,BLNK,BMP4,CBX6,CCNA2,CCNB1,COL15A1,CYBA,DCN,DUSP1,EGR3,EPOR,FGF9,FMN2,GPRC5A,GSTA5,GSTP1,IGFBP4,INHBB,ITGA2,KYNU,L1CAM,LAMB2,LDHA,LOX,LOXL2,LOXL3,MAPT,MB,MMD,NDRG1,NELL2,PDK1,PDZK1,PLXDC1,PTGER3,RAB30,S1PR1,SELENBP1,SERPINF1,SFRP1,SNCG,SST,STXBP1,TFF1,TGFBR2,TM4SF1,TOP2A,WARS1	1434 (16)
paclitaxel		chemical drug		0.904	0.00559	ADGRE1,ADM,ADORA2B,ALPK3,ANGPT1,APOM,ARHGEF2,ASIC2,ATF3,AURKA,BCL2,BIRC5,BTG2,CCL2,CCND1,CCNG1,CCNG2,CDC20,CDKN1A,CFLAR,CRP,CXCL10,CXCL2,CYP1A1,CYP2C8,CYP2C9,CYP3A5,CYP4F2,DUSP6,DUSP7,E2F1,EMP1,EPHA2,ETV5,FAM53B,FAS,FLT3LG,FOSL1,FOXM1,GAMT,GDF15,GPR12,GRAMD1B,HLA-A,HSP90AB1,HTR1A,ICAM1,IHH,IL12A,IL1B,IL1RAP,IRAK4,ITGA6,JUN,KCNN4,KIF20A,KLK3,LILRB4,LLGL1,MKI67,NT5E,NXPH4,OSMR,PCNA,PGK1,PLAUR,PNKD,…	1531 (16)
NVP-TAE684		chemical drug		-0.225	0.00561	BCL2,BIRC5,CCND1,CDC25A,CDH1,COL5A2,ESRP1,ESRP2,ETV5,MITF,NODAL,RET,SERPINE1,SNAI1,SPARC,TNFRSF8	1281 (19)
CL 316243		chemical drug		0.296	0.00561	ADGRE1,ATF3,CD36,CIDEA,CKB,EBF2,FASN,FGF21,HILPDA,IL1B,PDK4,PPARGC1A,PTGS2,SLC2A1,SLC2A4,UCP2	1170 (21)
nitrofurantoin		chemical drug		-1.698	0.00563	A2M,ABCC2,ACOX1,ACTB,ALB,AMD1,APOA2,BTG2,CCL3L3,CCND1,CCNG1,CES1,CRP,CST3,CTSS,CXCL10,CXCL3,CYP4A11,EEF1A1,FAS,GCGR,GJB1,GSR,GSS,GSTA5,GSTM1,GSTP1,Gulo,HMGCR,HMGCS2,HNF4A,HPX,ID1,IL1B,ITGB4,KRT19,LOX,MAPK3,Mt1,NR1H4,PCNA,PLAT,RPL13A,S100A10,SDC1,SELENBP1,SLC27A2,STMN1,TP53,TTR,TYMS,VCAM1
bendamustine		chemical drug		0	0.00583	AURKA,CCNB1,CDKN1A,EXO1,PLK1,TP53	978 (9)
raltitrexed		chemical drug		-0.742	0.00583	CDKN1A,FAS,FXYD3,SAT1,TP53,TYMS	626 (7)
triamcinolone acetonide		chemical drug		-1.01	0.00587	ADCY7,ANGPTL4,ANGPTL7,AQP1,AQP3,ARL4C,ATF3,B4GALNT1,BCL2,BCL2A1,BMP2,BMP4,BMP7,BTG2,CAPG,CHKA,CHL1,CRYBG1,CYTIP,DNA2,DUSP1,E2F2,EFNB2,EPHA4,ERG,FGFR2,FKBP5,GABRB1,GAS1,GNAZ,GPR18,HFE,IGFBP4,IRF7,JUN,KCNB1,KCNJ12,KIF4A,KLF15,LDLR,MEGF9,MMP13,NEK7,NOS1,OCA2,PF4,PLXNC1,RGCC,RGS16,RGS2,SAA1,SEMA6A,SERPINA3,SLC4A7,SOCS2,SOD2,ST3GAL5,STK10,TKTL1,TNFSF4,TREH,TXNIP,ZNF189	1506 (19)
tyrphostin AG490		chemical drug		-0.232	0.00587	A2M,ACE,ACHE,AKR1C3,AKT1,BCL2,BIRC5,BMP7,CCL2,CDKN1A,CFTR,CTTN,CXCL2,EDN1,ESR1,FGF2,HPGD,ICAM1,IFNB1,IGF2,IL1B,IL7,ITGAE,JAK2,LY96,MYH10,MYH11,PCNA,PTGS2,RETN,S100A10,SAA1,SFTPB,SOD2	1594 (17)
tacrolimus		chemical drug		0.24	0.00591	ACTA1,ADAM19,ANGPT1,ATP2B4,BASP1,BATF,BCL2,CALB2,CAPG,CCL2,CCL4,CCND1,CD36,CD74,CHN2,CISH,CKM,COL10A1,CORO2A,CSHL1,CXCL10,CXCL2,CYBB,DACH1,DCX,DPYSL5,EDN1,ESR1,FKBP1A,FKBP5,FOSB,GABRA6,GABRD,GHRH,Gm3383 (includes others),GNPDA1,GPR83,Hamp/Hamp2,HELLS,HSPD1,ID1,ID3,IFT80,IGFBP4,IKZF4,IL16,IL1B,IL1R2,IL1RL1,IL2,IL2RB,IL33,ITGAE,JUN,KCNK3,LILRB4,LRRC32,MYH10,MYH11,NEB,NOS1,Nppb,NT5E,PROM1,PTGER2,PTG…	1778 (20)
trabectedin		chemical drug		-1.633	0.00595	Abcb1b,CCND1,CCNG2,CDK1,CDKN1A,CXCL10,G6PD,H1-10,H4C3,MCM5,NR0B1,PMEL,PPARG,SAT1,TK1	1115 (9)
isoproterenol		chemical drug		0.043	0.00599	ACE,ADCY5,ADCY6,ADRB1,ADRB2,ADRB3,ALDH3B1,APLN,AQP5,ATF3,AURKA,BCL2,CCL3L3,CDK1,CGA,CNTF,CSF3,CYP1A1,Cyp4f16/Cyp4f37,CYP4F8,EDN1,FGF2,FGF21,FOSL1,FPR2,GATA4,GPR3,GRK5,HILPDA,HS3ST2,HSD17B7,IL1B,IL2,INA,JUN,LEP,MITF,MOGAT1,NAMPT,NKX2-5,NOS1,Nppb,NR4A3,PCK1,PLAGL1,PLAT,PTGS2,RAB27A,REN,SOD2,TLR4,TSHR,TUBB3,UCP2	1401 (19)
berberine		chemical drug		-0.889	0.00608	Abcb1b,ACOX1,ATP5MC2,BCL2,BIRC5,CASP8,CCL2,CCND1,CDKN1A,CFLAR,CYP1A1,CYP2B6,CYP3A5,CYP4A11,FAS,GRK3,HMGCR,ICAM1,ID1,IL17F,IL1B,LDLR,MMP1,MTTP,PCNA,PPARD,PPARG,PTGS2,SAT1,SCARB1,SLC10A1,TBX21,TFAP2A,TFAP2B,TP53,TRPM8,TSLP,UCP2,VCAM1,XIAP	1574 (20)
lonafarnib		chemical drug		1.667	0.0061	ARC,BCL2,BCL2A1,BIRC5,CCND1,CFLAR,PTGS2,TRAF1,XIAP	1413 (20)
Go6983		chemical drug		0.433	0.0061	CD36,CLDN1,FLT1,PPARG,PRKCD,PTGS2,SCARB1,SNAI1,TRAF1	1318 (18)
amlodipine		chemical drug		0.707	0.0061	ACTA1,EDN1,ENO1,HMGCR,IGFBP5,LDLR,PTGS2,REN,S100A10	1395 (21)
grape seed extract		chemical drug		0.98	0.00625	CCNB1,CCND1,CDK6,CDKN1A,CKB,DCX,ENO1,ENO2,HSPA8,HSPD1,MKI67,MPO,PCNA,PTGS2	1002 (7)
irbesartan		chemical drug		0.808	0.00625	ACE,CCL2,CD36,CYBB,FHL1,HRAS,ICAM1,IL1B,ITGAM,LEP,NPHS1,SERPINE1,SERPINF1,VCAM1	1061 (12)
glucocorticoid		chemical drug		-0.748	0.00655	ABCC8,ACHE,ADRB1,ADRB2,ADRB3,AFP,ALDH3A1,ALOX5,APLN,BCL2,BDNF,CCL2,CD74,CDKN1A,CEP170B,CGA,CLEC11A,CNR1,CR2,CSF3,CXCL2,CYP11A1,CYP27B1,CYP2B6,CYP3A5,DBP,DUSP1,EDN1,FAS,FASN,FBLN2,FUT2,G6PD,GABRP,GHRH,GOT1,GRIK2,GRN,HLA-DOA,HRAS,HTR1A,HTR2C,ICAM1,IL16,IL1B,IL1R2,IL2,IL6R,INPP5D,JAK3,KCNJ11,KLK3,KRT17,KRT5,LEP,LPIN1,MAOA,MMP13,Mt1,Mup1 (includes others),NOD1,NOS1,OAS1,OGN,PCK1,PFKL,PLAT,PNMT,POMC,P…	1727 (22)
Sch-23390		chemical drug		-0.826	0.00668	BDNF,DRD3,EGR2,FAS,FGF2,FOSB,FOSL1,GRIN1,NTS,PLD2,RYR1	1288 (20)
calphostin C		chemical drug		0.369	0.0069	AXIN2,BCL2,BIRC5,CCL2,CCND1,CD36,CDC25A,CDKN1A,CYP11B1,DKK1,DUSP1,ICAM1,LDLR,MAOB,MAP3K12,MMP13,MUC5AC,PPARG,PTGS2,S1PR1,SCARB1,SLC2A1,SLC2A4,SOD2,TP53	1262 (19)
caffeine		chemical drug		1.494	0.0069	BCL2,BDNF,CDC25A,CDC25C,CDH1,CDK1,CDKN1A,CDKN2A,F3,FASN,FOSB,FOXM1,ITGAM,LMNB1,MICB,MITF,NTRK2,PPARG,PPARGC1A,PTGS2,SFTPB,SLC2A1,SNAI1,TP53,TP73	1673 (23)
chloropromazine		chemical drug		-1.415	0.00701	CD83,CYP2B6,CYP4F2,DEPP1,DHCR7,GDPD3,HMGCR,IDI1,IL1B,LDLR,MSMO1,MVK,NR4A3,PLCB1,SC5D,SERPINA3,TMEM140	942 (14)
BMS-754807		chemical drug		0.478	0.00792	BCL2,BIRC5,CCNA2,EPHA4,ERBB4,MKI67,TGFBR2	760 (7)
KPT-9274		chemical drug		1.937	0.00792	BRCA1,BRIP1,EXO1,FANCD2,RAD51,RAD51C,XRCC2
triolein		chemical drug			0.00811	FADS1,FASN,GCK,MMP1,THRSP
ursolic acid		chemical drug		0.39	0.00841	ATF3,BCL2,CCND1,CDKN1A,CNTF,EIF4EBP1,ENPP6,FASN,FGF2,GDF15,IL1B,KLK6,LEP,MAG,MAL,MBP,MKI67,MMP1,MUC5AC,PECAM1,PPARG,PTGS2,SOD2,TLR4,TP53,TUBB4A,VCAM1	1342 (18)
genistein		chemical drug		0.475	0.00899	A2M,ACE,ADM,AKR1C3,ALOX5,ALPP,ANGPTL4,APOB,ARG1,ARSG,ATP6V0D2,ATP6V1B1,BCL2,BDNF,BIRC5,BMP2,C16orf54,CCL2,CCNB1,CCNB2,CCND1,CD74,CD8A,CDC25C,CDH5,CDK1,CDKN1A,CFLAR,CFTR,CHD5,CTSF,CXCL10,CXCL2,CXCL3,CXCR2,CYP1A1,CYP4F2,DIO1,DKK1,DUSP1,EPHA8,ESR1,F3,FCGR2B,FCMR,FXYD5,GAL3ST1,GDF15,GGA2,GHRH,GJB2,GLI1,GSTA5,GUCY1B1,GUSB,Gzmc,HEXB,HLA-A,HLA-DQA1,HMGCR,HPGD,HSPA1A/HSPA1B,ICAM1,ID1,ID2,IFIT2,IFNB1,IL1B…	1841 (18)
hyperforin		chemical drug		0.788	0.00917	ABCC2,CYP2B6,CYP2C9,MGP,NR1I2,NTRK2,TNFRSF11B,UGT1A4	723 (9)
resiquimod		chemical drug		0.798	0.00919	AOC3,APOBEC3B,ATF3,BATF,BCL2,BCL2A1,C3AR1,CCL2,CCL3L3,CCL4,Ccl7,Ccl9,CCR1,CD83,CHST2,CHST9,CLEC4E,CSF3,CXCL10,CXCL2,CXCL3,CYP4F11,EIF2AK2,F2R,FAS,FCGR1A,FCGR2A,FCGR2B,FGF2,GATA3,GDF15,GPR84,HAVCR2,HSPB1,ICAM1,IFI16,IFIT1,IFIT2,IFIT3,IFITM3,IFNB1,IGFBP4,IL12A,IL16,IL18RAP,IL19,IL1B,IL2,IL33,IL7,IRF7,ISG15,ISG20,JUN,KCNMA1,MUCL3,NAMPT,NMUR1,OAS1,OAS2,OASL,PKM,PLAT,PLSCR1,PTGS2,PYCARD,S1PR3,SEMA7A,S…	1388 (15)
K-252		chemical drug		-1.9	0.00955	BDNF,CD14,GRIA2,ITGAM,JUN,MMP1,NDRG1,NRN1,PPP1R1B,SLC17A7,SOD2,SST	1561 (22)
oleoyl-estrone		chemical drug		0	0.00986	ADCY4,CYP2C8,Cyp4f16/Cyp4f37,FABP7,FASN,G6PD,INSRR,LDLR,PDK1,RALB,SLC27A1	602 (7)
cannabidiol		chemical drug		-1.463	0.00986	BDNF,BIRC5,ENO2,GPR55,ID1,ID2,IFNB1,IL1B,NTRK2,PTGS2,SOAT2	1529 (17)
triptolide		chemical drug		1.213	0.00994	Abcb1b,ABLIM3,ADM,AFAP1L1,APLN,BCL2,BIRC5,CD38,CDH1,CDH5,CDKN1A,CXCR2,DACH1,DUSP1,EDNRB,EFNB2,EMP1,FAS,FLT1,HILPDA,HPGD,ICAM1,IGFBP2,IL2,ITGA2,ITGA6,JUN,KDR,LEF1,LHCGR,LIFR,MCAM,MKI67,MMP1,PCNA,PDGFRB,PECAM1,PTGS2,RASGRF2,RECK,SLC7A11,TJP1,TLR4,TP53,XIAP	1422 (18)
vismodegib		chemical drug		-1.627	0.01	ADGRE1,BCL2,CD14,GLI1,GLI2,HHIP,IL1B,IL33,LHX2,MKI67,NT5C1A,PPARG,PTCH2,SOX2,TNFRSF10A,TNFRSF11B	1029 (13)
laminaran		chemical drug		-0.081	0.01	ACOD1,CCL4,CLDN1,CLEC4E,CRLF2,CXCL10,ELOVL7,GPR84,IDO1,IL1B,PTGS2,RSAD2,SERPINB2,TNFAIP6,TNIP3,TRAF1	390 (7)
daidzein		chemical drug		0.52	0.0101	A2M,ABCC3,ABCG1,AKR1C3,ARG1,BCL2,BDNF,C16orf54,CCL2,CCND1,CYP1A1,ESR1,FCGR2B,FCMR,FOSB,FXYD5,HLA-A,HLA-DQA1,HMGCR,ID2,IRF7,LDLR,MAL2,MTTP,MUC5AC,PTGS2,RASGRP1,SH2B2,SIGLEC10,SYP,TP53,TPD52
cerivastatin		chemical drug		-0.151	0.0102	Agtr1b,BMP2,CCL2,CD36,CDKN1A,CYP2B6,ENPP3,F3,FGF2,HMGCR,HSPB1,ICAM1,IDI1,ITGB4,JUN,MAL,MYBL2,NET1,PLAT,PLAUR,PPARG,PTGDS,PTGS2,S100A9,SERPINE1,TIE1,VCAM1
olmesartan		chemical drug		-1	0.0106	CYBA,ICAM1,SCARB1,UCP2
ifenprodil		chemical drug		-1.982	0.0106	BDNF,GRIN1,GRIN2B,RYR1
floxuridine		chemical drug			0.0106	CCNB1,TP53,TYMS,UNG
vincristine		chemical drug		1.148	0.0109	AKT1,BCL2,BCL2L10,BRCA1,BUB1B,CDKN1A,CHAT,FAS,HNRNPF,HSP90AB1,IL1B,JUN,LMNB1,MAP2K7,PTGS2,SOD2,TP53,TP73
trovafloxacin		chemical drug		1.674	0.0115	ADRB2,APOA5,CDKN1A,CLDN14,CXCL2,CXCL3,ERRFI1,FASN,HLA-A,ICAM1,Igtp,ISG20,LDLR,MAP2K7,MAP3K8,MED20,MLXIPL,MMP13,PDE4B,SERPINE1,SOCS2,SOD2,UBE2I,XIAP
PF-573228		chemical drug			0.0115	CDH1,LOXL1,TP63
ONC-201		chemical drug			0.0115	IL1B,SLC1A2,SLC7A11
idronoxil		chemical drug			0.0115	CDKN1A,CFLAR,XIAP
CDD450		chemical drug			0.0115	CXCL3,IGFBP4,IL1B
vitamin D		chemical drug		0.178	0.0115	BCL2,BIRC5,CAMP,CASR,CCL2,CCL3L3,CCR10,CDK1,CDKN1A,CSHL1,CYP1A1,FES,GPRC6A,IL1B,MGP,MKI67,PCNA,POU1F1,REN,S1PR2,TLR4,TYMS
O6-benzylguanine		chemical drug		1.41	0.0118	CCNB1,CCNB2,CDKN1A,CFLAR,FAS,MKI67
sobetirome		chemical drug		0.6	0.0118	ABCD2,HBA1/HBA2,RASD2,RELN,SCARB1,SLC4A1
flutamide		chemical drug		0.436	0.0119	Agtr1b,B4GALNT1,BCL2,CXCL2,CYP11A1,CYP1A1,Cyp2b19,Cyp2d9 (includes others),CYP3A5,CYP4B1,DCX,DDX25,DHH,EGF,ESR1,FGF8,FOXQ1,GPD1,GSTM1,HNF1A,Kap,KDR,ME1,MKI67,POMC,PSCA,PTHLH,REN,SRD5A2,TPD52L1,TUBB3,UGT1A6
lovastatin		chemical drug		0.556	0.012	ALB,ATF3,BCL2,BDNF,BIRC5,CCL2,CCNA2,CCND1,CDKN1A,CNTF,CXCL10,CYP4F2,DHCR7,DPYSL2,ENO2,ESR1,FASN,FGF9,GATA3,H2AZ1,HBA1/HBA2,HELLS,HMGCR,IFNB1,IL1B,INSRR,LDLR,LEP,MAG,MAL,MKI67,MVK,NOX4,PLAT,PPARD,PTGS2,PTHLH,SERPINE1,SLC16A7,SV2A,TBX21,TFPI,TNFRSF11B,TNFRSF8,TP53,XIAP,ZIK1
doxycycline		chemical drug		-0.574	0.0133	ADGRE1,BMP2,CD38,CDH1,CSF3R,CXCL3,EGR2,FGF2,HSPA1A/HSPA1B,IL1B,IL2,IRAK4,L1CAM,MITF,MMP1,MMP8,MPO,MUC5AC,MUC5B,PAX8,PTGS2,SDC1,SNAI1,SOCS1,SOD2,SOX10,SOX11,TFF1,TG,TNFSF14,TSHR
herbimycin		chemical drug		-0.733	0.0138	ARG1,BCL2,CCND1,CDH1,CDK6,CXCR2,DUSP1,F2R,ICAM1,IL1B,IL2,IRS1,MMP1,MMP13,PTGS2,SERPINE1,SOD2,TNFRSF11B
hormone		chemical drug		-0.762	0.0139	BDNF,DHCR24,ESPL1,MAD2L1,SLC26A4,SLC30A3,SULT1E1
cyclomaltodextrin		chemical drug		-0.478	0.0139	CCL3L3,CSF3,CXCL3,IL1B,MITF,MMP8,SCARB1
clofibric acid		chemical drug		-1.589	0.0139	ACOX1,CGA,CYP11A1,CYP4A11,FABP2,SERPINE1,TP53
UCN-01		chemical drug		-0.535	0.0141	BCL2,CCND1,CDC25A,CDKN1A,ERCC1,IL1B,PLK1,RRM2,TP53,TP73,XIAP
colchicine		chemical drug		0.973	0.0141	ABCC2,ATF3,BDNF,CHAT,CYP2B6,CYP2C8,CYP2C9,DRD3,FAS,IL1B,JUN,LEP,NR1H4,NR1I2,NTF3,PTGS2,PTHLH,SLC9A8,TUBA1B,TUBB1
salinosporamide A		chemical drug		0.942	0.0146	BCL2,BIRC5,CCND1,CDH1,CFLAR,ICAM1,PTGS2,SNAI1,TRAF1,XIAP
N-nitro-L-arginine methyl ester		chemical drug		-1.044	0.0146	ACE,ACTA1,ADM,Agtr1b,APLN,ATF3,BCL2,BGN,CCL2,CD83,CXCL2,CXCL3,CYBA,CYBB,FAS,HMGCR,ICAM1,IL1B,LDLR,MAP1B,NOS1,NR3C2,PDK4,PPARD,PPARGC1A,PTGS2,REN,SERPINE1,SLC2A1,SLC2A4,TLR4,TP53,VCAM1
epothilone B		chemical drug		0.863	0.0148	BTG2,CDK1,CDKN1A,FAS,MKI67,SFN,TOP2A,XIAP
tyrphostin AG 1478		chemical drug		0.82	0.015	ACE,AKT1,BTC,CCL2,CCND1,CDKN1A,EDN1,EGF,F3,ICAM1,ITGA2,ITGAM,KCNH8,MME,MMP1,MMP13,MUC5AC,PLAGL1,PTGER2,PTGS2,S100A10,S1PR3,SLC2A1,TNFAIP6,VCAM1
conjugated linoleic acid		chemical drug		1.744	0.0152	ACOX1,Acp5,ANGPTL4,CBS/CBSL,DUSP1,FCGR2B,GDF15,IL10RB,LEP,MAT1A,PPARG,PPARGC1A,PTGS2,TNFRSF11B,TP53,VEGFD,WNT10B
daporinad		chemical drug		0.434	0.0155	ASPM,BRCA1,BRIP1,CCL2,E2F2,ID1,IL1B,LMNB1,MCM10,PROM1,SERPINE1,SOX11,SOX2,TRIP13
andrographolide		chemical drug		0.607	0.0155	CDH1,CNR1,CYP1A1,CYP2A6 (includes others),CYP2B6,GATA3,GSTP1,ICAM1,IL1B,OXTR,PTGS2,RGN,SRC,VCAM1
streptozocin		chemical drug		-0.583	0.0169	ABCC8,AKT1,ALB,ALDH3A2,ALPL,ANGPT2,APLN,AQP7,ATF3,BCL2,CASR,CBS/CBSL,CCL3L3,CCNG1,CDKN1A,COL12A1,COL4A1,CSHL1,CYP4A11,DRD1,EGF,EIF2AK3,ELOVL6,ENO3,ESR1,FABP3,FAS,FASN,FBP1,FFAR1,FGFR4,FOXA1,GATA4,GCK,GHRH,HNF4A,HSPD1,ICAM1,IGFALS,IL1B,IRS1,KCNJ11,LEP,LMNB1,MC2R,MIOX,MLXIPL,MYH6,NEUROD1,NOS1,NOX4,Nppb,NR3C2,NT5E,NTF3,PCK1,PDK4,PKLR,POU3F4,PPARD,PPARG,PPARGC1A,PTGS2,RETN,RPS6KA6,SERPINE1,SLC12A3,SL…
perifosine		chemical drug		0.301	0.0176	BAK1,BIRC5,CDKN1A,CFLAR,XIAP
itraconazole		chemical drug		0.485	0.0176	CAMP,CD14,CYP1A1,GLI1,TSLP
rabeprazole		chemical drug		-0.585	0.0176	CCL3L3,CXCL3,FLT1,ICAM1,IL1B
prednisolone		chemical drug		-1.142	0.0178	AKT1,ALPP,ARG1,ATG9B,BAK1,BCL2,BCL2L10,BNIP3,CASP8,CCL2,CDK5R1,CDKN2A,CFLAR,Chil3/Chil4,CRP,CTSS,CXCL10,CYP1A1,DRAM1,DRAM2,DUSP1,EDN1,EIF2AK3,EIF4G1,ESR1,EVA1A,FAS,FKBP5,GABRA6,GLI1,HEY2,HSPA8,IFNB1,IGF2BP3,IL19,IL1B,Irgm1,ISG20,ITGAM,KIF9,LDLRAD4,LHX4,MAP1LC3A,MB,NME5,NOTCH3,NOTCH4,NOXO1,PCK1,PFKP,PGK1,PLAT,POMC,PTGS2,RECQL4,RGS19,SLC29A3,SLC41A3,SNCA,SOCS1,SOD2,SOD3,SPHK2,TMEM74,TNFRSF11B,TP53,…
letrozole		chemical drug		0.512	0.0182	BCL2,CCND1,CDKN1A,DKK1,ERBB4,ESR1,FGF22,FOSL1,MKI67,SYP,TFF1,TP53
thalidomide		chemical drug		0.07	0.0184	ANGPT1,ANGPT2,CFLAR,DKK1,FGF2,GDF15,ICAM1,IL1B,ITGAM,KCNMA1,KDR,PECAM1,PLAUR,SERPINE1,TRAF1
Go 6976		chemical drug		-0.29	0.0186	ABCA7,ACTA1,BMP2,CCL4,CCND1,CD55,CD83,CDKN1A,CSF3,CXCL10,CXCL2,CXCL3,CYBB,FAM3B,FLT1,IFNB1,Nppb,PTGS2,SOD2,TP53,TRAF1,VCAM1,XIAP
cytarabine		chemical drug		0.341	0.0186	BCL2,CCL3L3,CCNB1,CD180,CD55,CDC25A,CDK1,CDKN1A,FAS,FDXR,GAPDH,HLA-A,ICAM1,IFNB1,IL12A,IL1B,Pvr,TLR1,TNFRSF13C,TOP2A,TP53,TP53INP1,XIAP
temozolomide		chemical drug		1.08	0.0191	BCL2,CCL2,CDC25C,CDKN1A,CDKN2A,CFLAR,CXCL10,EXO1,FAS,ID1,QPRT,RAD51,SOD2,TNFRSF10A,TP53,TP63,XIAP
KN-62		chemical drug		-0.183	0.0195	AQP5,ATF3,CCND1,CYP3A5,GRIN1,HNF4A,IL1B,KCNJ11,PPARG,PTGS2,VCAM1
amiodarone		chemical drug		1.155	0.0202	AK4,CA3,CYP1A1,CYP4A11,F3,GRN,HSPD1,ICAM1,LDLR,ME1,MYH6,PPARG,SOD2,TF
desipramine		chemical drug		-0.836	0.0208	ADRA2A,BCL2,BDNF,CDKN1A,FGF2,IL1B,KCNH2,Nes,NTF3,PDE4B
epicatechin gallate		chemical drug		0.633	0.0208	ARG1,CCNG1,CDKN1A,CDKN2A,GDF15,ICAM1,PTGS2,RPRM,TP73,VCAM1
1-chloro-2,4-dinitrobenzene		chemical drug		1.97	0.0208	CCL4,IL19,IL1B,IL1R2,IL24,Il31,KRT4,MMP10,SCARB1,SLC7A11
amodiaquine		chemical drug		-0.933	0.0211	CYP11A1,DDC,FASN,HMGCR,HSD3B1,SLC6A3
carmustine		chemical drug		0.896	0.0211	DKK1,E2F1,FAS,HSP90AB1,ID1,IL2
tyrphostin AG 1296		chemical drug		0.115	0.0211	CD14,CD38,ICAM1,ITGAM,JUN,PTGS2
3,3'-diindolylmethane		chemical drug		0.159	0.0223	ATF3,BAK1,BCL2,BIRC5,BRCA1,CASP8,CCND1,CDC25A,CDK6,CDKN1A,FAS,FASN,FOXM1,GDF15,HLA-A,IFIT1,IFNGR1,IL1B,KRT19,OAS2,PTGS2,TMEM121B,TNFRSF10A
digoxin		chemical drug		0.085	0.0224	ADORA2B,FASN,IDO1,NDRG1,PPARD,TNFRSF10A,TP53
oxonic acid		chemical drug		-1.134	0.0224	BIRC5,CYP3A5,E2F1,ICAM1,MCM6,SDC1,VCAM1
ethidium		chemical drug		1.633	0.0224	BCL2,CCNB2,CCND1,CCNE2,MMP1,PCNA,PRC1,SERPINE1
rottlerin		chemical drug		1.405	0.0225	APOBEC3B,AQP1,BIRC5,CCND1,CDK1,CDK6,CDKN1A,CDKN2A,CLDN1,CXCL3,EEF2K,FKBP5,ICAM1,IL2,JUN,MMP13,MUC5AC,PCNA,PLSCR1,PRKCD,PTGS2,RGS2,TJP1,TJP2,VCAM1,XIAP
valsartan		chemical drug		0.118	0.0231	ANG,ANGPT2,AQP1,CD34,CTSS,CYBA,CYBB,CYP11B1,EDN1,EGF,F3,FGF2,FHOD3,ICAM1,IL1B,LEP,PAX2,PPARG,PTGS2,SERPINE1,SLC12A3
halofuginone		chemical drug		-0.376	0.0234	AACS,AOC1,B4GALT6,BGN,CD55,CKB,CTSS,CXCL10,EDNRB,EMP1,F2R,FGFR3,FXYD6,GOT1,Hrk,IL17F,IL33,ITGA7,Keg1,LGALS3BP,LOX,MIOX,MLXIPL,MMP1,MMP13,NLGN1,PAX8,PCSK6,PKM,PPT1,PROM1,PTGFRN,PTPRS,REG3A,REG3G,RGCC,SAA1,SLC13A3,SPARC,SPARCL1,STEAP3,TAGLN3,TGFBR2,VCAM1,VSNL1
epicatechin		chemical drug		0.067	0.0242	ANGPTL4,AQP7,CCDC184,Cd52,CDC20,COL15A1,COL4A1,COL5A2,COL5A3,CYB5R2,DGAT2,ELOVL3,ELOVL6,HES3,HMGCS2,IL1B,ITIH5,NADK,NID1,NNMT,PCK1,PLA2G15,PLIN1,PODN,PPARG,PTGS2,QPRT,SLC27A2,SMOC1,SNAP25,SPARC
vemurafenib		chemical drug		1.312	0.0242	B3GNT2,BIRC5,DUSP6,HAVCR2,ID2,IL1B,MITF,NAMPT,PMEL,PPARGC1A,PRKN,SEPTIN4
promegestone		chemical drug		-0.069	0.0259	ABCC8,BCL6,BTG2,CCND1,CDKN1A,CYP2A6 (includes others),DKK1,E2F1,ENO2,F3,FKBP5,GAL,HNRNPAB,HSD17B2,IFIT3,INHBB,LGALS3BP,NAT1,NET1,NR3C2,PDK4,PGC,PPP1R1B,RBP2,RGS2,SAA1,TFF1,TK1,TXNIP
pinaverium		chemical drug		-1.067	0.0262	CLEC6A,CXCL2,ICAM1,IL1B
benfluorex		chemical drug		-1	0.0262	GCK,HMGCS2,PCK1,PKLR
furosemide		chemical drug		-0.192	0.0262	PAX2,PTGS2,REN,SLC12A3
sparfosic acid		chemical drug		-1.729	0.0262	BCL2,CDKN1A,TP53,TP73
fasudil		chemical drug		-0.969	0.0265	ARG1,BCL2,BMP2,CCL2,CD14,CDKN2A,F3,ICAM1,IL1B,JUN,MYH11,SLC1A2,SLC1A3,TLR4,TNFSF4,VCAM1
morphine		chemical drug		-0.19	0.0288	ADM,ARC,AXIN2,BCL2,BDNF,CCL3L3,CCND1,CDKN1A,CNR1,CYBB,DRD1,FAS,FOSB,FOSL1,GATA3,GJB6,GRIN1,GRIN2A,GRIN2B,IL1B,IL2,ITGAM,KCNAB2,KCNB1,KCNJ9,LEP,MAPK3,MBP,Nedd4,NET1,NPHS1,NTF3,NTRK2,PDYN,PLAT,POMC,PTGS2,RGS20,SLC1A1,SLC1A2,SOX2,SPARC,TLR4,TP53
n-3 fatty acids		chemical drug		0.37	0.0294	ALOX5,CBS/CBSL,CCL2,ELOVL6,FADS1,FASN,IL1B,IRS1,MAT1A,PEMT,PKLR,PPARG,PTGS1,PTGS2,RGN,SDC1,SLC2A4
gemcitabine		chemical drug		0.852	0.0294	Abcb1b,AQP3,BCL2,BIRC5,CCNB1,CCND1,CDC25A,CDKN1A,CYP3A5,EGF,FAS,FASN,FOSL1,IL1B,MCM2,MDK,NT5E,PKM,PTGS1,PTGS2,RAD51,TP53,TP73,WT1,XIAP
indomethacin		chemical drug		-0.348	0.0299	A2M,A3GALT2,ABCA3,ACOT1,ACOX1,ALOX5,ANGPT1,ANGPT2,ARG2,BDNF,BIRC5,BTG2,CCL2,CCL3L3,CCNB1,CCND1,CD14,CD34,CD55,CDH1,CDKN1A,CLDN1,CSF2RB,CYP2B6,CYP2C8,DDC,FASN,FCGR2A,FGF2,FLT1,FXYD5,GCGR,GDF15,ICAM1,IDO1,IFITM3,IL17RB,IL1B,IL1RL1,IL2,ITGAM,ITGB4,KRT8,LDLR,LIMA1,LOXL2,LXN,MMP1,MPO,NOS1,NR1I2,PCNA,PLA2G4A,PLAUR,POMC,PPARD,PPARG,PRKN,PROM1,PTGS1,PTGS2,Pvr,RBM3,REN,S100A10,SDC1,TJP1,TNFRSF21,TP73,TSPA…
estradiol benzoate		chemical drug		-0.258	0.0308	ACACB,AGRP,AVPR1A,BDNF,CDH1,CSHL1,CYP11A1,ESR1,GJB1,GRIN1,HSD17B3,HSPA8,NPY1R,OXTR,PAQR8,Pbsn,PLAT,POMC,PPARD,PTGS2,SLC2A4,SST,STK39,SYP,TGM4,UCP2
methimazole		chemical drug		-1.618	0.032	COL5A3,CSHL1,DIO1,GHRH,GHRHR,GPD2,IGFBP4,IL1B,JUN,KLK3,Mup1 (includes others),SERPINI2,SLC17A8,SST,SYT12,TG,THRSP,TRHDE
novobiocin		chemical drug		1	0.0323	CA9,HRH1,MKI67,SRC,TP53
bazedoxifene		chemical drug		1	0.0323	BCL2,BIRC5,MKI67,TFF1,XIAP
flufenamic acid		chemical drug		-1.406	0.0323	CGA,IL24,KLK3,PTGS2,VCAM1
PD 168393		chemical drug		-0.331	0.0323	BCL2,CCL2,CCL27,CXCL10,RGS16
JNK-IN-8		chemical drug		-1.342	0.0323	AXIN2,NANOG,PROM1,SOX2,TNIK
epigallocatechin-gallate		chemical drug		1.238	0.0325	ANGPT1,ANGPT2,APOB,AXL,BAK1,BCL2,BIRC5,CASP8,CCL2,CCL3L3,Ccl7,CCND1,CDH1,CDKN1A,CDKN2A,CFLAR,CSF2RA,CSF3,CXCL10,CXCL3,EDN1,EPX,ESR1,F3,FAS,FGF19,FOSB,FOSL1,GBP3,GBP4,GJB2,GLI1,GSR,ICAM1,Ifi47,IL1B,ISG15,JAK3,JUN,KDR,KLK3,LDLR,LEP,MKI67,MMP1,MMP13,MUC5B,NOS1,PCNA,PDGFRB,PTGS2,PTN,SERPINE1,SFRP1,SLC10A2,SLC2A4,SNAI1,SOCS1,SYT3,TACSTD2,TLR4,TNFRSF10A,TP53,TRAF1,VCAM1,XIAP
cerulenin		chemical drug		0.427	0.0326	CDKN1A,ESR1,FASN,IL1B,MMP1,PPARG,Tnfsf9,UCP2
glycyrrhetinic acid		chemical drug		-0.956	0.0326	BCL2,BIRC5,CCL3L3,CYP2C9,ICAM1,REN,TLR4,TRIM5
bafilomycin A1		chemical drug		-0.168	0.0327	AXL,CD83,CFTR,CTNND2,CXCL10,GRN,IDO1,IFNB1,IL1B,IRS1,KCNH2,PTGS2,SLC2A8,SLC7A1,SNCA,TNFRSF10A
ouabain		chemical drug		0.807	0.0327	ACTA1,ACTB,ATP1A3,ATP4A,BDNF,CDKN1A,CLDN3,FLT1,HSPA8,IDO1,NPHS1,PCNA,TNFRSF10A,TP53,YWHAG,YWHAH
seocalcitol		chemical drug		-0.02	0.0329	AKT1,BAK1,BCL2,BIRC5,BLOC1S1,CDKN1A,CEACAM1,CKS1B,CUBN,E2F1,ERG,FOSL1,IGFBP5,IL24,ITGA7,KRT4,PCNA,PDGFRB,PTGS2,SYCP1,TMPRSS2
intralipid		chemical drug		-0.054	0.0339	ANGPTL4,APOB,CGA,CXCL3,GAL,HCRT,HILPDA
hydroxyflutamide		chemical drug		-0.128	0.0339	BCL2,DDC,KLK3,SULT1E1,TGFBR2,UGDH,VCAM1
isoquercitrin		chemical drug		-1.195	0.0339	DHCR7,FASN,HMGCR,HMGCS2,LDLR,MSMO1,SC5D
deguelin		chemical drug		0.841	0.0339	BIRC5,CDH1,CDKN1A,SNAI1,TP53,VEGFD,XIAP
zalcitabine		chemical drug		0.113	0.0339	EGLN1,EGLN3,IFIT3,PGK1,SLC2A1,SLC2A4,TP53
ulipristal acetate		chemical drug		0	0.0342	ADM,BCL2,FLT1,GPR182,KDR,XIAP
toremifene		chemical drug		-0.128	0.0342	CYP3A5,DLK1,IGF2,KLK3,LDLR,Pbsn
quinacrine		chemical drug		-0.032	0.0342	BCL2,BIRC5,CDKN1A,CFLAR,TP53,XIAP
indole-3-carbinol		chemical drug		-0.439	0.0364	BCL2,CCND1,CDK6,CDKN1A,Cyp2b19,CYP3A5,ESR1,GATA3,GDF15,HP,Slco1a4,TBX21,TRAF1
CGP 74514A		chemical drug			0.0382	CCND1,TP53,XIAP
NU-7026		chemical drug			0.0382	FKBP5,GDF15,KLK3
tozasertib		chemical drug			0.0382	AURKA,CDKN1A,TP53
aluminum hydroxide		chemical drug			0.0382	ABCC2,CD34,ICAM1
nebivolol		chemical drug			0.0382	LEP,PTGS1,PTGS2
enecadin		chemical drug			0.0382	BCL2,BDNF,FGF2
PX 478		chemical drug			0.0382	LDHA,PDK1,SLC2A1
firtecan pegol		chemical drug			0.0382	BNIP3,CA9,SLC2A1
MK-8776		chemical drug			0.0382	CDC25A,MCM2,RRM2
farnesyltransferase inhibitor		chemical drug			0.0382	CDKN1A,HRAS,KRAS
tesaglitazar		chemical drug			0.0382	CYP4A11,FABP2,PPARG
emodin		chemical drug		0.45	0.0389	ABCC1,ARG1,BCL2,BIRC5,CCR1,CDH1,CDKN1A,Chil3/Chil4,CXCL10,CXCL3,CYP1A1,ERCC1,HLA-DOA,ICAM1,IL1B,LEP,MKI67,SOCS1,SOD2,TLR4,VCAM1
docetaxel		chemical drug		1.719	0.0417	ABCC3,AKT1,AURKA,BCL2,BIRC5,BUB1,CASP8,CCNB1,CDC20,CDC25C,CDK1,CDK6,CDKN1A,CDKN2A,CXCL10,E2F1,FAS,FGF2,GSTP1,IL1B,ITGA2,KDR,KLK3,MAD2L1,MAPK3,MCM4,NDC80,NEK2,PCNA,PTGS2,SPAG5,TFDP1,TNFRSF10A,TP53,TUBB1,TUBB3,TUBB4A,TUBB4B,TYMS
clozapine		chemical drug		-0.173	0.0435	Abcb1b,BDNF,CIDEA,DHCR7,DRD3,FASN,FOXA1,GATA3,GRIA2,HMGCR,HTR7,LDLR,NR4A3,NTS,PPARGC1A,PRKAR2A,PRKAR2B,SC5D,SYP,TBX21
minocycline		chemical drug		-0.284	0.0443	ACE,ADGRE1,ALOX5,ATF3,BCL2,BDNF,CASP8,CNTF,CYBB,GATA3,ICAM1,IL1B,IL2,IL6R,ITGAM,MBP,NANOS1,NOS1,PTGS2,RGMA,SLC12A5,TNFRSF1B,TP53,VCAM1
trans-cinnamaldehyde		chemical drug		0.659	0.0449	BIRC5,CCNB1,CDC20,CDC25C,CDK1,CDKN1A,FAS,GSR,MAD2L1,PTGS2,SERPINE1
pioglitazone		chemical drug		0.546	0.0453	ABCG1,ACTA1,ADRB3,Agtr1b,AHSG,ANGPTL4,APOA2,APOB,AQP1,AQP7,BCL2,BRCA1,CCND1,CD36,CDKN1A,CKM,CMKLR1,CXCL10,CYP11B2,CYP2B6,FBP1,FBP2,FGF21,FOSL1,HPGD,ICAM1,IL1B,IRS1,ITGAM,KLK3,KRT19,LDLR,LEP,LPIN1,NR4A3,PCNA,PDX1,PFKL,PLIN1,PPARD,PPARG,PPARGC1A,PPARGC1B,PTGS1,PTGS2,RETN,SCARB1,SERPINA12,SERPINB5,SERPINE1,SLC27A1,SLC2A1,SLC2A4,SOD2,TNFRSF1B,UCP2
metyrapone		chemical drug		-0.62	0.0454	ABCC3,CYP1A1,CYP3A5,DRD1,ICAM1,IL1B,POMC,SCARB1
birabresib		chemical drug		0.218	0.0456	CCNG2,CDH10,CHRNA1,EFNB2,EYA2,GABRB2,GPR27,HS6ST2,INHBE,KIF11,LXN,NANOS1,NCALD,NPTX2,PCDH9,PDE9A,POLE2,SERPINF1,SLC38A5,TEX14,VCAM1
mitomycin C		chemical drug		-0.264	0.0456	ATF3,BIRC5,BRCA1,BTG2,CCNB2,CCND1,CDC25A,CDKN1A,FAS,ITPRIPL2,JUN,MCAM,PEG3,PYCARD,TBC1D24,TP53,TP53INP1,TP63,TULP4,TYMP,WEE1
bosutinib		chemical drug		1.89	0.0489	CCNB1,CCND1,CDK6,Cyp2d22,CYP4A11,CYP4F12,EPHX2
concanamycin A		chemical drug		0.52	0.0489	BIRC5,GRN,ICAM1,IFNB1,IL2,PPARG,VCAM1
mevastatin		chemical drug		-0.948	0.0489	BMP4,CDKN1A,DHCR7,HMGCR,LDLR,NOS1,PTGS2
reserpine		chemical drug		1.756	0.0489	ADRA2A,ADRB2,CNR1,GNAO1,IL1B,NTS,SLC6A4
SJN 2511		chemical drug		-1.948	0.0502	BIRC5,LRRC32,SOX17,TJP1
pevonedistat		chemical drug		-1.948	0.0637	ARG1,CCL2,CDC6,CDT1,CFLAR,ESR1,ICAM1,IFNAR1,IRS1,SOX2
vinpocetine		chemical drug		-1.981	0.0829	CXCL3,ICAM1,IL1B,VCAM1
4-hydroxytamoxifen		chemical drug		1.918	0.0875	ANGPTL2,AP4M1,AQP3,ATF3,BCL2,CCN3,CCND1,CD55,CDCA7,CDH1,CDKN1A,CDKN2A,CHST2,CYP1A1,DUSP1,EDN1,EPOR,ERRFI1,ESR1,FOSB,FOXA1,FOXM1,GABBR2,GSTA5,H2AZ1,HEBP1,HSD17B7,HTR1A,JUN,KLK3,KRT13,KRT19,LORICRIN,MKI67,NOTCH3,PAK6,PDK4,PDZK1,PPARGC1A,RAI2,RGS16,RGS19,RPS6KA4,S100A9,SLC2A1,TFF1,TFF2,TM4SF1,TMOD1,TP53
trientine		chemical drug		1.964	0.112	IGFBP2,IGFBP4,IGFBP5,SERPINE1,SOD3
delta-9-tetrahydrocannabinol		chemical drug		-1.792	0.132	ARC,BDNF,CASP8,CFLAR,CNR1,COL4A3,DUSP6,FOSB,GRIN2A,GRIN2B,H2BC10,H4C6,IFNB1,IL1B,IL2,LSM7,LTF,NTRK2,PECAM1,TNFSF4,Tnfsf9,TP53,TRIM38
dimethyl fumarate		chemical drug		1.763	0.211	F3,JUN,KDR,PTGS2,SERPINE1,SLC7A11,SNAI1
nitroglycerin		chemical drug		1.98	0.222	FLT1,NOS1,PLAUR,TP73
2-[[9-isopropyl-6-[[4-(2-pyridyl)phenyl]methylamino]purin-2-yl]amino]butan-1-ol		chemical drug		1.941	0.222	CCL3L3,CCNA2,CCND1,PCNA
TPCA-1		chemical drug		-1.951	0.222	BACH2,CCL2,IL1B,TRAF1
dovitinib		chemical drug		1.964	0.278	CR2,DUSP6,FGFR2,FRMD3
MLN120B		chemical drug		-1.937	0.287	CXCL2,ICAM1,IL1B,MMP1,MMP13,PTGS2,TNFRSF1B
iron dextran		chemical drug		1.963	0.335	Hamp/Hamp2,HNF4A,ID1,IL1B
quetiapine		chemical drug		1.945	0.392	BDNF,GRIA2,GRIN1,NR4A3
sildenafil		chemical drug		1.97	0.438	BCL2,BDNF,CFLAR,Chil3/Chil4,CYBB,FLT1,HSPD1,IL2,Nppb,PTGS2,SYP
as605240		chemical drug		-1.98	0.504	CXCL2,CXCL3,IFNB1,IL1B
WP1066		chemical drug		-1.951	0.504	BCL2,CDH1,EDN1,IL1B
CX-5461		chemical drug		-1.912	1	ANGPTL4,BTG2,CCNG2,CDKN1A,E2F7,FAS,GSTT2/GSTT2B
imatinib		chemical drug		1.87	1	ANAPC4,ARID3A,ATP1B3,ATP2B1,ATP5MC2,AURKA,BCL2,BCL2L14,BIRC5,BLNK,BMP2,BMP7,BRCA1,CASP8,Ccl9,CCNA2,CCNB1,CCND1,CDC45,CDKN1A,CFLAR,CKS1B,CXCL10,CYBB,DBF4,DCLRE1C,EIF2AK3,ESPL1,ETV5,HBA1/HBA2,HRAS,HSP90AB1,HSPA2,HSPA8,ID1,IDO1,Ifi47,IFIT2,IFIT3,Igtp,IL1B,IL7,ITGAM,KDR,KIF11,MAD2L1,MAPK4,MME,MMP1,NDFIP2,NFE2,NPM1,PCNA,PLK1,RAD51,RASA2,RASA4,SMNDC1,SOCS2,TBPL1,TMOD1,TNFRSF10A,VCP,WT1,XIAP,YWHAG
CD 437		chemical drug		1.926	1	CDC25C,CDKN1A,CNR1,CST7,E2F1,EIF4A1,ENO1,F3,FAS,FKBP5,FLT3LG,FTH1,FTL,GDF15,HSPA8,JUN,KIF2C,KPNA2,MOB1A,NKX2-5,NPM1,PCLAF,PGAM1,PHYH,PLP2,PRICKLE4,RPL13A,RPL39,SAP18,SH3BGRL3,SOX11,SP140,TMEM14C,TNFRSF10A,TOPBP1,TP53,TUBA1B
glycyrrhizic acid		chemical drug		1.941	1	ADRB2,EDN1,MUC5AC,PTGS2,TP53
iloprost		chemical drug		-1.982	1	Abcb1b,ANGPT2,CCL2,IL1B
calcitriol		chemical drug	Activated	3.968	3.84e-11	ABCC3,Acp5,ADAM19,ADHFE1,AFAP1L2,AKT1,ALB,ALDH4A1,ALOX5,ALPL,ANGPT2,ANKRD2,ANLN,ARG1,ATP2B1,ATP2B4,BAK1,BATF,BCL2,BIRC5,BMP7,BRCA1,BUB1B,C15orf48,CA11,CAMP,CASR,CAVIN1,CCNA2,CCNB1,CCND1,CD14,CD46,CDC20,CDC45,CDC6,CDCA5,CDCA8,CDH1,CDK1,CDK5R1,CDKN1A,CDT1,CELSR3,CENPA,CENPH,CENPQ,CES1,CHAF1A,CHTF18,CISH,CKM,COL4A1,CXCL10,CXCL16,CXCL2,CXCL3,CYBB,CYP1A1,CYP27B1,CYP2B6,CYP2C9,CYP46A1,DUSP1,EDN1,ELOVL3…	1839 (23)
imipramine blue		chemical drug	Activated	4.33	1.07e-08	AURKA,CCNA2,CCNB1,CCND1,CCNE2,CCNF,CDC25A,CENPA,CENPE,CENPF,CENPK,CYP4B1,E2F2,EXO1,FOXM1,FOXQ1,GSTO2,PCNA,PLK1,PLK4,SOD2,STMN1,XRCC3
eltanexor		chemical drug	Activated	3.974	1.07e-08	BRCA1,BRIP1,CCNA2,CCNE2,CDC25A,CDC6,E2F1,E2F2,E2F8,FANCB,FEN1,H3C10,H3C2,H3C8,HELLS,MCM2,MCM4,MCM5,MLLT3,PCNA,PKMYT1,POLE2,RAD51	973 (7)
trichostatin A		chemical drug	Activated	2.492	5.14e-08	ABCC1,ABCC2,ABCC3,ACOX1,ACOX2,ACTB,ADGRE1,AFP,ALPG,ALPL,ANAPC2,ANGPT1,ANXA6,ARC,ARG1,ARHGAP1,ATAD2,ATF1,ATG9B,AURKB,AVIL,B3GNT2,BAK1,BCL11A,BCL2,BCL2A1,BDNF,BLVRB,BMP2,BMP4,BRCA1,C1QTNF6,CA5A,CA6,CA9,CAMP,CBR1,CCL2,CCNA2,CCNB2,CCND1,CD14,CD1D,CD34,CD36,CDC25C,CDC42BPG,CDC6,CDCA7,CDH1,CDK1,CDK5R1,CDK6,CDKN1A,CDKN2A,CFLAR,CGREF1,CHAT,CISH,CKS1B,CLDN1,CLDN10,CLEC3B,CNTN1,CNTNAP2,COCH,COL11A2,COLEC12…	1707 (23)
fulvestrant		chemical drug	Activated	2.653	7.4e-07	ACOX2,ADRB1,ADRB2,ANKS1B,AURKA,AXL,BAK1,BCL2,BIRC5,BLM,BMP2,BMP4,CAV2,CBS/CBSL,CCL2,CCNA2,CCNB1,CCND1,CD74,CDC20,CDC25A,CDH1,CDK1,CDKN1A,CENPF,CENPX,CHAF1A,CHTF18,CKS1B,CUZD1,CXCL10,CYP11A1,DHCR24,E2F1,EGR3,EMC9,EPOR,ESR1,F2R,FEN1,FGF9,FKBP1A,FLT1,FOXM1,G6PD,GAL,GJB2,GSTA5,GSTP1,GTSE1,GUCY1B1,H2AZ1,HRAS,HSD17B7,ICAM1,ID1,ID2,Ifi27,IGFBP5,IL1B,INHBB,IRS1,JUN,Kap,KIF11,KLK3,LDLR,LTF,MB,MCM2,MCM5,MM…	1697 (23)
bexarotene		chemical drug	Activated	3.014	1.26e-05	ACOX1,ADRB2,AKR1C1/AKR1C2,AKR1C3,APOA2,AXL,BARHL2,BCL2,Bex1,BMP7,CCL2,CCND1,Chil3/Chil4,CLIC6,CRABP1,CST3,DACH1,DEPP1,DKK1,DLK1,DRD1,DUSP1,EFNA5,EFNB3,EGR3,EPHA2,ERBB4,FABP7,Gm1673,Gsta4,ICAM1,ID1,IL1B,IL2RB,ITM2A,KRT15,KRT17,LOXL2,LY6H,MAFF,MAP3K8,MLLT11,MMP1,Mt3,MYOD1,Nes,NOS1,NR1I2,NTRK2,NTS,PAX6,PCDH15,PLAT,PLAUR,PPARG,PTGS2,PTPRO,RET,RORB,RTN4R,S100A9,SLC17A7,SLC18A2,SLC27A1,SLC7A1,SPARC,SYP…	1658 (23)
decitabine		chemical drug	Activated	3.912	1.77e-05	ABCC1,ABCC2,ABCC3,ABCC8,ADCY5,ADGRB1,ADRB2,AFP,ALOX5,ANAPC2,ANGPTL4,ATF1,B3GNT2,BCL11A,BCL2,BDNF,BMP4,BNIP3,BRCA1,CA9,CASP8,Ccl9,CCNA2,CCND1,CCNG2,CD8A,CDC42BPG,CDCA7,CDH1,CDH16,CDH3,CDH4,CDK1,CDK5R1,CDK6,CDKN1A,CDKN2A,CELA3B,CFLAR,CFTR,CGREF1,CHD5,Chil3/Chil4,CNTN1,CNTNAP2,COL7A1,CRABP2,CRMP1,CRTAC1,CXCL10,CXCL3,CYP11A1,CYP11B1,CYP1A1,CYP2A6 (includes others),CYP3A5,CYP4B1,DDR2,DLEC1,DLX4,DNM3,D…	1857 (23)
valproic acid		chemical drug	Activated	2.745	0.00278	AACS,ABCD2,ABCG1,AHI1,AKR1C3,AKR1C4,ALOX12,AMPD3,ATAD2,ATF3,ATP2B4,AVPR2,BCL2,BDNF,BIRC5,Bmyc,BRDT,C1QTNF6,CASP8,CAVIN2,CCL2,CCND1,CCR1,CD83,CDCA7,CDH1,CDKN1A,CHKA,CHPT1,CKS1B,COCH,CYP11A1,CYP1A1,CYP2A6 (includes others),CYP2B6,CYP2C18,Cyp2c54 (includes others),CYP2C8,CYP2C9,Cyp2d22,Cyp2j9,CYP2U1,CYP4A11,DHCR7,EDN1,EIF2AK3,ELOVL2,ELOVL3,ELOVL6,ESR1,FABP2,FABP9,FAM107A,FAS,FGF21,FOXC1,GINS3,H3C8,H…	1840 (20)
tazemetostat		chemical drug	Activated	3.674	0.00317	AFP,ANAPC2,ATF1,B3GNT2,BCL11A,BDNF,BIRC5,CCND1,CDCA3,CDCA7,CDH1,CDK5R1,CDK6,CFLAR,CKS2,CNTN1,CNTNAP2,CRABP2,CRMP1,CRTAC1,DDR2,DNM3,E2F8,EFNA3,EFNB2,EFNB3,EHD1,EIF2AK2,EIF4G1,ELF4,ELOVL6,EMX2,ESR1,EZR,FES,FEZ1,FGF2,FOXA1,FOXC1,GLI2,HDGFL3,HOXC8,ID1,IGF2BP3,IGSF9,IL1RAP,KIF5C,KIF7,KLK8,L1CAM,LEF1,LMNB1,LOX,MAP2,MAT1A,MCM2,METRN,MSI1,NEFL,NEUROD1,NRXN1,OLFM1,PAK3,PCLAF,PCNA,PITPNA,PLCB1,PLXNA3,POLE3…	1042 (13)
metformin		chemical drug	Activated	3.279	0.00427	ABCG1,AHSG,APOB,AQP7,ARG1,ATF3,BCL2,BMP2,CCL2,CCND1,CRP,CYP11A1,CYP2B6,CYP3A5,EGLN1,EIF2AK3,ENO3,EOMES,F3,FASN,FGF21,FOXM1,FTH1,GDF15,GLO1,GLP1R,GPD1,GRB14,GRIN2A,GRIN2B,HBA1/HBA2,IDO1,Ifi47,IFNAR1,IL13RA1,IL17RB,IL1B,IRS1,ITGA6,ITGB4,JAK2,LEP,MAPT,MUC5B,MYOD1,PARP14,PCK1,PDX1,PFKM,PGAM2,PHKG1,PKM,PPARGC1A,PPARGC1B,PPP1R3B,PTGS2,PYGM,RETN,RTN4RL1,SCARB1,SERPINE1,SERPINF1,SLC2A1,SLC2A4,SOD2,Tnfsf9…	1586 (21)
potassium chloride		chemical drug	Activated	2.752	0.00431	AATK,ATF3,ATP2B1,ATP2B2,ATP2B3,ATP2B4,BDNF,BTG2,CDK1,CGA,CIDEA,CYP11B2,E2F1,EGR2,EIF2AK3,FGF9,FGFR2,GABRD,GRIN2A,Hrk,ID1,ID3,IGFBP5,IL1B,JUN,NOS1,NR4A3,NTRK2,PDYN,PTGS2,SLC12A3,SLC7A1,SYT4,TP73,TRPV5,TRPV6,TXNIP	1407 (20)
palbociclib		chemical drug	Activated	2.538	0.00591	ADM,ANGPT1,ATF3,CCND1,CD83,CDC6,CDK6,CDKN1A,CDT1,CENPF,CLSPN,DUSP1,E2F1,EGR3,ID2,JUN,KIF11,MKI67,MXD1,NCAPG,TK1,TNFSF4	1579 (21)
GSK2816126		chemical drug	Activated	3.884	0.0093	ALPL,BIRC5,CDCA3,CER1,CKS2,CXCL10,DLX3,FOXO6,FRZB,GPC3,HOXD4,IGF2,LHX3,LHX4,MAT1A,PCLAF,POLE3,SNAI1,SOSTDC1,SPARC,TACC3,WNT10B	494 (7)
camptothecin		chemical drug	Activated	2.902	0.0182	ABCC2,AK4,ARHGDIA,ASPM,ATF3,AURKA,BAK1,BCL11A,BCL2,BCL2A1,BIRC5,BNIP3L,BRCA1,BTG2,C1orf216,CASP8,CCL2,CCNB1,CCND1,CCNG1,CCR1,CD1D,CD46,CD83,CD93,CDC25A,CDIPT,CDK1,CDK6,CDKN1A,CDKN2A,Ces1b/Ces1c,CFLAR,CHCHD7,CIDEA,CRYBG1,CXCL2,CXCL3,CXCR2,DKK1,DNAH17,DUSP6,E2F1,EDN1,EEF1A1,EGR2,ENO3,EPOR,F3,FAS,FCGR2B,FES,FLT1,FOSB,FOXC1,GAMT,GAPDH,GNAQ,GNG7,GPI,GRK5,GSR,H2AJ,H3C2,HJURP,HLA-A,HLA-DQA1,HLA-DQB1,HLA…
sirolimus		chemical drug	Activated	2.951	0.0279	ACACB,Acp5,ACTB,ADM,ADSS2,AKT1,APOA5,AQP3,ARG1,ATP2B4,ATP5MC1,ATP6V0D2,AURKA,AURKB,BCL2,BCL2A1,BEX1,BIRC5,BMP2,CCL3L3,CCNA2,CCNB2,CCND1,CCNF,CD36,CDC25A,CDK1,CDK6,CDKN1A,CDKN2A,CFLAR,CHRNB1,CHRNB4,CREG1,CSF3,DDT,DPP7,DPYSL2,E2F1,EEF1A1,EIF1AX,EIF2AK2,EIF4A1,EIF5,ENO1,ERCC1,F3,FAS,FASN,FGF2,FGF9,FTH1,G6PD,GATA3,GGA2,GLA,GPD1,GRIN2B,GSTP1,Hamp/Hamp2,HLA-DOA,Hmga2,HMGCS2,HSP90AB1,HSPD1,ICAM1,ID1,ID2…
BMS-690514		chemical drug	Activated	3.464	0.0509	BRCA1,CCNB1,CCND1,CDK1,CTSF,HSPA8,MCM10,MCM4,MCM5,MCM6,PCNA,PPARG
nilotinib		chemical drug	Activated	2.887	0.428	ANAPC4,BUB1,CCNA2,CCNB1,CDC6,DBF4,IL7,JAK2,MAD2L1,MCM6,TTK,WEE1
everolimus		chemical drug	Activated	3.046	0.516	ASCL2,AXIN2,CCNB2,CCND1,CDK1,CDKN1A,KDR,OLFM4,SLC2A1,SNAI1
soy isoflavones		chemical drug	Activated	2.449	0.421	CCNB2,CCNG1,CCNG2,MKI67,NAIP,PTGS2
asciminib		chemical drug	Activated	2.447	0.131	ATAD2,CDC6,E2F8,MCM2,MCM4,MCM6
mycophenolic acid		chemical drug	Activated	2.421	0.00119	ADM,ADRB2,ANPEP,ATF3,AZGP1,C1orf116,CCL2,CD46,CD55,CDK6,CDKN1A,CLDN1,CXCL3,CYBB,DAPP1,DUSP1,EDN1,ID2,ID3,IL1B,KRT17,KRT19,KRT6B,LDLR,MME,MMP13,PCNA,PTGS2,SERPINB2,SERPINE1,SOD2,STYK1	1487 (23)
memantine		chemical drug	Activated	2.359	0.197	ATP2B2,BDNF,CYP2C9,DDC,GRIN2B,GSTP1,HSP90AB1,NMBR,NTRK2,SCN2B,SLC1A2,STX1A
alendronic acid		chemical drug	Activated	2.353	0.0418	BCL2,ENPP1,EPHB1,FGF2,HMGCR,ID1,IL1B,NLRP1,TNFRSF11B
salirasib		chemical drug	Activated	2.294	0.000816	ADM,AK4,ALDOC,ATF3,BNIP3,CA9,COL5A2,CYP2B6,ENO2,HRAS,KRAS,LDHA,NRAS,PDGFRB,PGAM1,PGK1,PKM,PLAT,SERPINE1,SLC2A1,TJP1,TJP2,TPI1	1487 (19)
silibinin		chemical drug	Activated	2.269	0.0634	BIRC5,CCNB1,CCND1,CD38,CDC25C,CDH1,CDK1,CDK6,CDKN1A,FLT1,IFNB1,KLK3,MUC5AC,PCNA,PECAM1,PLAUR,PROM1,PTGS2,RETN,SNAI1,TP53,XIAP
dactolisib		chemical drug	Activated	2.268	0.00762	AK4,ALDH3A2,ALDOC,ARTN,BCL2,CACNA1H,CDH1,CDKN1A,CHST1,DEPDC1,EGLN3,EIF4EBP1,ENO1,FAM162A,GAPDH,GPI,GYS1,LDHA,PGAM1,PGK1,PKM,SNAI1,TPBG,TPI1	1690 (22)
vorinostat		chemical drug	Activated	2.211	0.0321	ABCD2,ABCG1,ALPL,APLP1,APOB,ARC,ATP2B4,AURKA,B3GALT1,BAK1,BCL2,BIRC5,BMF,BRCA1,CAMP,CARD6,CASP8,CCL3L3,CCNB1,CCND1,CCR1,CD1D,CD74,CD8A,CDH1,CDK1,CDKN1A,CDKN2A,CFLAR,CHKA,CISH,CLDN2,CSHL1,CYP27B1,CYP8B1,DUSP1,EDN1,FAS,GRN,HLA-DQB1,HLA-DRB5,HMGCR,HPGD,ICAM1,IDI1,IL12A,IL1B,JUN,LDLR,LIPG,MCM2,MICB,MKI67,MVK,MYBL2,NDRG1,NFE2,PLIN4,PTGS2,RAD51,RAD54L,RGS2,RHO,S100A9,SEMA3A,SLC1A2,SNCA,SOCS1,ST3GAL5,ST…
moxonidine		chemical drug	Activated	2.19	0.191	ANPEP,CDKN1A,IRS1,LRP2,P2RY2
betulinic acid		chemical drug	Activated	2.189	0.222	BCL2,BIRC5,CCND1,CYBA,FASN,LMNB1,NOX4,PKM,PTGS2,TLR4
tanespimycin		chemical drug	Activated	2.183	0.0144	AKT1,AKT3,AXL,BAK1,BCL2,BCL2A1,BIRC5,CCND1,CDK1,CDK6,CDKN1A,CFLAR,COL11A2,EIF4A1,FAS,FASN,FLT3,HMGCR,HNRNPAB,HRH1,HSP90AB1,HSPA1A/HSPA1B,HSPA8,IL6R,JAK2,JUN,KRAS,KRT8,LDHA,MITF,NRAS,SERPINE1,SERPINH1,SLC1A2,SLC2A1,SOD2,SRC,SYN1,TYMP,XIAP
plicamycin		chemical drug	Activated	2.156	3.89e-05	ADAMTS4,AFAP1L1,AXL,BAK1,BNIP3L,CA9,CCL2,CDC25A,CDKN1A,CYBRD1,CYP4V2,DNM1,EPOP,F3,FASN,FOXM1,GJB2,GPD1,HMGCR,ID1,IGFBP4,KDR,MAOA,MST1R,MUC5AC,MUC5B,MYH14,OLFM1,PLAUR,PLXDC1,PPP1R1B,PRKCD,PROM1,PTDSS1,SEMA7A,SERPINE1,SNAP25,STX1A,TESC,TGFBR2,TP53,TP73,TYMP,XYLT1	1569 (22)
enzalutamide		chemical drug	Activated	2.137	0.00532	BRCA1,ENO2,ERG,FKBP5,GDAP1,SLC45A3,SOX2,SRD5A2	1239 (7)
diazoxide		chemical drug	Activated	2.137	0.135	ABCC9,ADRB3,BCL2,FASN,KCNJ11,LEP,PKLR,POMC,UCP2
alvocidib		chemical drug	Activated	2.127	0.11	BCL2,BIRC5,CCL2,CCNB1,CCND1,CDKN1A,CFLAR,E2F1,ITGAM,PCNA,TP53,XIAP
ethosuximide		chemical drug	Activated	2.121	0.0454	CCND1,DCX,LEF1,Nes,NEUROD1,NEUROG1,PAX6,WNT1
zinc		chemical drug	Activated	2.098	0.00163	BDNF,BEX3,CCNB1,CCND1,CDKN2A,CNN1,ENO1,FAS,HNF4A,IDI1,IGF2,IL1B,IL2,KPNA2,LIPF,MAFG,MGP,Mt1,NPM1,NRTN,PDE1C,PDE4B,PTGS2,SELENBP1,SERPINB2,SLC30A2,SLC30A7,SLC39A2,SLC39A4,SLC6A4,TP53	1552 (20)
orlistat		chemical drug	Activated	2	0.222	APOB,CCL2,CCL3L3,ICAM1
acetazolamide		chemical drug	Inhibited	-2	0.0262	AQP1,EIF2AK3,GUSB,SLC26A4
ilomastat		chemical drug	Inhibited	-2	0.126	CCL2,CDH1,CXCL10,CXCL3,ERBB4,F11R,IL1B,TJP1
azithromycin		chemical drug	Inhibited	-2	0.149	ARG1,CXCL3,IL1B,SOCS1,TSLP
nordihydroguaiaretic acid		chemical drug	Inhibited	-2	0.278	BCL2,MMP13,PADI3,VCAM1
metoprolol		chemical drug	Inhibited	-2	0.392	AQP1,EDN1,HBA1/HBA2,THBS4
entinostat		chemical drug	Inhibited	-2.059	0.0343	ARC,ASCL2,BAK1,BCL2,BIRC5,CCND1,CD83,CDKN1A,CFLAR,CSF2RA,CXCL10,DUSP1,GUCY1B1,ITGAM,MICB,MMP1,MMP13,OLFM4,PCNA,SERPINE1,TGFBR2,TNFRSF10A,TNFRSF19,TP53,XIAP
Ro31-8220		chemical drug	Inhibited	-2.085	0.0191	BCL2,CCL2,CD55,CDKN1A,CLDN1,DUSP1,FSTL3,ICAM1,IL1B,KLK3,MMP1,Mt1,PTGS2,SERPINE1,ST6GAL1,TRAF1,VCAM1
SB203580		chemical drug	Inhibited	-2.112	2.85e-07	Acan,ACOX1,Acp5,ADAMTS4,ADAMTS8,ADAMTS9,ADRB2,AK7,ALPL,ANKRD55,ANXA3,APOBEC3B,AQP1,ARG1,ATF3,ATP5MF,BCL2,BDNF,BIRC5,BMP2,BMP4,BRCA1,C3AR1,CAMP,CCL2,CCL4,Ccl7,CCNB1,CCND1,CCNG2,CD109,CD207,CD55,CD83,CDH1,CDK1,CDK5R1,CDKN1A,CDKN2A,CEACAM1,CHRDL2,CNTF,COBL,CRP,CST7,CXCL10,CXCL3,CYP1A1,CYP26B1,CYP2J2,DKK1,DUSP1,EDNRB,EGF,EIF2AK2,ELOVL7,EMP2,ENO1,EXOC3L4,F2RL3,F3,FABP3,FAS,FGF21,FLT1,FOSB,FOXQ1,FPR2,F…	1389 (15)
methapyrilene		chemical drug	Inhibited	-2.117	0.00282	A2M,ABAT,ALB,ALDOB,APOA2,ATF3,BHMT,BTG2,CBS/CBSL,CCND1,CCNG1,CD36,CES1,CRP,CST3,CTSS,CXCL3,CYP4A11,DAO,EEF1A1,FBP1,GCKR,GFRA1,GJB1,GRB14,GSS,GSTM1,Gulo,HMGCR,HMGCS2,IGFALS,KYNU,MAOB,Mt1,NR1H4,PLCB1,PPP1R2,Pvr,RPL13A,RXRG,SLC10A1,SLC27A2,STMN1,TP53,TTR,UPB1
parthenolide		chemical drug	Inhibited	-2.177	0.0184	AXIN2,BCL2,CCL2,CXCL2,CXCL3,IL1B,LEF1,LTC4S,MITF,PDK4,PTGS2,SOD2,TP53,VCAM1,WNT1
adapalene		chemical drug	Inhibited	-2.236	0.0323	CCL2,CCL4,CD1D,CXCL2,IL1B
methyl-beta-cyclodextrin		chemical drug	Inhibited	-2.376	0.0637	CCND1,HMGCR,LDLR,MAPT,PPARG,SCARB1,SERPINE1,SOX2,TNFRSF8,ZFP42
quizartinib		chemical drug	Inhibited	-2.433	0.0342	ADM,CBS/CBSL,COCH,FGF11,FGF2,FLT3
diethylstilbestrol		chemical drug	Inhibited	-2.554	1.85e-12	ACTA1,ADCY6,ADGRD1,ADM2,ALDH1A3,ALPL,AMHR2,AQP3,AURKB,BCHE,BCL6,BTC,C1QA,CCNA2,CCNB2,CCND1,CD14,CD55,CD83,CDKN1A,CENPE,CENPF,CFB,CLSTN2,COMP,CPE,CRABP2,CTTN,CYP2A6 (includes others),CYP3A5,DCN,DPYSL2,DUSP6,EGF,Elf5,EMP1,ESR1,F3,FAS,FOXM1,FRZB,GABRP,GAL,GATA4,GGT1,GJB2,HDC,HELLS,HLA-A,HOXA9,HSP90AB1,IGFBP2,IGSF6,IL1R2,IL4R,INHA,INHBB,IQGAP3,IRS1,ITGAE,JAK2,KDR,KIF11,KIF22,KIF4A,KLK3,KRT13,KRT15,KR…	1844 (24)
triamterene		chemical drug	Inhibited	-2.574	1	A2M,A3GALT2,CD14,FCGR2A,FXYD5,GCGR,ITGB4,LXN,Ms4a6b,Pvr,RBM3,S100A10,TSPAN8
THZ1		chemical drug	Inhibited	-2.621	0.287	ARL4C,CYTIP,SCN2A,TIAM2,TNFRSF8,TRAF1,TRERF1
cephaloridine		chemical drug	Inhibited	-2.688	0.0107	ABCC2,ANGPTL4,CCNB1,CCNE2,CDC45,CDC6,CDT1,CSMD1,CXCL10,CYP2C9,E2F1,E2F8,EXO1,FBP2,FCN1,Folh1,FOXE1,G6PD,GINS2,GSTM5,GSTP1,HSPA1A/HSPA1B,KNTC1,LHX3,MCM5,MCM6,MESP1,OSMR,PCLAF,POLA2,Pvr,STRA6,TONSL
lipopolysaccharide		chemical drug	Inhibited	-2.708	2.31e-17	9930111J21Rik1/Gm12185,Abcb1b,ABCC1,ABCC2,ABCC3,ABCC6,ABCG1,ACE,ACHE,ACOD1,Acot1,ACSS2,ACTA1,ADAMTS4,ADGB,ADGRE1,ADM,ADORA2B,ADRA2A,ADRB2,Agtr1b,AHNAK,AK4,AKR1A1,ALB,ALDH3A1,ALDOC,ALOX12,ALOX5,ALPP,AMPD3,ANGPT2,ANGPTL2,ANGPTL4,ANXA3,APCS,APOB,APOBEC1,APOBEC3B,APOBR,Apol11b (includes others),APOL6,Apol7e (includes others),AQP1,AQP3,AQP5,AQP7,ARC,ARG1,ARG2,ARHGAP1,ARL4C,ARMCX6,ARPC1B,ARVCF,ATF3,ATP…	1667 (15)
alpha-tocopherol		chemical drug	Inhibited	-2.729	0.0195	ALB,BCL2,CD36,CKM,CXCL3,HSPA1A/HSPA1B,IL1B,IL2,LEP,PPARG,TP53
deferoxamine		chemical drug	Inhibited	-2.875	0.000152	ADM,AK3,ANGPT2,ANGPT4,ANGPTL4,APLN,BCL2,BDNF,BNIP3,CA9,CACNA1E,CACNA1G,CACNB4,CAMP,CCL3L3,CCL4,CCNB1,CCND1,CD14,CDH1,CDKN1A,CDKN2A,CFLAR,CGA,CYP3A5,DUSP1,EGLN1,EGLN3,ENO1,ERRFI1,ESRRG,F13A1,F3,FASN,FGF5,FLT1,GDF15,HSPA1A/HSPA1B,ICAM1,IFI16,IGFBP2,IGFBP4,IGFBP5,ISG20,ITGAM,JUN,LDHA,LEP,LRRC25,MCEMP1,ME1,MMP1,MS4A6A,NCOA4,NDRG1,PFKFB1,PGK1,PKM,PLA2G12B,PLA2G3,PLA2G4A,PLAT,PLAUR,PPARG,PROM1,PRTN3,RS…	1420 (20)
ciprofibrate		chemical drug	Inhibited	-2.914	5.46e-05	Abcb1b,ACOX1,Akr1c12/Akr1c13,AKR1C4,APCS,APOB,C4bp,CBR1,CD36,CEACAM1,CIDEA,CRP,CSTB,CYP27A1,Cyp2c54 (includes others),CYP2C8,Cyp2d9 (includes others),Cyp3a25 (includes others),CYP4A11,CYP4F12,DIO1,ELOVL3,FAH,GOT1,GSTP1,HPD,HSD3B1,IGFBP2,IL1RAP,Kap,KRT8,LGALS3BP,LY6D,Mup1 (includes others),MYH1,PALMD,PDK4,PDZK1,PIPOX,PLSCR1,PPARG,PXMP2,QPCT,RBM3,RGN,RPL12,SCARB1,SELENBP1,SLC10A1,SLC10A2,SLC22A25,S…	1504 (20)
propylthiouracil		chemical drug	Inhibited	-3.671	1.87e-12	ABCA3,ABCC3,AGRP,AKR1C3,ALDH1A3,APBA2,BCL11A,BDNF,BTG2,CDH1,CDX2,CELA1,CELSR3,Ces1e,CHKA,Clec2e/Clec2h,CNTN2,CPE,CRYM,CSHL1,CSRP3,CXCL2,DCX,DIO1,DLK1,DNAJC6,DUSP26,EBF4,ELAVL3,ELOVL3,EMB,EMP1,FADS1,G6PD,GAS2,GBP4,GHRH,GHRHR,GSC,GSTT2/GSTT2B,Ifitm1,IGF2,IL2,INA,ITGA6,ITM2A,JUN,KIF5C,LIN28A,MAP2,MAP6,MAPT,MGST3,MLLT11,MMP24,MOXD1,MPP3,MYH11,MYH6,Nefm,NEUROG3,NNMT,NRN1,NTRK2,OXCT1,PCOLCE2,PHF21B,PKP…	922 (10)
8-bromo-cAMP		chemical reagent		-1.258	1.37e-11	ACE,ACOX1,ADCY4,ADM,ADRB2,ADRB3,AKT3,ALDH3A2,ALG9,ALPG,AOC1,AP1S1,ARG1,ARG2,ARPC1B,ARSB,ARSG,ATP6V0D2,AVPR1A,BIRC5,BMP2,BMP4,BMP7,BUB1,BUB1B,CAMK2A,CAMP,CAV2,CCNA2,CCNB1,CCNB2,CCND1,CCNE2,CCNG2,CD82,CDC20,CDC25C,CDC45,CDC6,CDK1,CDK6,CDKN1A,CGA,CKB,CLEC11A,COL10A1,COL11A1,COL4A4,COL5A2,CSF2RB,CSF3R,CXXC4,CYP11A1,CYP11B1,CYP11B2,CYP2B6,DCN,DDX25,DIAPH3,DKK1,DPM3,DUSP1,E2F1,EDN1,ENHO,EOGT,ESPL1,ESR1…	1939 (21)
2-(4-amino-1-isopropyl-1H-pyrazolo[3,4-d]pyrimidin-3-yl)-1H-indol-5-ol		chemical reagent	Activated	5.744	3.01e-10	ACACB,ASF1B,ATF3,ATP6V0E2,AURKA,AURKB,BCL6,BIRC5,BLM,BMP2,BRIP1,C1S,CCNB1,CCND1,CCNE2,CCNF,CDC25A,CDC45,CDC6,CDCA2,CDH1,CFLAR,CLSPN,COQ8A,DHCR24,DNA2,DTL,E2F2,EDN1,EGR2,EXO1,FANCM,FEN1,FOSL1,FOXC1,GINS1,GINS2,GINS3,H2BC10,HMGCR,ID1,ID3,IL24,IL6R,ITGA2,KIF14,KIF18B,KLC4,KNL1,KPNA2,MCM10,MCM5,MCM6,MXD3,NCAPG,NR4A3,ORC1,ORC6,PCNA,POLA2,POLE2,PTGS2,RAD51,RFC5,RGCC,SGO2,SMC2,SOD2,TFDP1,TK1,TMEM119,TNF…	1631 (22)
TO-901317		chemical reagent		0.56	2.36e-08	ABCA5,ABCA8,ABCG1,Acot1,ACOX1,Acp5,ACSL5,ADAM11,ADM,Akr1b7,ALB,ALDH3A2,APCS,APOA5,APOM,ARG2,C4bp,Casp12,CCL2,Ccl9,CCNB1,CCND1,CFH,CFHR1,CIDEA,CRP,CYP11A1,Cyp2d9 (includes others),CYP3A5,CYP4A11,CYP8B1,DDC,DHCR7,DIO1,ELOVL3,ELOVL6,ENO1,FABP2,FADS1,FASN,FBP1,G6PD,GAMT,GCK,GPD1,GPI,Gsta4,GSTA5,GSTM5,GSTP1,HMGCS2,HP,HSD17B11,HSD3B1,IGFBP4,IL1B,ITGA6,ITIH1,KNG1,LDLR,LIFR,LIPG,LTC4S,MCM6,MLXIPL,Mt1,Mup…	904 (15)
molybdenum disulfide		chemical reagent		0.263	4.53e-07	ABCA3,AKR1C1/AKR1C2,AKR1C3,ALDH1B1,ANXA10,APLP1,BST1,CCL2,CFB,CKB,CLIC3,CNN1,COL11A1,COL12A1,COL4A1,COL5A2,COL5A3,CSF2RB,DKK1,DMPK,DUSP6,EFHD1,ESM1,EXTL1,FHL1,FTH1,HMGA1,HSPB7,IDH2,IFIT1,IGFBP5,IGSF23,ITGA7,L1CAM,LDB3,LIMCH1,LIMS2,LMCD1,LXN,MEGF6,MLPH,MYH10,NXPH3,OSBPL10,PDGFRB,PLA2G4A,PLTP,PODN,PPP1R14A,SAA1,SCG5,SERPINB2,SLC2A1,SPARC,SYNPO2,TINAGL1,TNFSF4,TSLP
methylselenic acid		chemical reagent		1.216	1.31e-06	ABCA5,AKR1C1/AKR1C2,AKT1,ALDH3A2,ATAD2,ATF3,ATF5,AURKA,BCL2A1,BIRC5,BLVRB,BMP4,BRCA1,BUB1B,CAMK2N1,CCNA2,CCNB1,CCNB2,CCND1,CDC20,CDC25A,CDC25C,CDC6,CDH15,CDK1,CDKL1,CDKN1A,CDKN2A,CENPA,CENPF,CFLAR,CHAF1A,DHCR24,DPYSL2,DTYMK,E2F1,ERCC1,ESR1,FKBP5,FOXA1,FOXM1,GATA2,GDF15,GPR37,HMMR,HSD17B11,ID1,ID2,ID3,ITGB4,JUN,KIF11,KIF20B,KLK3,KRT20,MAP1B,MAPK3,MAPT,MCM2,MCM5,MCM6,MKI67,MXD1,MYBL2,NAT2,NDRG1,NMI…	1698 (19)
cycloheximide		chemical reagent		1.85	2.02e-06	Abcb1b,Acan,ACOX1,ACTB,ADM,ADRB1,AFP,Akr1b7,ALB,APOB,AQP1,AQP5,ATP2B4,BDNF,BEX3,BRCA1,BTG2,CAMK2A,CCL2,CCL4,CCND1,CCR1,CD38,CD55,CD8A,CDC25C,CDKN1A,CFLAR,CKM,CSHL1,CXCL10,CXCL2,CXCL3,CYP11A1,CYP11B1,CYP1A1,CYP2B6,CYP3A5,CYP4A11,DIO1,DIO3,DTYMK,DUSP1,EDN1,EEF1A1,EIF4G1,ERG,ESR1,FAS,FGF2,FOSB,FST,GHRHR,GOT1,HMGA1,HNF4A,HSPA8,ICAM1,IFIT1,IGF2,IGFBP2,IGFBP4,IGFBP5,IL1B,IL1R2,IL1RL1,IL24,IL4R,IRAK4,IR…	1433 (20)
cyclopamine		chemical reagent		-1.497	1.81e-05	ANGPT1,BCL2,CCND1,CD14,CDKN1A,CYP11A1,FAS,GLI1,GLI2,HHIP,IHH,MKI67,MYOD1,OLIG2,Pbsn,PDX1,PGC,PTF1A,PTGS2,SERPINE1,SOX2,SPARC,TJP1,XIAP	1473 (17)
SB-431542		chemical reagent		1.701	5.72e-05	ASCL2,ASPN,BGN,BIRC5,BMP4,C5AR1,Ccl7,CCND1,CD14,CDH1,CDH5,CDKN2A,CDX2,CGA,COL4A1,CYP1A1,DHCR24,DHCR7,ECSCR,EOMES,FGF8,FST,GAL,GATA2,GJB2,GJB6,HABP2,HAND1,ID1,ID2,ID3,IDI1,IL1R2,IL1RAP,Kcnn2,LAMA1,MSX2,NANOG,NODAL,PAX6,PECAM1,PITX2,S1PR3,SCN7A,SERPINB2,SERPINE1,SLC1A2,SPSB1,TJP1,TNFAIP6,XYLT1	1249 (19)
PD173074		chemical reagent		1.646	7.06e-05	CCND1,CDH5,CDX2,CGA,CR2,CYP11A1,DEPP1,DLX3,DLX4,DUSP6,F3,FRMD3,GABRP,GATA2,GATA3,HOPX,HSD3B1,KRT23,LAMA1,MAFK,MFAP5,MRGPRX1,MSX2,MXD1,NANOG,OVOL1,PAPPA2,PPARD,PPARG,SLC13A4,SLC38A3,SPNS2,TFAP2A,UPK3B,VGLL1	1400 (17)
GW3965		chemical reagent		1.396	8.09e-05	ABCG1,ADRA2A,ARG2,CCL4,Ccl7,CCNA2,CCNB1,CD38,CENPF,CLEC4E,CRP,CSF3,CXCL10,CYP11A1,CYTIP,DGAT2,DHRS9,DUSP1,FASN,FOXM1,GCK,GNGT2,IL1B,KIF23,LDLR,MELK,MICB,MLXIPL,MYLIP,NR1D1,PDK4,PKLR,PLIN1,PLTP,PRKAR2B,PRKG2,PTGER3,PTGS2,RAD51,SC5D,SIGLEC9,SLC2A4,SYN1,THRSP,TNFSF14,TOP2A,UHRF1	1686 (25)
JQ1		chemical reagent		1.774	9.41e-05	Acp5,AMPD3,BCL2,BCL2L14,BMF,CCDC125,CCNA2,CCND1,Cd33,CDC6,CDCA5,CDK6,CFLAR,CFTR,CISH,CLEC10A,CXCL3,DHCR24,DHCR7,E2F1,ERG,GINS1,H2-M2,H2BC10,H3C1,H3C2,H4C4,IFIT1,IL2,IL24,ISG15,ITIH1,KIF23,KLRB1,MKI67,MMP13,NMNAT1,Oasl2,P2RY14,RAC1,RNF183,RRM2,SH2D4A,SIGIRR,SLAMF8,SLC7A11,Spaar,STRA6,TLR4,Tnfrsf26,TNFSF4,TOGARAM2,TOP2A,TP63,TRAF1,VSTM5,XIAP	1536 (17)
8-chlorophenylthio-adenosine 3',5'-cyclic monophosphate		chemical reagent		1.328	9.89e-05	ADRB1,AQP5,BCAT2,BIRC5,CD36,CDKN1A,CSHL1,CYP2C9,DRD1,DUSP1,GRIP1,HSD17B2,HSD3B1,KCNH2,LPIN1,LPIN2,NAIP,Naip1 (includes others),PCK1,PDYN,PPARGC1A,SH2D2A,TFF1,THRSP	1573 (22)
DETA-NONOate		chemical reagent		1.172	9.95e-05	AKT1,ASAH2,BGN,CA9,CCND1,CDKN1A,CXCL3,DUSP1,FAS,GLO1,HMGCR,ICAM1,IRF7,LOXL2,PRKG1,PTGS2,SERPINE1,SOD3,TNFRSF11B,TNFSF4,TP53,TP73,TXNIP,VCAM1,XIAP	1503 (20)
5-fluoro-2-hydroxycinnamaldehyde		chemical reagent		1.633	0.000132	BIRC5,CCNB1,CDC20,CDC25C,CDK1,MAD2L1
5-fluoro-2-benzoyloxycinnamaldehyde		chemical reagent		1.633	0.000132	BIRC5,CCNB1,CDC20,CDC25C,CDK1,MAD2L1
S-nitroso-N-acetyl-DL-penicillamine		chemical reagent		1.06	0.000276	ADM,AQP5,BCL2,BIRC5,BNIP3,BRCA1,CCL2,CCNB1,CDKN1A,DDIAS,FAS,GRIA2,HSPA1A/HSPA1B,IL2,LDLR,MB,MST1R,PPARD,PPARGC1A,PRKG1,PTGS2,S100A10,SLC2A1,SLC2A4,TP53,TP73	1621 (21)
Z-551		chemical reagent		-0.456	0.000327	ACOX1,ADGRE1,CD36,FASN,IL1B,ITGAM,LEP,PCK1,TLR4,UCP2	598 (7)
3M-002		chemical reagent		0.617	0.000357	Abi3bp,ACAP1,ACOD1,Apol9a/Apol9b,ARRDC4,BANK1,BCL2A1,CCL3L3,CCL4,Ccl9,CCND1,CD79A,CD83,Ces1a,CFH,CLDN6,CLEC4E,CXCL10,CXCL3,DKK1,ESM1,ETV5,FCGR1A,FCMR,FGF19,FOSL1,FOXN4,GCGR,GPR84,IL1B,IRF7,MARCO,MLPH,Ms4a6c,MYRFL,OMD,PHF11,PTGS2,SLC12A3,SLFN12L,Tlr13,TMEM150B,Tmem254a,TXNIP,ZNF616	1012 (15)
cobalt chloride		chemical reagent		-1.945	0.000482	ADM,ADORA2B,ANPEP,BCL2,BDNF,BNIP3,CA9,CDKN1A,CDX2,CYBRD1,CYP1A1,DEPP1,DUSP1,E2F1,FLT1,HIF3A,HSP90AB1,LEP,MITF,NCOA4,NDRG1,PFKL,PFKM,PGK1,PKLR,PKM,PLAUR,PROM1,PTGS2,SERPINF1,SLC1A1,SLC1A3,SLC2A1,TJP1,TP53,WT1,ZNF667	1478 (15)
tert-butyl-hydroquinone		chemical reagent		0.455	0.000526	ABCC1,ABCC6,AKR1C1/AKR1C2,ATF3,BCL2,CNR1,CYP1A1,DDAH2,EMILIN1,FOSL1,FOXC1,FTH1,FTL,G6PD,GSR,GSS,Gsta4,GSTA5,GSTM5,GSTP1,HNF1A,HSPA8,ICAM1,IDO1,IL2,ITGAM,JUN,ME1,MIOX,MYH11,OSGIN1,PPARG,RASSF2,SERPINE1,SLC1A1,ZNF184	1571 (20)
trinitrobenzenesulfonic acid		chemical reagent		0.067	0.000526	ABCC2,ADAM12,BST1,CCL3L3,CCL4,Ccl7,Ccl9,CCR1,CLDN1,CLEC4D,CLEC4E,CSF2RA,CSF3,CXCL10,CXCL2,CXCL3,CYP11A1,CYP11B2,IDO1,IL12A,IL1B,IL1R2,IL2,ITGAM,MMP10,MMP13,NR1H4,PF4,PTGDS,PTGS1,PTGS2,REG3G,S100A9,SLC10A1,Slco1a4,TBX21	1310 (15)
BAPTA-AM		chemical reagent		-1.991	0.00168	AQP5,ATF3,BDNF,CCL2,CDH1,CDKN1A,CISH,CXCL10,CYP1A1,CYP3A5,FAM3B,FLT1,ICAM1,IFNB1,JUN,MMP13,PTGS2,SLC2A4,SOCS1,SOCS2,VCAM1	1108 (17)
IOX2		chemical reagent		-1.387	0.00198	ADM,AK4,BNIP3,CA9,CARD11,EGLN1,ENO2,JUN,LOX,LOXL2,NDRG1,PDK1,SLC2A1
immethridine		chemical reagent		-0.277	0.00198	C5AR1,Ccl7,CD14,CNR1,CTSS,CXCL3,FCGR1A,HP,IFI16,RELT,SERPINA3,SIGLEC1,VCAM1
SP2509		chemical reagent	Activated	3.427	0.0023	AFP,ANAPC2,ATF1,B3GNT2,BCL11A,BDNF,BUB1B,CCNA2,CCND1,CDCA7,CDH1,CDK5R1,CDK6,CENPF,CFLAR,CNTN1,CNTNAP2,CRABP2,CRMP1,CRTAC1,CXCL10,DDR2,DNM3,E2F8,EFNA3,EFNB2,EFNB3,EHD1,EIF2AK2,EIF4G1,ELF4,ELOVL6,ESR1,EZR,FES,FEZ1,FGF2,FOXA1,FOXC1,GLI2,HDGFL3,HOXC8,ID1,IGF2BP3,IGSF9,IL1RAP,KIF5C,KIF7,KLK8,L1CAM,LEF1,LMNB1,LOX,MAP2,MCM2,METRN,MKI67,MSI1,NEFL,NEUROD1,NRXN1,OLFM1,PAK3,PCNA,PITPNA,PLCB1,PLXNA3,PTPMT1,R…
tributyltin		chemical reagent		-0.75	0.00234	ABCG1,ACOX1,ANGPTL4,ANGPTL7,ATP5MC1,ATP5MC2,CA3,Ccl9,CCNE2,CYP26B1,DCN,DGAT2,EBF2,ELOVL3,ELOVL6,FGF21,GGCT,GPRC5A,GSTM2,Hrct1,IDH1,IFIT2,IFIT3,IL33,IRF7,LDHA,LEP,MITF,NRXN2,PCNA,PDGFRB,PDK1,PDK4,PEAR1,PLIN4,PPARG,Prl2c2 (includes others),PTPN22,S1PR3,SNTB1,SOD3,STAC2,SYT13	954 (13)
trans-stilbene oxide		chemical reagent	Activated	2.176	0.00284	ABCC2,ABCC3,CYP2B6,CYP3A5,GSTM5,GSTP1,UGT1A6,UGT2B28	238 (4)
deoxycorticosterone acetate/potassium chloride/sodium chloride		chemical reagent		-0.189	0.00428	Akr1b7,CXCL2,CYBB,ESR1,HNF4A,IL1B,IL2,KNG1,NOS1,NOX4,Pde4d,PTGS1,PTGS2,REN,TIMP4	968 (14)
MALP-2s		chemical reagent		-0.859	0.0045	BCL2A1,CAMP,CCL3L3,CCL4,CXCL2,CXCL3,CYP27B1,IL15RA,IL1B,ITGAM,PTGS2,TARM1,TLR4	1371 (14)
Pam3-Cys-Ser-Lys4		chemical reagent		0.663	0.00543	ANGPT2,BATF,BCL2A1,CARD9,CASP8,CCL2,CCL3L3,CCL4,Ccl7,CCR1,CD14,CD180,CD55,CD83,CLDN1,CSF3,CXCL10,CXCL2,CXCL3,CXCR2,F3,FCGR2A,FCGR2B,HAVCR2,HLA-A,HLA-DRB5,ICAM1,ICOSLG/LOC102723996,IDO1,IFI16,IFNB1,IL12A,IL1B,IL2,IRF7,JUN,MAPK3,MMP1,NAMPT,NFE2,PARP14,PTGS2,Pvr,RGS2,SLC2A1,TARM1,TBX21,Tgtp1/Tgtp2,TLR1,TLR4,TNFRSF13C,Tnfsf9,TRAF1,VCAM1,Wfdc17	1364 (14)
I-BOP		chemical reagent		0.46	0.00583	CCL2,CCND1,ICAM1,MMP1,PTGS2,VCAM1	1397 (19)
miricorilant		chemical reagent		0	0.00583	APOB,CD36,DGAT2,FASN,FKBP5,MTTP	457 (7)
DIM-C-pPhOH-3-Cl-5-OCH3		chemical reagent		1.14	0.0061	ACTA1,BCL2,BIRC5,GPD1,PFKM,PGAM2,PHKG1,PYGM,SLC2A4
AS1842856		chemical reagent		-0.806	0.00625	Acan,ALOX5,CCL2,CDKN1A,CXCL10,ICAM1,IFIT2,LDHA,MMP1,PTGS2,SOD2,TJP1,TRIM63,VCAM1
8-bromoguanosine 3',5'-cyclic monophosphate		chemical reagent		-0.711	0.0081	BMP2,CD8A,CDKN1A,CNTF,CYP3A5,EDN1,INHA,ITGAM,PLAUR,S100A10,SLC12A5,SNAI1,SOD3,TP53,VCAM1	1138 (15)
glyceraldehyde-BSA		chemical reagent		0.351	0.00811	CDKN1A,FASN,LEP,PPARG,TP53	990 (11)
methylglyoxal-BSA		chemical reagent		0.351	0.00811	CDKN1A,FASN,LEP,PPARG,TP53	990 (11)
DIM-C-pPhOH-3,5-Br2		chemical reagent	Activated	2.219	0.00811	PFKM,PGAM2,PHKG1,PYGM,SLC2A4
miR-127 prodrug		chemical reagent		-1.421	0.00811	FASN,FOXO6,NANOS1,SOX11,SOX12
PTC-209		chemical reagent		1.96	0.00845	ACTA1,ACTN2,CDKN1A,CDKN2A,CGNL1,COBL,COL5A2,FBLN2,FHOD3,HOPX,IGFBP5,LOXL2,LOXL3,MYH6,Nppb,PGAM2,PKP2,TNFRSF11B
U73122		chemical reagent		-0.092	0.00845	CDC25C,CHRM1,DPM3,E2F1,E2F2,ICAM1,IL2,ITGAM,KLF15,MMP13,NOS1,OXTR,PCNA,PLCB1,PTGS2,SLC17A7,TLR4,VCAM1	1530 (19)
1'-acetoxychavicol acetate		chemical reagent		1.414	0.00917	BCL2,BCL2A1,BIRC5,CCND1,CFLAR,ICAM1,PTGS2,XIAP	1258 (16)
dibutyryl cGMP		chemical reagent		0.064	0.0106	AQP5,PTGS2,SST,VCAM1
GY1-22		chemical reagent			0.0115	CCND1,CDKN1A,TP53
SKF-83959		chemical reagent			0.0115	BDNF,FGF2,MAP2
LMK-235		chemical reagent			0.0115	IFIT1,IFIT3,OAS1
GW610742		chemical reagent			0.0115	ABCA12,NPC1L1,NPHS1
ponasterone A		chemical reagent			0.0115	CCND1,ELF4,GRM1
alpha-santalol		chemical reagent		0.883	0.0118	BRCA1,CCNB1,CDC25C,CDK1,CDKN1A,TP53
IDR-1002		chemical reagent		0.885	0.0125	C3AR1,CCL2,CCL3L3,CCL4,Ccl6,Ccl7,CSF3R,CXCL2,CXCL3,CXCR2,PTAFR,PTGER2,TLR4
12-(3-adamantan-1-yl-ureido) dodecanoic acid		chemical reagent		0	0.0127	BCL2,BIRC5,BOK,CARD6,Casp12,CASP8,CFLAR,CIDEA,CIDEB,FAS,Hrk,LHX4,MAPK8IP1,Naip1 (includes others),PYCARD,SPHK2,TNFRSF10A,TNFRSF11B,TNFRSF1B,TNFSF12,TP63,TP73,TRAF1
GW9662		chemical reagent		1.637	0.0146	ANGPTL4,BCL2,CCL2,CD14,CD1D,CD36,CD83,CDKN1A,CEACAM1,CNTF,EGLN1,EGLN3,FADS3,FASN,FFAR1,G6PD,GDF15,GIPR,GSR,KDR,KLK6,KRT20,MPO,NR1D1,PDX1,PPARG,PPARGC1A,PTGS2,SDC1,SKI,TIMP4,UCP2,VCAM1
CAY10585		chemical reagent		-0.555	0.0176	ADORA2B,CCL2,FLT1,IL1B,NT5E
manumycin A		chemical reagent		-0.504	0.0211	ANPEP,IL1B,MUC5AC,MUC5B,PTGS2,ST6GAL1
7-(4-fluorobenzylamino)-1,3,4,8-tetrahydropyrrolo[4,3,2-de]quinolin-8(1H)-one		chemical reagent		1.633	0.0211	BCL2,CCND1,CDC25C,CDK1,CDK6,E2F1
arachidonyltrifluoromethane		chemical reagent		0.438	0.0211	Abcb1b,CXCL3,PLA2G1B,PLA2G4A,PTGS2,SOD2
ethyl 2-{[(6,7-dimethyl-3-oxo-1,2,3,4-tetrahydro-2-quinoxalinyl)acetyl]amino}-4,5-dimethyl-3-thiophenecarboxylate		chemical reagent		0.765	0.0224	CDKN1A,DCX,MAP2,PLAT,SYN1,TP53,TUBB3
metribolone		chemical reagent	Inhibited	-2.955	0.0235	ACSS2,ACTN2,ADRB1,Akr1b7,AKR1D1,ALDH1A3,ALDH1B1,ALDOC,ARG1,ARG2,ATP5MC1,ATP5MF,ATP6V0A2,ATP6V0E2,AZGP1,BCL2,BPNT1,BRIP1,BUB1,C1orf116,CAPN5,CAV2,CBR1,CCNA2,CCND1,CDC6,CDK5R1,CDKN1A,CFLAR,CPEB3,CTNND2,D2HGDH,DDC,DHCR24,EAF2,EIF5,ELK4,ENO1,EPPIN,ERRFI1,ESRRG,EZR,FASN,FHL2,FKBP5,FLVCR2,FZD5,GALE,GAPDH,GDF15,GOT1,GPI,GRIP1,GTSE1,H2AZ1,HES6,HMGCR,HMGCS2,Hnrnpa3,IDH2,IDI1,IGFBP5,ISG20,ITGA6,ITGB4,KIF20…
GnRH-A		chemical reagent		0.918	0.0237	ACE,ATF3,BTG2,CDKN1A,CGA,CIDEA,EGR2,FOSB,FOSL1,FST,FXYD5,GCNT2,GLA,JUN,KIFC1,MVK,PTGDS,RFX2,RGS2,SERPINE1,SLC6A4,SYNE4,TARBP2,UHMK1
pubchem compound 135889696		chemical reagent	Activated	2	0.0262	DCX,MAP2,SYN1,TUBB3
Iberiotoxin		chemical reagent		1	0.0262	BCL2,CCL2,ICAM1,VCAM1
CIMO		chemical reagent		0	0.0262	BCL2,BIRC5,CCND1,ICAM1
XCT790		chemical reagent		-1.969	0.0262	CDKN1A,MAOB,MMP13,PDK4
PDZ1i		chemical reagent		1.997	0.0262	ITGA6,ITGB4,RAC1,SRC
DIM-C-pPhOH-3-Cl		chemical reagent	Activated	2	0.0262	PGAM2,PHKG1,PYGM,SLC2A4
MM-589		chemical reagent	Activated	2.068	0.0265	ACTA1,ACTN2,CGNL1,COBL,COL5A2,FBLN2,FHOD3,HOPX,IGFBP5,LOXL2,LOXL3,MYH6,Nppb,PGAM2,PKP2,TNFRSF11B
NS-398		chemical reagent		1.353	0.0295	Abcb1b,ALPL,ANGPT1,ANGPT2,ARG1,BCL2,BIRC5,BMP2,BTG2,CCNB1,CCND1,CDKN1A,CDKN2A,EGR2,F2R,F3,FGF2,ICAM1,IL1B,IL2,IL24,MUC5AC,PCDH7,PCNA,PPARG,PTGS1,PTGS2,RECK,S100A9,SAA1,SERPINB2,TP53,WNT10B
dynasore		chemical reagent		1.067	0.0323	IFNB1,KDR,PTGS2,SDC1,SLC24A2
RGFP966		chemical reagent		1.383	0.0323	BDNF,FGF21,IL1B,MME,PPARGC1A
SR 59230A		chemical reagent		1.253	0.0323	CD34,MAP2,NEUROD1,S1PR2,SPHK2
cyclopentenone		chemical reagent		0.714	0.0323	CCND1,GSTA5,HSPA1A/HSPA1B,ICAM1,PTGS2
1,1-bis(3'-indolyl)-1-(4-trifluoromethyl-phenyl)methane		chemical reagent		-0.607	0.0323	ATF3,CAV2,CDKN1A,GDF15,KLK3
MI-503		chemical reagent	Inhibited	-2.219	0.0323	ADM,CBS/CBSL,COCH,FGF11,FLT3
sea cucumber body wall meal		chemical reagent		0.378	0.0339	ABCG1,FASN,HMGCR,PPARG,PPARGC1A,PPARGC1B,SCARB1
asiatic acid		chemical reagent		0.849	0.0339	BCL2,CCNB1,CDC25C,CDK1,CDKN1A,FAS,PPARGC1A
icilin		chemical reagent		0	0.0342	CCL3L3,CCL4,CSF3,CXCL10,CXCL2,IL1B
bisphenol A diglycidyl ether		chemical reagent		0	0.0342	CDH1,EGLN1,EGLN3,ICAM1,SERPINE1,TGFBR2
JMF3086		chemical reagent		-0.816	0.0342	CCND1,CDH1,CXCL2,CXCL3,IL1B,PTGS2
pyrrolidine dithiocarbamate		chemical reagent		-0.923	0.0343	BCL2,BCL2A1,BMF,BMP2,CCL2,CFTR,CXCL10,CXCL2,CXCL3,DUSP8,FAM3B,GDF11,ICAM1,IDO1,IL1B,IRF7,MAFG,MMP1,MMP13,MST1R,PDX1,PECAM1,PGK1,PPARG,PTGS2,SAMSN1,SERPINE1,SLC1A2,SLC2A1,SLC2A4,SOD2,TLR4,VCAM1,XIAP
ARV771		chemical reagent			0.0382	FOXE1,TP63,WNT10A
di-n-propyl disulfide		chemical reagent			0.0382	CYP2B6,GSTM1,GSTM5
SRT2183		chemical reagent			0.0382	FASN,HMGCR,LDLR
TAN 67		chemical reagent			0.0382	ITGAM,MAPK3,NTRK2
1,5-dihydroxyisoquinoline		chemical reagent			0.0382	COL4A1,EDN1,EDNRB
methylpiperidinyl-3b-hydroxycholenamide		chemical reagent			0.0382	DHCR24,HMGCR,LDLR
miR-499a-5p inhibitor		chemical reagent			0.0382	EIF2AK2,IFNAR1,OAS1
miR-208b inhibitor		chemical reagent			0.0382	EIF2AK2,IFNAR1,OAS1
CYM-5520		chemical reagent			0.0382	CD34,MAP2,NEUROD1
2-aminopurine		chemical reagent		0.291	0.0382	ACOD1,CXCL10,CYP2A6 (includes others),IFIT1,IFIT2,IFNB1,ISG15,OAS1,PTGS2,TP53
N-(1-carbamoyl-2-phenyl-ethyl) butyramide		chemical reagent		1.414	0.0454	ADGRE1,CD14,FGF21,IL1B,PPARG,PTGS2,SLC2A4,TLR4
Am 580		chemical reagent		1.751	0.046	ADM,CD1D,CNR1,CYP26B1,CYP4A11,DUSP1,F3,FASN,GSS,HMGCR,IFNGR1,ITGA6,MVK,NTRK2,PLAT,PPARG,RDH12,STRA6
zinc chloride		chemical reagent		0.68	0.0489	Apol11b (includes others),CD38,FABP2,Mt1,RECK,SLC30A2,SLC39A4
SB 290157		chemical reagent	Inhibited	-2.138	0.0713	ADGRE1,BMP4,C3AR1,CDH1,CXCL2,CXCL3,IL1B,LEP,PTGS2
cinnamon powder		chemical reagent	Inhibited	-2	0.0829	GYS1,IRS1,MAPT,SLC2A1
sodium orthovanadate		chemical reagent		-1.867	0.147	CCL2,CCNA2,CCND1,CDKN1A,ERBB4,IFIT2,IL4R,PLAUR,SERPINE1,SLC2A4,TP53
CGP 42112		chemical reagent	Activated	2	0.17	MAP2,MAPT,MYH3,TUBB3
BAY K8644		chemical reagent		1.948	0.211	BDNF,CGA,CYP11B2,CYP2B6,CYP2C9,KCNJ11,RGN
sodium bisulfide		chemical reagent		1.801	0.243	ACE,ANGPT2,BCL2,BDNF,CASP8,CCNG1,CDKN1A,FAS,GSS,HSP90AB1,ICAM1,MPO,NOX4,PRKCD,SOD2,TP53
nocodazole		chemical reagent		-1.979	0.262	AKT1,ANLN,AURKA,CCNB1,CCND1,CDK1,CDKN1A,CDKN3,CFLAR,ESR1,GRK3,MAP2K7,MAP3K8,MAPK3,MAPK4,NEK2,PAK3,PF4,PLK1,PTGS2,SRC,STK4,TP53,UHRF1
1,2-dithiol-3-thione		chemical reagent	Inhibited	-2.105	0.273	ABCC3,ACSL5,AKR1A1,ANG,APBA3,APCS,B4GALNT1,BHMT,BNIP3,CA11,CBR1,CELA1,CLPTM1L,CREG1,DHCR7,ESD,FKBP5,FTH1,FXYD1,GAS2,GSR,Gsta4,GSTA5,GSTM1,Gstm3,GSTM5,GSTP1,GSTT2/GSTT2B,HMBS,HSD3B1,HSP90AB1,IKBKG,INMT,MSMO1,NAT8B,PFN2,RAN,RPLP0,SAA1,SERPINA3,SERPIND1,Snrpa (includes others),SOD2,THRSP,TMED2,TPI1,TTR,UGT1A6,UGT2B28,Uox,VCP
latrunculin B		chemical reagent	Inhibited	-2.219	0.384	ACTA1,ACTB,CNN1,MYOD1,PFN2
25-hydroxycholesterol		chemical reagent		1.783	0.427	ABCG1,ATF3,CCND1,CYP4F2,EIF2AK3,FASN,FOSB,FOSL1,HMGCR,IL1B,JUN,LDLR,MAFF,NR4A3,PTGS2,SCARB1,STARD4,SV2A
ssRNA40		chemical reagent	Activated	2.19	0.483	Apol11b (includes others),CD83,IFNB1,IL12A,IL1B
W7		chemical reagent	Inhibited	-2.236	0.575	CCL2,CD14,CD83,CGA,KLK3
ShK-223		chemical reagent	Inhibited	-3.128	1	C3AR1,CCNG2,CHN2,CSF3R,DOCK2,FCGR1A,FCGR2A,IGSF6,IL10RB,IL1B,IL1R2,IRAK4,ITGAM,LIG1,PACSIN1,PIK3R5,PLD2,RTN4RL1,SLFN13,TM4SF1,TMEM100,TPD52,XIAP
torin1		chemical reagent	Activated	2.596	1	ACACB,ACSS2,AKR1D1,ALDH1A3,ALDH1B1,ALDOC,ATP5MC1,ATP5MF,ATP6V0A2,ATP6V0E2,CCND1,CDH1,EEF1A1,ENO1,FASN,GAPDH,GPI,LDHA,NTS,PDHA1,PFKL,PFKP,PGAM1,PGK1,PKM,PTGS2,RPL12,RPL13A,RPL39,RPS29,SLC7A11,TPI1
2-bromoethylamine		chemical reagent	Inhibited	-2.008	1	A2M,ABCC2,CD14,FCGR2A,FXYD5,GCGR,LXN,Ms4a6b,RBM3,S100A10,TSPAN8
fenamic acid		chemical reagent		-1.934	1	A2M,A3GALT2,ABCC2,CD14,FCGR2A,FXYD5,GCGR,ITGB4,LXN,Ms4a6b,Pvr,RBM3,S100A10,TSPAN8
2,4-dinitrophenol-ovalbumin conjugate		chemical reagent	Activated	2.646	1	CUX2,FOSB,Nefm,PDE1C,PDYN,SERPINB2,SERPINI1
bucladesine		chemical toxicant	Activated	2.021	7.95e-09	ABCA3,Acan,ACER2,ADM,ALDH3A1,ALPG,AXIN2,BCL2,BDNF,C1QL1,C3AR1,C5AR1,CACNA1G,CAMP,Ccl9,CCND1,CD14,CD38,CD8A,CDH1,CDK5R1,CDKN1A,CHST2,COQ10B,CR2,CXCL10,CXCL3,CYP11A1,CYP11B1,CYP11B2,CYP2C9,CYP3A5,DCLK3,DGKQ,DIO1,DUSP1,DUSP6,EGLN3,EGR2,ENO2,ENPP1,EOMES,EPHA4,ERRFI1,ESM1,F3,FAH,FCGR2A,FGF21,FOSL1,FST,FSTL3,GALNT16,GCK,GDF15,GSTP1,GXYLT1,HHIP,HMGCR,HRH3,HS3ST2,HSD3B1,ICAM1,ID1,IGF2,IGFALS,IGFBP5,IL12R…	1688 (24)
tetrachlorodibenzodioxin		chemical toxicant		0.535	2.04e-08	ABCC2,ACHE,ACOX1,ADCY4,ADM,AKR1A1,ALDH1A3,ALDH3A1,ALOX5,ANGPT1,AQP3,ATP2B1,AVEN,BACH2,BCL2,BDNF,BLNK,BMP4,CA3,CAMK2N1,CBR1,CBR3,CCKAR,CCNA2,CCND1,CCNE2,CD36,Cd52,CDCA5,CDH1,CDKN1A,Cdkn1c,CDKN2A,CES1,CFTR,CGA,CHST2,CMA1,COL9A2,CRLF3,CYP11A1,CYP1A1,CYP2A6 (includes others),CYP2C18,CYP2S1,CYP4A11,CYP4B1,DCLK3,DSC2,DUSP6,E2F1,E2F8,EDN1,EGF,ENHO,EPHB1,ESR1,ESRRG,F3,FAS,FGF9,GABRD,GLI2,Gm21596/Hmgb1,GP…	1741 (20)
forskolin		chemical toxicant		1.567	5.22e-08	Acan,ACE,ACER2,ACOX1,ACTA1,ACTB,ACTR2,ADAMTS16,ADAMTS4,ADGRA1,ADM,Agtr1b,Akr1b7,ALDH3A1,ALDOC,ALPL,AQP3,AQP5,ARC,ARHGAP1,ARHGEF5,ARL4C,ATF3,ATP9A,AXIN2,BCL2,BDNF,BIRC5,BNIP3L,BTG2,C1QL1,CACNA1I,CAMP,CCL2,Ccl9,CCNB1,CCNB2,CCND1,CD14,CD55,CD8A,CDC42SE1,CDKN1A,CDKN2A,CDKN3,CFTR,CGA,CGREF1,CHKB,CHRNA1,CHRNB4,CNN1,COL10A1,COL15A1,CRISPLD2,CSHL1,CTTN,CXCL10,CXCL2,CXCL3,CYFIP2,CYP11A1,CYP27B1,CYP2C9,CYP…	1680 (20)
E. coli B4 lipopolysaccharide		chemical toxicant		-1.836	1.41e-06	ACOD1,ADCY7,AMPD3,AQP1,BAK1,BCL2,CASP8,CCL2,CCL3L3,CCL4,CD38,Cd52,CD83,CENPA,CHIC2,CLDN1,CLEC14A,CSF3,CXCL10,CXCL2,CXCL3,CYP27A1,CYP2C8,CYP3A5,CYP8B1,DDIAS,Defb1,EMB,ESR1,F13A1,F3,FAS,FCGR1A,FIBIN,FLT3,FOSB,FPR2,GBP4,Gm4951,HLA-A,Hrct1,ICAM1,IFI16,IFIT3,IFITM3,IFNB1,Igtp,Iigp1,IL12A,IL1B,IL2,IL33,INPP5D,KIF20B,KLHL6,LILRB3,LILRB4,LRRFIP1,MDFIC,Ngp,Oasl2,PARP9,PLA2G4A,PLAUR,PLEKHG2,Plscr2,PPP1R1B,…	1244 (14)
pirinixic acid		chemical toxicant		0.448	7.47e-06	AADAC,ABCC1,ABCC3,ACACB,Acot1,ACOT4,Acot5,ACOX1,ACSL5,ACSS2,AFP,AHSG,AKR1C3,ALDH3A1,ALDH3A2,ALDOC,ANGPTL4,AP3M1,APCS,APOA2,APOA5,APOM,AQP3,BMP7,BNIP3,CCL2,CCNA2,CCNB1,CCND1,CD36,CDK1,CDKN1A,CDKN2A,CEACAM1,CFH,CGA,CIDEA,CRP,CXCL3,CYP1A1,CYP27A1,CYP2B6,Cyp2c23,Cyp2c54 (includes others),CYP2C8,CYP2C9,CYP2J2,CYP3A5,CYP4A11,CYP8B1,ELOVL3,ELOVL6,F3,FABP2,FADS1,FAS,FASN,FBP1,FBP2,FEN1,FGF21,FKBP1A,FOXC2…	1147 (17)
carbon tetrachloride		chemical toxicant		-0.541	7.77e-06	ABCC1,ABCC2,ADGRE1,AFP,AK4,AMY2B,ANGPT2,APOA2,APOB,ATF3,CA3,CCL3L3,CCL4,CCR1,CD38,CDKN1A,CDKN2A,CEL,CELA1,CELA2A,CLPS,CNR1,CXCL10,CYP1A1,Cyp2d22,DUSP1,EGF,FGF20,FGF21,FGFR4,FGG,FKBP1A,FOXA1,FOXM1,GDF15,GIP,Gsta4,GSTA5,GSTK1,GSTM1,GSTP1,HSPB1,HSPD1,ICAM1,IGFBP5,IL13RA1,IL1B,INHBE,ITGA8,JUN,KDR,MAPK3,ME1,MKI67,MMP13,Mt1,NR1H4,PCNA,PDGFD,PDGFRB,PDX1,PECAM1,PPARD,PPARG,PROM1,PRSS2,PTAFR,PTF1A,PTGS2,R…	1754 (21)
1,4-bis[2-(3,5-dichloropyridyloxy)]benzene		chemical toxicant		-1.389	1.02e-05	ABCC2,ABCC3,APCS,BUB1,BUB1B,CCNA2,CCNB1,CCNB2,CCND1,CDC20,CDK1,CDK6,CDKN1A,Ces2c,CYP27A1,CYP2B6,CYP2C9,CYP3A5,CYP8B1,DIO1,EIF4EBP1,FAM107B,FASN,FOXM1,GSTA5,GSTP1,HMGCS2,ICAM1,LRG1,MAD2L1,MAFF,MCM5,MCM6,Mt1,Nedd4,PAPSS2,PCK1,SAT1,Slco1a4,SULT1C3,Sult1d1,SULT1E1,THRSP,TMPRSS2,UCP2,UGT2B17,UGT2B28,UGT2B7	1475 (18)
kainic acid		chemical toxicant		-0.975	1.12e-05	Abcb1b,ALB,APOLD1,ATF3,BCL2,BDNF,BTG2,CALB2,CCL3L3,CCND1,CIART,CNR1,CNTF,CRMP1,CTSE,DCX,DUSP1,E2F1,EGF,EGR2,EGR3,ERBB4,ERRFI1,FGF2,FGF9,FGFR2,FGFR3,FOSB,FOSL1,GABRA6,GABRB2,GFRA1,GRIA2,GRIK2,GRM4,HDC,IL1B,JUN,KDR,KLK6,LMO1,MPO,NPTX2,NR3C2,NTF3,NTF4,NTRK2,PCNA,PDYN,PLAT,PNMT,PTGER3,PTGS2,RELN,RET,RGS2,SDC1,SLC39A4,SYP,TJP1,TP53,XIAP	1330 (22)
Salmonella enterica serotype abortus equi lipopolysaccharide		chemical toxicant		0.56	4.34e-05	ABL2,ADORA2B,ADRB2,ARRDC4,ATL1,CCL3L3,CCL4,CDK1,CENPU,CFB,CFLAR,CSF3,CXCL2,CXCL3,DUSP2,E2F7,EDN1,EGR3,ELOVL7,F3,FFAR2,FLT1,FOSL1,GBP3,GJB2,GLA,GPRC5A,HECW2,ID2,IDO1,IFIT2,IL15RA,IL1B,IL36G,ISG15,KANK1,KCNJ2,LAMP3,LRRC8C,MAFF,MAP3K8,MMP1,MMP10,NDP,OASL,OSGIN1,PLAC8,PLEKHF2,PTGS2,SERPINB2,SFMBT2,SLC1A3,STARD4,SYNPO2,TEX14,TNIP3,TPD52,TRAF1,TSLP,UPB1,ZBTB10	1526 (18)
diethylnitrosamine		chemical toxicant	Inhibited	-2.896	5.72e-05	Abcb1b,AFP,ALB,ALDH3A1,ANGPT2,APCS,C4bp,CASP8,CCND1,CDKN1A,CDKN2A,CSTB,Cyp2c54 (includes others),CYP2C8,CYP4A11,CYP4F12,E2F1,E2F2,ELOVL3,GLI1,GPC3,GSTA5,GSTM1,Gstm3,GSTM5,Gstm6,GSTP1,HNF4A,HSD3B1,IGFBP2,IL1RAP,JUN,KRAS,KRT8,LY6D,MKI67,Mt1,Mup1 (includes others),MYH1,NRAS,PCNA,PECAM1,PLSCR1,PPARGC1A,PROM1,QPCT,SELENBP1,SERPINB2,SLC22A25,THY1,TP53	1633 (20)
triadimefon		chemical toxicant		0.907	6.65e-05	Abcb1b,ABCC3,ALDH3A2,CES1,Ces2c,CYP27B1,CYP2B6,CYP2C18,CYP2C8,Cyp2d26,Cyp2j9,Cyp3a25 (includes others),CYP3A5,CYP4A11,CYP8B1,GSTA5,GSTM2,Gstt1,SLC6A13,Slco1a4,TSHR,UGT1A6,UGT2B17,ZDHHC2
urethane		chemical toxicant		-1.725	0.000386	ARG1,CCL3L3,CCND1,CDKN1A,Cdkn1c,CDKN2A,Chil3/Chil4,CYP1A1,E2F1,IL12A,IL1B,KDR,PCNA,PTGS1,PTGS2,SFRP1	1463 (20)
arsenite		chemical toxicant		-1.035	0.000582	ABCC1,ADAM12,ADAMTS16,ALDH3A1,ASPN,CCND1,CDH1,CDKN1A,CELF2,CXCL3,CYP1A1,CYP2B6,DHRS1,Dnajb3,DUSP1,ESD,FGF21,FST,GSTM5,GSTP1,H1f4,HS6ST2,HSPA1A/HSPA1B,HSPB1,IL1RAP,IL2,INHBB,JUN,MAFF,MAFG,MMP1,MPO,PLCB1,PRKG1,PTGS2,RNH1,SEMA5A,SERPINE1,ST8SIA5,TP53,UGDH,VEGFD	1521 (19)
4-nitroquinoline-1-oxide		chemical toxicant	Inhibited	-2.813	0.000695	AURKA,AURKB,CCNA2,CCNB1,CCNB2,CDK1,CDK6,CDKN1A,PTGS2,TP53	966 (7)
2-acetylaminofluorene		chemical toxicant		1.056	0.000695	Abcb1b,ABCC3,AFP,BCL2,CCND1,CDKN1A,CYP1A1,DLK1,NOTCH3,TP53	1504 (22)
beta-naphthoflavone		chemical toxicant		-0.63	0.000856	ABCC3,AKR1C1/AKR1C2,CBR1,CRP,CYP1A1,CYP2C18,CYP2S1,CYP2U1,CYP4A11,CYP4B1,FTH1,GSTA5,GSTM1,GSTM5,GSTP1,MAFG,ME1,MIOX,SAA1,Slco1a4,SOCS2,UGT1A6	1451 (18)
Sn50 peptide		chemical toxicant		0.246	0.000912	BCL2,BCL2A1,BIRC5,Casp12,CRP,CXCL10,CXCL2,CYP27B1,FAS,ICAM1,IFNGR2,IL1B,IL2,LIPG,PPARG,PTGDS,PTGS2,SERPINE1,SLC1A2,SLC1A3,SNAI1,TNFRSF21,TP53,TYMP,VCAM1,XIAP	1584 (20)
3,4,5,3',4'-pentachlorobiphenyl		chemical toxicant		0.043	0.00119	AKR1A1,BDNF,BMP4,CA3,CES1,CYP11B1,CYP11B2,CYP1A1,CYP2C8,EGF,ESR1,FGF9,GABRD,GRIN1,Gsta4,GSTP1,HSPA1A/HSPA1B,HSPA2,IDH1,ITGA7,JUN,MEGF10,MYH11,PRKAR2B,RESP18,SERPINA7,SLC9A4,Slco1a4,SOCS2,SST,UGT1A6,UGT2B7	1691 (21)
1-methyl-4-phenyl-1,2,3,6-tetrahydropyridine		chemical toxicant		-1.241	0.00128	ADGRE1,ANLN,BCL2,BDNF,CASP8,CLDN1,CNR1,CYBB,DRD3,EGR3,EPHX2,FGF2,FKBP5,FOSB,GRM1,HAPLN2,HSPB1,IDH2,IL1B,IL2,ITGAM,JUN,Klf16,LMCD1,LUZP2,MAP2,MPO,NOS1,OR10AD1,PTGS2,PYCARD,SLC25A34,SLC6A3,SNCA,SOD2,TLR4,TNFRSF1B,TP53	1589 (18)
thioacetamide		chemical toxicant		-1.963	0.00158	AACS,ABCC2,AKR1C3,AOC1,ARG2,B4GALT6,BGN,BLM,BRCA1,BRIP1,CD14,CD55,CHAF1A,CKB,CTSF,CYP1A1,CYP8B1,DAB1,EDNRB,EMP1,F2R,FANCB,FCGR2A,FGFR3,FXYD6,GCGR,GOT1,GPD1,Hrk,IL1B,ITGA7,ITGB4,JUN,KDR,Keg1,LGALS3BP,LOX,LXN,MCM6,MIOX,MLXIPL,MMP13,Ms4a6b,NLGN1,PAX8,PCSK6,PDGFD,PECAM1,PKM,PLET1,POLE2,PPT1,PROM1,PTGFRN,PTGS2,PTPRS,Pvr,RBM3,REG3A,REG3G,RGCC,S100A10,SERPINA7,SLC13A3,SLC7A11,SOX2,SPARC,SPARCL1,SPRR1A,S…	1527 (15)
dicarbethoxydihydrocollidine		chemical toxicant		-0.159	0.00205	ABCC2,ABCC3,AFP,CCNA2,CCNB1,CCNB2,CDK1,IL1B,KRT19,PROM1,SLC10A1,UBD,VCAM1,WNT10A
rhodamine 6G		chemical toxicant		1.59	0.0024	BCL2,CCNB2,CCND1,CCNE2,PCNA,PRC1
dieldrin		chemical toxicant		0.063	0.00285	CYP2B6,CYP3A5,GRIN2A,SLC6A3,SNCA
plumbagin		chemical toxicant		1.897	0.00449	BAK1,BCL2,BCL2A1,BIRC5,CCND1,CFLAR,CYBB,ESR1,PECAM1,PTGS2,TNFRSF10A,TP53	1173 (16)
9,10-dimethyl-1,2-benzanthracene		chemical toxicant		-0.686	0.00551	ARG1,BIRC5,BTC,CCND1,CDH1,CDKN1A,CDKN2A,CXCL2,CXCL3,CYP1A1,EGF,EPHA2,HRAS,IL1B,JUN,LORICRIN,PTGS2,S100A9,SERPINE1,TP53	1549 (20)
lead acetate		chemical toxicant		-0.211	0.00583	CASP8,CCND1,Gsta4,GSTM1,GSTM5,GSTP1	826 (7)
butylated hydroxyanisol		chemical toxicant		1.207	0.00625	CBR1,CYP2A6 (includes others),Gsta4,GSTA5,GSTM1,Gstm3,GSTM5,Gstm6,GSTP1,HNF1A,IRF7,JUN,MIOX,SOX2	1200 (13)
S-nitrosoglutathione		chemical toxicant	Inhibited	-3.011	0.00701	CCL2,CD8A,CDKN1A,CNR1,CNTF,CXCL10,ICAM1,IL2,IRS1,ITGAM,PPARG,PRKG1,PTGS2,S100A10,TP53,VCAM1,XIAP	1052 (17)
2,3,4,7,8-pentachlorodibenzofuran		chemical toxicant		-0.287	0.00708	AKR1A1,CA3,CES1,CYP1A1,CYP2C8,EGF,ESR1,FGF9,HSPA1A/HSPA1B,HSPA2,IDH1,ITGA7,MEGF10,MYH11,PRKAR2B,RESP18,SERPINA7,SST,UGT1A6,UGT2B7	924 (7)
benzo(a)pyrene		chemical toxicant		-0.687	0.00775	ADAM12,ADAMTS16,AJUBA,ALDH3A1,ARHGDIA,ASPN,BCL2,BIRC5,BRCA1,CDK5R1,CDKN1A,CELF2,CKS1B,CYP1A1,DHRS1,Dnajb3,ESD,FASN,FGF9,FGFR3,FST,G6PD,GNAO1,GNAQ,Gsta4,GSTA5,GSTM1,GSTP1,H1f4,HP,HRAS,HS6ST2,HSPA1A/HSPA1B,HSPB1,IL1B,IL1RAP,INHBB,JUN,MAD2L1,MAFF,MAFG,MAP2K7,ME1,METTL21A,MMP1,MPO,MXD3,NMI,NRAS,PCNA,PGD,PLCB1,PRKG1,PSENEN,PTGER2,PTGS2,SELENBP1,SEMA5A,SERPINE1,SOD3,ST8SIA5,TF,TP53,UGT1A6,VEGFD,WT1	1536 (20)
2,4-dinitrofluorobenzene		chemical toxicant		0.926	0.0081	ARG1,CCL3L3,CCL4,CXCL10,CXCL2,HPGDS,ICAM1,IL17F,IL1B,IL2,IL24,PTGS2,SLC7A11,Sprr2d,TSLP	1396 (13)
aphidicolin		chemical toxicant		-1.372	0.00986	CCNB1,CDKN1A,IFI16,IFIT1,ISG20,MMP1,MYH6,OAS1,TK1,TP53,TP73	1602 (25)
nickel		chemical toxicant		-0.742	0.00986	CRLF2,ESR1,FGF2,GAPDH,ICAM1,JUN,Mt1,PLAT,SERPINE1,TFF1,TSLP	1260 (20)
dichlorodiphenyl dichloroethylene		chemical toxicant			0.0115	CYP2B6,CYP3A5,KLK3
aroclor 1254		chemical toxicant		1.475	0.0148	BDNF,CYP11A1,CYP1A1,CYP2B6,MAP2,NOS1,Nrgn,TG
1,2-dimethylhydrazine		chemical toxicant		-1.633	0.0167	ALDH1A3,ALOX12,Apol7e (includes others),ASPRV1,BCL2L15,BIRC5,CCND1,HMGCS2,IL1RL1,MMP10,MMP13,PTGS2,S100A9,TNFRSF11B,TP53,TRIM10
isobutylmethylxanthine		chemical toxicant		-1.033	0.017	ACE,ACOX1,AEBP1,AKT1,ALDH3B1,ANGPTL4,APLN,ATP5MC1,ATP5MC2,BDNF,CAV2,CCND1,CCNE2,CD14,CD34,CD36,CDKN1A,CGA,COL10A1,CRABP2,CYP11A1,DGAT2,EGR2,ELOVL3,ELOVL6,GAPDH,GCGR,GRIP1,HSD17B7,IDH1,IFIT2,IFIT3,IL1B,IL2,IRF7,JUN,LDHA,MAPK3,MITF,MMP13,MOGAT1,Mt1,NOTCH3,PCNA,PDGFRB,PDK1,PDK4,PDYN,PITX3,PLAT,PLIN1,PPARD,PPARG,PPARGC1A,PTGFRN,RETN,SCARB1,SERPINE1,SNAI1,SOD2,SYP,TFF1,WNT10B
N-ethyl-N-nitrosourea		chemical toxicant		-0.809	0.0172	CCL2,CDKN1A,CRP,CXCL2,GSTM1,ICAM1,Ifi27,IFIT2,IFIT3,IFITM3,IL1B,IL2,IRF7,ISG15,ISG20,Mt1,OAS1,Oas1d (includes others),OAS2,Oasl2,PF4,TNFRSF1B
2-amino-5-azotoluene		chemical toxicant	Activated	2.236	0.0176	ABCC2,CASR,CYP2B6,CYP2C8,CYP3A5
methoxychlor		chemical toxicant		-1.959	0.0176	DIO1,G6PD,GSTA5,HSP90AB1,LTF
deoxynivalenol		chemical toxicant		-0.843	0.0182	CCNB1,CLDN1,CLDN2,CLDN3,COL9A2,CYP11B1,CYP11B2,ICAM1,IL1B,PAPSS2,PCNA,TJP1
3-nitropropionic acid		chemical toxicant		-0.241	0.0237	BCL2,BDNF,CBR1,CHAT,CNR1,DRAM1,ENO2,GAPDH,GPI,JUN,LDHA,LDHB,NOS1,NPM1,PPP1R1B,SLC7A11,SST,TP53,TPI1
rotenone		chemical toxicant		1.035	0.0248	CCND1,CFLAR,CXCL2,CYBB,FGF21,IL1B,ITGAM,KDR,MAPT,MMP1,MPO,MSX2,PAX2,PDK1,PTGS2,SNCA,SOD2,Tnfsf9,TP53,TXNIP,UCP2,VCAM1
2,2'-dipyridyl		chemical toxicant		-0.762	0.0262	FTH1,LOX,LOXL2,NTRK2
3-aminotriazole		chemical toxicant		-1.067	0.0262	Abcb1b,BDNF,MMP1,MPO
dibenzoylmethane		chemical toxicant		1.922	0.0262	CCND1,CDKN1A,CYP1A1,PTGS2
okadaic acid		chemical toxicant		-0.305	0.0269	ACE,ALDH3A1,BCL6,BDNF,BNIP3,CCND1,CCNG2,CDK1,CRABP2,CXCL2,CYBB,CYP2B6,CYP46A1,ESR1,FOSB,HNF4A,IL1B,IL2,IL21R,IRS1,JUN,MAP3K8,MAPT,MMP1,NDRG1,PTGS2,RBP2,SAA1,THRSP,TK1
n-nitrosomethylbenzylamine		chemical toxicant		-0.577	0.0275	ACTR2,Adh6a,AHNAK,ALDH3A2,BPIFB2,BUB1,CCDC115,CCND1,CDKN2A,CLDN1,CTTN,DNASE1L2,FST,GABRD,GNG12,GOLGA7,GSS,Gsta4,GSTK1,GSTT2/GSTT2B,H2AZ1,HMMR,IDH1,INHBB,KRT20,MGST3,PCLAF,PCNA,PRKG2,PTGER2,PTGS1,PTGS2,Pvr,RABIF,SDC1,SH2D2A,Srrm1,TG,TMED2,UBE2C,YWHAH
2,4,5,2',4',5'-hexachlorobiphenyl		chemical toxicant		0.708	0.0303	ABCC3,ADRB2,AGPAT4,Akr1b7,Akr1c20,BCL2,CAMKK1,CDCA2,Ces2c,CYP2B6,CYP2C18,Cyp2c54 (includes others),Cyp3a25 (includes others),CYP3A5,ELOVL6,FASN,GFRA1,GSTA5,HMGCR,HSD17B2,IL1RAP,IL2,INSRR,NOL3,PAK3,PLA2G12A,Prss1 (includes others),PTPRS,SMOC1,SST,SULT1E1,UGDH,WEE1,WNK2
bromobenzene		chemical toxicant		-1.519	0.0312	ABCC1,ABCC2,ABCC3,BHMT,CDKN1A,CYP2B6,EGF,GAPDH,GOT1,GSR,Gsta4,GSTA5,GSTM1,GSTP1,Gstt1,HSPB1,JUN,MPRIP,MSMO1,Mt1,OXCT1,TUBB2B,UBD
tannic acid		chemical toxicant		1	0.0323	BCL2,CFB,FASN,PPARG,PTGS2
lipid A		chemical toxicant		-1.342	0.0327	ACOD1,CCL2,CCL3L3,CD14,CD36,CGAS,CSF3,CXCL10,CXCL3,FCGR1A,FCGR2B,IFNB1,IL1B,MARCO,PRKCD,VASP
cobalt		chemical toxicant	Inhibited	-2.425	0.0339	ESR1,FGF2,ICAM1,LDHA,PFKFB1,PGK1,TFF1
ferric chloride		chemical toxicant		1.957	0.0342	AKT1,FTH1,FTL,MPO,PLAT,PLCB1
perfluorooctane sulfonic acid		chemical toxicant			0.0382	ACOX1,CYP4A11,TJP1
thymeleatoxin		chemical toxicant			0.0382	CD55,CDKN1A,SOD2
cumene hydroperoxide		chemical toxicant			0.0382	CXCL3,GSTA5,NR3C2
kaempferol		chemical toxicant		0.647	0.0382	BCL2,BIRC5,CDK1,CDKN1A,CYP1A1,ICAM1,JUN,MMP1,MUC5AC,PTGS2
Pam3-Cys		chemical toxicant		1.553	0.04	CCL2,CD14,CD83,CXCL10,CXCL2,CXCL3,ICOSLG/LOC102723996,IFNB1,IL1B,IL1RL1,MPO,PLAT,POU2AF1,SERPINE1,SOD2,TLR4
methylnitronitrosoguanidine		chemical toxicant		-1.618	0.0449	BAK1,BTG2,CCND1,CDKN1A,CEACAM1,FAS,GDF15,PLAT,SERPINE1,TP53,TRAIP
chrysotile asbestos		chemical toxicant		-1.189	0.0449	Ccl6,Ccl9,CCNB2,CDC20,Chil3/Chil4,CKS2,CLCA1,CTSS,IL1B,MMP13,TP53
4-tert-octylphenol		chemical toxicant		-1.3	0.0455	CD55,CLSTN2,EMP1,ESR1,GABRP,IGSF6,ITGAE,LHCGR,Muc4,RESP18,S100A6,SEZ6,SRC
mercuric chloride		chemical toxicant		1.478	0.0455	CDH1,CDH16,CDKN1A,GSR,Gsta4,GSTA5,GSTM1,HP,HSPA1A/HSPA1B,HSPB1,JUN,Mt1,Mup1 (includes others)
cinnamaldehyde		chemical toxicant	Activated	2.006	0.0778	AKR1C4,BCL2,CIDEA,DUSP6,FGF21,FGFR2,FTH1,HSPA1A/HSPA1B,IFNB1,IL1B,IRAK4,MKI67,PDK4,PPARG,PTGS2,SLC2A1,SLC2A12,SLC2A4,SLC2A8,SLC7A11,SOD2,TLR4,TP53,TXNIP,UNG,XIAP
dimethylnitrosamine		chemical toxicant		-1.811	0.105	CDH1,CDKN1A,COL4A1,CRP,FGFR4,GIP,ICAM1,IGF2,IGFBP5,IL1B,MAPK3,Mt1,PCNA,RALB,SOD2
methylnitrosourea		chemical toxicant		-1.98	0.147	ATP1B3,AURKA,CXCL3,FASN,GSTP1,ID1,JUN,KDR,KRAS,PCNA,PLAUR
6-hydroxydopamine		chemical toxicant		-1.808	0.346	BCL2,BDNF,BNIP3L,CEACAM1,CNR1,CYBB,DRD3,FOSB,HSP90AB1,HSPA1A/HSPA1B,HSPA8,IL1B,IL2,JUN,PDYN,PITX3,PTGS2,SLC6A3,SNCA,SOD2,SST,TP53,VCP
hexachlorobenzene		chemical toxicant	Inhibited	-2.111	1	A2M,A3GALT2,CD14,FCGR2A,FXYD5,GCGR,ITGB4,LXN,Ms4a6b,S100A10,TSPAN8
1-methyl-4-phenylpyridinium		chemical toxicant		1.777	1	CCND1,HSPD1,MAPT,MPO,SNCA,TP53
2-amino-1-methyl-6-phenylimidazo-4-5-b-pyridine		chemical toxicant	Inhibited	-2.138	1	BCL2,BTN1A1,CCND1,CSN3,CSRP3,HSPA8,HSPD1,RALB,RAN,Wap
ethionine		chemical toxicant		-1.89	1	CD14,GCGR,MAT1A,Ms4a6b,NANOG,S100A10,TSPAN8
CG		complex		1.552	6.61e-13	Abcb1b,ACTB,ADAMTS4,ADM,Akr1b7,AKR1C3,ANGPTL2,ANGPTL4,APCDD1,APLN,AXIN2,BCL2,BDNF,BHMT,BLM,BMP2,BMP4,BRCA1,BTC,BTG2,C1RL,C1S,CCL2,Ccl7,CCNA2,CCND1,CCNE2,CD34,CD93,CDC45,CDC6,CDH1,CDK1,CDKN1A,CFB,CNN1,CNNM1,COL11A1,CXCL10,CXCL3,CYP11A1,DDX25,DHCR7,DTL,DUSP1,DUSP6,E2F1,E2F7,E2F8,EFNB2,EMB,EMCN,EMP1,ENPP3,EPHB6,ESM1,FAM110C,FAM3D,FAS,FAT4,FGF9,FHL1,FOSL1,FST,GAL,GAS1,GATA4,GBP6,GGCT,GJB2,GNA15,HCRT,…	1914 (21)
Immunoglobulin		complex	Inhibited	-2.396	7.48e-10	ABCA7,ACTA1,ADAM19,ADM,AKT1,ANGPT2,ANPEP,APLN,APOL2,Apol9a/Apol9b,ARC,ARG1,ATP13A2,ATP6V1G3,AXL,BAK1,BATF,BCL10,BCL2,BCL2A1,BCL6,BDNF,BIRC5,BLVRB,BMP2,BMP4,BMP7,BRCA1,C17orf99,C1QA,C3AR1,C5AR1,C6,C7,CAMK2D,CAPG,CAPN8,CBS/CBSL,CCL2,CCL3L3,CCL4,Ccl7,Ccl9,CCNA2,CD14,CD164L2,CD1D,CD34,CD46,Cd52,CD74,CD83,CD8A,CD93,CDH1,CDK1,CDK6,Chil3/Chil4,CHN2,CHST2,CIDEA,CISH,CLCA1,CLDN8,CMA1,CORO2A,COX4I2,COX6B2,…	1591 (16)
RNA polymerase II		complex			5.59e-07	Acp5,ACTB,ALPL,ANGPTL4,APOM,ARG1,ATP13A2,BCL2,BLNK,BRCA1,CBR1,CBX5,Ccl9,CCNB1,CCNB2,CCNE2,CD14,CD82,CD83,CDH1,CDKN1A,CDKN2A,CISH,CKM,CLDN3,CSDC2,CSHL1,CXCL2,CYP1A1,CYP8B1,DIO1,DKK1,DLGAP5,DUSP1,ELK4,ENO1,ERMAP,ESR1,FGG,FLT1,FOSL1,FOXC1,FOXC2,GAPDH,GATA4,GBP7,GDF15,GOT1,HLA-DQA1,HNF1A,HNF4A,HOXA9,HP,HSPA1A/HSPA1B,ICAM1,ID1,Ifi47,IFNGR1,IGDCC3,IL17F,IL1B,JUN,KCNAB2,KCNF1,KCNJ9,KPNA2,L1CAM,LDLR,MAD2…	1395 (15)
Ige		complex		-1.117	5.28e-06	ABAT,Abcb1b,ALOX5,AQP3,ARG1,BCL2,BCL2A1,BCL6,BIRC5,BNIP5,CARD11,CCL2,CCL3L3,CCL4,Ccl7,Ccl9,Cd33,CD34,CD74,CDC42EP5,CDKN1A,CEACAM1,CISH,CLEC4E,CSF3,CXCL16,CXCL2,CXCL3,DUSP2,DUSP6,EDN1,EGR2,ELMO1,EMILIN1,ENO2,ERRFI1,ETV5,F2R,FAS,FCGR1A,FCGR2B,FFAR2,FGD2,FHL2,FLT1,FXYD6,GDF15,GIMAP1-GIMAP5,GNA13,Gstt1,H2-M2,HAVCR2,HBA1/HBA2,HDC,HFE,HLA-DMA,HSPD1,ICAM1,IKBKG,IL1B,IL2,IL33,IRAG2,JAK2,KRAS,MAP3K8,MDFIC…	1468 (15)
Hif1		complex		-1.7	1.5e-05	ADM,APLN,BCL2,BIRC5,BNIP3,BNIP3L,CA9,CCNG2,CD83,CDH1,CDKN1A,EDN1,ENO1,EPOR,FOXM1,GPI,HIF3A,INHA,KCNB1,LDHA,LHCGR,LOXL2,LPIN1,NGB,NMBR,PDK1,PFKL,PGK1,PKM,SERPINE1,SLC2A1,TF,TFF3,VASP	1661 (25)
PI3K (complex)		complex		0.605	2.97e-05	ADAM12,ADAM28,ADRB2,AKT1,APLN,APOA5,AQP7,ATF3,BAK1,BCL2,BCL2A1,BIRC5,CCL2,CCL4,CCNB1,CCND1,CCNG2,CCR1,CD55,CDH1,CDK5R1,CDKN1A,CFLAR,CXCL10,CYBB,DAPP1,Defb1,DKK1,DUSP1,E2F1,FOSL1,G6PD,GATA2,GATA3,GLI1,GLI2,GSTA5,GSTM5,GSTP1,HMGCR,ICAM1,IFIT1,IFNB1,IGF2,IGFBP2,IL17F,IL1B,IL2,IL33,INHA,ITGA6,ITGAM,JUN,KDR,KRAS,LASP1,LEF1,LEP,LHCGR,MAFA,MAP2,MCAM,MITF,MMP1,MMP10,MMP13,MYOD1,NANOG,NEUROG3,NOX4,NRAS,OS…	1793 (22)
Ap1		complex		0.425	0.000296	ACE,ATF3,BAK1,BCL2A1,BDNF,C3AR1,CAMP,CCL2,CCL3L3,CCL4,CCNA2,CCND1,CDKN2A,CDX2,CHRD,DUSP6,EDN1,ERCC1,EZR,F3,FAS,FOSL1,GSC,GSS,GSTA5,GSTP1,HMBS,HPGD,ICAM1,IFNB1,IL17D,IL1B,IL2,IL33,ITGA2,JUN,KCNN4,KLK3,KRT6B,LHCGR,MMP1,MMP13,MUC5AC,MYOD1,NDRG1,NOTCH4,Nppb,PADI3,PCK1,PLAUR,PTGS2,Pvr,SERPINE1,SFTPD,SNCG,SOCS1,SPARC,TLR4,TNFRSF8,TSLP,VCAM1,XYLT1	1417 (19)
NFkB (complex)		complex	Activated	2.882	0.000366	A2M,ABCG1,ADAMTS9,ADGRE1,ADM,ADORA2B,ADRA2A,ADRA2C,ALDH1A3,ALDH1B1,AMPH,AQP1,AQP5,ATF3,BAK1,BATF,BCL11A,BCL2,BCL2A1,BDNF,BEX1,BIRC5,BMP2,CAMK2D,CAMP,CASP8,CBR3,CCKAR,CCL2,CCL3L3,CCL4,Ccl7,CCNB1,CCNB2,CCND1,CD36,CD74,CD82,CD83,CDH1,CDKN1A,CDX2,CFB,CFLAR,CFTR,CGREF1,CLEC4E,CNTF,CRP,CSF3,CST7,CXCL10,CXCL2,CXCL3,CYBB,CYP3A5,DBP,DIO1,DKK4,DUSP2,E2F7,EDN1,EDNRB,ENPP1,EOMES,F3,FAS,FCGR1A,FGF2,FGF5,FGG,F…	1619 (15)
PRC2		complex		-0.811	0.000446	ASCL2,BMP2,CDKN2A,CDX2,CEACAM1,FGF5,GATA4,HAND1,HOXB5,HOXD10,IFNL3,IL1B,JAM2,KDR,Nes,OAS1,OLIG2,PCDHB5,PECAM1,PPP2R2B,SOX17	1492 (17)
Pka		complex		1.236	0.00048	Agtr1b,ANTXR1,ARC,BIRC5,CCNB1,CD14,CDKN1A,CNTF,COL10A1,CXCL10,CYP11A1,DUOX1,DUSP1,E2F1,EDN1,FGF21,HMGCR,HNF4A,HOXB1,JUN,KCNB1,LDLR,LEP,LHCGR,MBP,MEST,NR4A3,NTS,OXTR,PCK1,PCSK1,PDE4B,PKLR,PNMT,POMC,POU1F1,POU2AF1,PPARGC1A,PPP1R1B,PTGS2,PTHLH,REN,RGS2,SFTPB,SLC1A2,SLC1A3,SST,TNFRSF11B,TSLP,XAF1	1587 (23)
T3-TR-RXR		complex		-0.144	0.000655	ADRB1,AKR1C1/AKR1C2,AKR1C3,APOA5,ENO1,FASN,HP,LDLR,ME1,NXPH2,PCK1,PFKP,RAB3B,SCARB1,SLC2A1,SYT12,SYT2,THRSP,UCP2
C8		complex		0	0.00069	CCL3L3,CFLAR,CXCL2,CXCL3,ICAM1,IL1B,VCAM1	665 (8)
PDGF BB		complex		-0.437	0.000863	Abcb1b,ADM,ADRA1D,ADRB2,ARG2,ASAH2,ASIC1,ATF3,ATP2B1,AVPR1A,BMP4,BRCA1,CAV2,CCL2,Ccl7,CCND1,CCNO,CDK1,CDKN1A,CNN1,COL12A1,CSF3,CXCL2,DCN,DUSP1,DUSP6,EDN1,EDNRB,EGR2,EGR3,EIF4G1,ELOVL2,ENPP1,F3,FASN,FGF2,FHL1,FHL2,FLT1,FOSB,FOSL1,FOXC2,FOXS1,FRZB,FXYD5,GDF15,GSS,GUCY1B1,Hmga2,HMGCR,HRAS,HSD3B7,ID3,IGF2,IGFBP4,IL1B,IL1RL1,IL2,JUN,KRAS,LAMB2,LDLR,MAFK,MAP2,MCM6,MMP1,Mt1,MYBL2,MYH1,MYH11,NAMPT,NOS1,N…	1608 (19)
HNF4α dimer		complex		-0.984	0.00196	ALDOB,CYP8B1,FABP2,FBP1,GAPDH,HNF1A,KCNJ11,PKLR,SLC22A7
IKK (complex)		complex	Activated	2.18	0.00205	BCL2,BRCA1,CCND1,CFLAR,CXCL10,EOMES,FANCD2,FANCE,ICAM1,IL1B,IL2,PTGS2,RAD51,RAD51C,TBX21,VCAM1	1254 (15)
VitaminD3-VDR-RXR		complex		-0.509	0.00344	CAMP,CASR,CD14,CDKN1A,CST6,CXCL10,CYP27B1,HSD17B2,IGFBP5,IL12A,IL1RL1,IL2,KLK6,MXD1,PPARD,SEMA3B,TRPV5,TRPV6,WT1
Pdgf (complex)		complex		-1.716	0.00371	AKT1,BCL2,CCL2,CCN3,CCND1,CDK6,CDKN1A,COL4A1,CXCL3,CYBA,DIO3,EDN1,ERRFI1,F3,FGF2,FOSB,HEY2,ICAM1,JUN,LDLR,MCM6,MEOX2,MMP1,NOTCH3,NOX4,NTF3,PCNA,PLAUR,PPARG,PTGS2,SERPINE1,SPARC,SV2A,TP53,VCAM1	1145 (19)
Smad		complex		0.011	0.00449	ANGPTL4,CDKN1A,CDKN2A,EGLN1,GLI2,ID1,ID2,ID3,INPP5D,PTHLH,SERPINE1,TBX21	1250 (9)
FSH		complex		0.063	0.00515	ACTA1,ACTB,ACTR2,ADAMTS16,ADCY7,ADM,Akr1b7,ALDH3A2,ALPL,APLN,AQP3,ARHGAP1,ARHGEF5,ARL4C,ATP2B1,ATP9A,AXIN2,AXL,BCL11A,BDNF,BNIP3L,BTC,BTG2,CAPZA1,CCND1,CD55,CDK6,CENPI,CFLAR,CITED1,CLEC11A,COL15A1,CPE,CRYM,CYFIP2,CYP11A1,DHCR7,DHH,DUSP1,ECEL1,ESR1,EZR,FDXR,FGF2,FKBP5,FOSB,FOSL1,FST,GATA4,GOT1,GPRC5A,GRIN2A,GRK5,HCRT,HSD3B1,ID1,IGFBP4,IL6R,INHA,INHBB,ISG20,JUN,LDLR,LHCGR,LOX,LRRC32,MSMO1,NOL3,NPY1…	1937 (21)
IgG		complex		0.613	0.00516	ACOX1,ADGRE1,ADM,AFM,AOC1,ARSB,ATP1B3,BIRC5,CCL2,CCL3L3,CCL4,Ccl7,CD83,CDKN1A,CKM,CRABP2,CXCL10,CYP27A1,DHCR7,DSG3,DUSP1,ECSCR,EDN1,EFNA3,EGLN3,EGR2,EGR3,EHD1,EMP1,EZR,FCGR1A,FCGR2A,FCGR2B,FLT1,FOSB,FST,GPRC5A,HEY2,HSPB1,ICAM1,IFITM3,IFNB1,IFNGR2,IL16,IL1B,IL1R2,IL2,IL6R,INPP5D,ISG15,ITGAM,KLK11,KLK6,KLK8,KNG1,KRT13,KRT15,KRT31,LDLR,LGALS7/LGALS7B,MAP3K8,MXD1,NFKBIE,NOTCH3,Nppb,NT5E,PALD1,PLAUR,P…	1458 (15)
LDL		complex		0.215	0.00675	ABCG1,APOBEC3B,ARG2,ATF3,AXL,BCL2,BCL2A1,BMP2,CASP8,CBS/CBSL,CCL2,CCL4,Ccl7,CCND1,CD36,CDH5,CDK1,CDKN1A,CDKN2A,CFLAR,CXCL10,CXCL2,CXCL3,CYBB,CYP11B2,CYP2C8,CYP2C9,CYP2J2,DUSP1,DUSP2,EDNRB,EGR3,EMB,F3,FAS,FASN,FCGR1A,FCGR2B,FOSB,HMGCR,ICAM1,ID1,IDO1,IFIT2,IFNB1,IGFBP2,IGFBP4,IL1B,IRAK4,IRF7,JAK2,JUN,LASP1,LDLR,MKI67,MMP1,MMP8,MSC,NAMPT,NR4A3,OSBPL6,PECAM1,PLAT,PPARG,PTAFR,PTGS2,SCARB1,SERPINE1,SIG…	1602 (15)
BCR (complex)		complex		-0.319	0.00994	ATF3,BANK1,BATF,BCL2,BCL2A1,BCL6,C15orf48,CACNA1I,CCL4,CCNA2,CCND1,CCNG2,CDC25A,CDK6,CDKN1A,CDKN2A,CFLAR,CTSS,EGR2,FAM107B,FAS,FCGR2B,FCMR,FCRL1,FOSB,FTH1,GNAQ,HLA-DMA,ICAM1,ICOSLG/LOC102723996,IFNAR1,IGSF1,IL12RB1,IL1R2,IL2,IL24,IL2RB,IRF7,JAK2,KCNN4,LFNG,MAPK3,MS4A6A,NAMPT,NEK7,POU2AF1,PTAFR,PTGS2,PTPN22,RHOF,S100A10,S1PR1,SAMSN1,SIGLEC10,SLC2A1,TBL1X,TBX21,TNFRSF13C,TNFRSF25,XIAP,ZBP1	1497 (18)
NfkB1-RelA		complex		0.835	0.01	ADAMTS4,CCL2,CCND1,CSF3,CXCL3,ICAM1,IL1B,MMP1,MMP13,MUC5AC,MUC5B,PTGS2,RGS13,RGS16,TNFRSF11B,VCAM1
histone deacetylase		complex		-1.268	0.01	BCL2,CCND1,CD1D,CDH1,CDKN2A,CSF2RA,ID2,IL24,LHCGR,NEUROD1,PLAT,PPARGC1A,PTGIS,SLC7A8,SSTR2,TNFRSF10A	1882 (25)
26s Proteasome		complex		0.965	0.0168	ARG1,ATF5,ATG9B,ATP6V0D2,BMP2,CCL2,CCNA2,CCNE2,CDC25A,CDC6,CDK1,CDKN1A,CENPE,CFLAR,Chil3/Chil4,CTSF,CXCL3,EGF,ESR1,EXO1,FOSL1,GRIN1,HMGB2,HSD3B1,ICAM1,IFNB1,IGLL1/IGLL5,KIF23,MAD2L1,MICB,MLF1,MPL,PTGS2,S1PR1,SFTPB,SKI,SNAI1,SOX2,SRC,TK1,TOP2A,TP53,TXNIP,UBD,UBE2I,ULBP1
NADPH oxidase		complex		-0.479	0.0208	CCL2,CYBB,EDN1,F3,JUN,MUC5AC,NPHS1,PTGS2,SERPINE1,VCAM1
Stat1 dimer		complex		0.765	0.0211	CD36,DUSP1,EIF2AK2,FCGR1A,MAOA,TBX21
Secretase gamma		complex		0.112	0.0286	BATF,CD83,CDH1,DTX1,HES7,HEY2,IL17F,MME,MUC5AC,Nradd,RELN,SLC2A1,TFF3
MTORC1		complex		-0.614	0.0287	CCND1,CYP11A1,ELF4,FASN,FGF21,HMGCR,IDI1,LDHA,MAG,MBP,Nedd4,NOX4,PFKP,PKM,PPARGC1A,PTGS2,SLC2A1,SLC2A4,UCHL1
TSH		complex		1.339	0.0295	CCND1,CDKN1A,CTSS,DIO1,DUOX1,FOXE1,FTH1,GAPDH,IGFBP5,KDR,KRT5,LORICRIN,Mt1,NOX4,PAX8,PPARD,SLC2A1,SLC2A4,SOCS1,SOD2,TG,TSHR
Fibrinogen		complex		0.734	0.0307	CCL2,CCL3L3,CCL4,CXCL3,F3,FCGR3A/FCGR3B,ICAM1,IL1B,ITGAM
NMDA Receptor		complex	Activated	2.157	0.0326	ARC,ATF3,BDNF,CAMK2A,GRIN2A,NOS1,NTRK2,SYP
HDL-cholesterol		complex		0.152	0.0408	APCS,APOB,BRINP2,CYP4V2,DDR2,DHCR7,DUSP15,EIF4EBP1,HDGFL3,IDI1,MSMO1,NUDT7,RASGRP1,TRIM66
Smad2/3-Smad4		complex		-0.181	0.0449	BCL2,CDH1,CDKN1A,GLI2,GSC,IGFBP5,IRF7,MMP13,NOX4,SERPINE1,SNAI1
Stat3-Stat3		complex	Activated	2.45	0.0455	A2M,APCS,CD36,CDKN1A,CRP,FGG,FTL,ICAM1,MAOA,POMC,SERPINA3,SOD2,SPINK1
Hif		complex		-1.698	0.0489	Abcb1b,ANGPTL4,CKB,CKM,L1CAM,LDHA,TF
Calcineurin protein(s)		complex	Activated	2.534	0.0493	ABRA,AQP5,ARC,BCL2,BDNF,CAMK2D,CCL4,CKM,CKMT2,CXCL3,DUSP1,EGR2,IL2,LIN7B,MB,MYO1A,Nppb,NR4A3,PPARGC1A,PTGS2,RGS2,RYR1,SERPINE1
SOX2-OCT4		complex		1.99	0.0502	FGF4,NANOG,SOX2,UTF1
Lymphotoxin		complex	Activated	2.2	0.0799	CCL2,CXCL10,ICAM1,IFNB1,IL1B,MMP1,POU2AF1,VCAM1
Vhl		complex		1.993	0.0829	BIRC5,CCND1,CFLAR,INHBB
NfkB-RelA		complex	Activated	2.149	0.184	BCL2,CCL2,CXCL3,ICAM1,IL1B,IL2,PTGS2,VCAM1
GC-GCR dimer		complex		1.757	0.22	ADRB2,DUSP1,FBP1,HP,IL1R2,PCK1,PDK4,PFKFB1,TFB1M
Pdgf Ab		complex	Inhibited	-2.236	0.384	ANGPT1,BIRC5,CCND1,CKM,NCAN
SOX2-OCT4-NANOG		complex	Inhibited	-2.449	0.421	CDX2,HAND1,HESX1,HOXB1,NEUROG1,PAX6
IL6	-0.359	cytokine		-0.687	7.18e-17	A2M,ABCC1,ABCC2,ABCC3,ACER2,ACOX1,Acp5,ADAMTS13,ADAMTS4,ADGRB1,ADGRE1,ADM,ADORA2B,AFP,AGRP,AHNAK,AKT1,ALB,ANG,ANGPT1,ANPEP,APCS,APOB,ARC,ARG1,ARL4C,ARL6,ATF3,AXIN2,BAK1,BATF,BCL2,BCL6,BDNF,BGN,BIRC5,BMP2,BTC,BTG2,BUB1,BUB1B,C1QL1,C5AR1,CCL2,CCL3L3,CCL4,CCNA2,CCNB1,CCNB2,CCND1,CCR1,CD14,CD36,CD38,CD46,CD74,CD79A,CD82,CD83,CDC20,CDC25C,CDC45,CDC6,CDH1,CDK1,CDKN1A,CDKN2A,CDKN3,CDX2,CEACAM1,CENPA,CEN…	1591 (15)
IL1B	0.739	cytokine		-0.215	4.07e-16	A2M,ABCC2,ABCC3,Acan,ACE,ACHE,ACKR1,ACOD1,ADAM12,ADAMTS4,ADM,ADORA2B,ADRB2,Agtr1b,AKT3,ALOX12,ALPL,AMPD3,ANGPT1,ANGPTL2,ANGPTL4,ANTXR1,APCS,APOB,APOL6,ARC,ARG1,ASAH2,ASIC3,ATF3,ATF5,AVPR1A,BCL2,BCL2A1,BCL2L10,BCL6,BGN,BMF,BMP2,BMP4,BPIFB1,BTG2,C19orf25,CASR,CAV2,CCKAR,CCL2,CCL27,Ccl27a,CCL28,CCL3L3,CCL4,Ccl7,Ccl9,CCNA2,CCND1,CCR1,CD14,CD55,CD74,CD82,CD83,CDH1,CDK1,CDKN1A,Cdkn1c,CFB,CFLAR,CFTR,CHS…	1639 (18)
CSF2	-1.104	cytokine	Inhibited	-4.416	4.85e-12	ABCG1,ACE,ADORA2B,AKR1A1,ALOX5,ANLN,AOC1,ARG1,ATP6V0D2,AURKA,BCL2,BCL2A1,BIRC5,BUB1,BUB1B,C5AR1,CARD11,CARD6,CCL2,CCL3L3,CCL4,CCNA2,CCNB1,CCND1,CCNF,CCR1,CD101,CD14,CD180,CD207,CD38,CD74,CD83,CD8A,CDC20,CDCA2,CDCA3,CDCA5,CDCA8,CDH1,CDK1,CDKN1A,CEACAM1,CENPE,CENPH,CFH,CHAF1A,Chil3/Chil4,CHTF18,CISH,CKS1B,CLEC4E,CLEC6A,CSF2RA,CSF2RB,CSF3,CXCL10,CXCL2,CXCL3,CYBB,CYP4F2,DNAJC5,DOK2,DUSP2,DUSP6,E2F7,E…	1603 (18)
IFNG	1.361	cytokine	Inhibited	-2.736	8.23e-12	A2M,AADAT,ABCC1,ABLIM3,ACE,ACOD1,Acot1,ACTB,ADAMTS8,ADAMTS9,ADCY5,ADCY7,ADGB,ADGRA1,ADGRG2,ADM,ADORA2B,ADRA2A,Agtr1b,AIF1L,ALDH1A3,ALOX12,ALPL,AMER2,ANGPTL4,APOL6,AQP1,AQP11,ARC,ARG1,ARG2,ARL6,ATF3,AVPR1A,AZGP1,BACH2,BAK1,BATF2,BCL2,BCL2A1,BDNF,BLNK,BMF,BRIP1,BST1,BUB1,BUB1B,C15orf48,C1QA,C5AR1,CALB2,CAPN3,CARD6,Casp12,CASP8,CCKAR,CCL2,Ccl27a,CCL28,CCL3L3,CCL4,Ccl6,Ccl7,Ccl9,CCNA2,CCND1,CCNO,CCR1…	1348 (13)
TNF	0.566	cytokine		-0.754	3.36e-11	A2M,AATK,Abcb1b,ABCC1,ABCC2,ABCC3,ABCD2,Acan,ACE,ACOD1,ACOX1,Acp5,ACSL5,ACTA1,ACTB,ADAMTS4,ADAMTS8,ADCY5,ADGRB1,ADGRG6,ADM,ADORA2B,ADRB1,ADRB2,ADRB3,AEBP1,Agtr1b,AKT3,ALB,ALDH1A3,ALDH3A1,ALOX5,ALS2CL,AMPD3,ANGPT1,ANGPT2,ANGPTL4,ANKRD55,ANPEP,AOC3,APBA3,APCS,APLN,APOBEC3B,AQP1,AQP3,AQP5,AQP7,ARC,ARG1,ARHGEF5,ASCL2,ASGR1,ATF3,ATP2B1,ATP2B4,AVPR1A,AXIN2,B4GALNT1,BCKDHB,BCL10,BCL2,BCL2A1,BCL6,BDNF,BG…	1639 (18)
IL4	-0.549	cytokine		1.61	1.01e-09	ABHD17C,ACOD1,ACOT9,ACOX1,Acp5,ACSL6,ACTB,ADAM19,ADAMTS4,ADAP1,ADGRE1,ADORA2B,AGPAT4,AHNAK,ALDOC,ALOX12,ALOX5,ANKRD55,ANO1,ANXA6,APOLD1,APRT,ARC,ARG1,ARG2,ARSB,ATP1A3,B4GALNT1,BATF,BCAT2,BCL11A,BCL2,BCL6,BDNF,BIRC5,BNIP3,BNIP3L,BPIFB1,C15orf48,C17orf99,C5AR1,CAPG,CCDC184,CCL2,Ccl27a,CCL3L3,CCL4,Ccl6,Ccl7,CCND1,CCR1,CD14,CD36,CD38,CD55,CD74,CD79A,CD83,CD8A,CDK1,CDK6,CDKN1A,CELF2,CFLAR,Chil3/Chil4,…	1612 (17)
IL33	-5.779	cytokine		0.638	1.19e-09	1810037I17Rik/Gm2036,ABCG1,ACTB,ADORA2B,ALDH1A3,ALDH3A1,ANKRD37,APOLD1,ARG1,ARHGAP9,AXL,BATF,BCL2A1,BNIP3,BPIFB1,C1QL2,CCL2,CCL3L3,CCL4,Ccl7,Ccl9,CCND1,CCR1,CD36,Cd52,CD82,CD83,CDK5R1,CDKN3,Chil3/Chil4,CISH,CLEC4E,CSF2RB,CSF3R,CSTB,Ctla2a/Ctla2b,CXCL10,CXCL16,CXCL2,CXCL3,CXCR2,DGAT2,DOCK2,DUSP2,EGLN3,EGR2,EGR3,EHD1,ELMO1,EMC9,ENO2,EPHX2,EPX,FAM162A,FAR1,FAS,FBXL21P,FER1L6,FGD2,FLT1,FPR2,FTL,GATA3…	1187 (18)
IFNB1	3.818	cytokine		-1.674	9.1e-09	ACOD1,Acp5,APOBEC1,Apol11b (includes others),APOL2,APOL6,Apol7e (includes others),AXL,BAK1,BCL2,CARD6,CASP8,CCL2,CCL4,CD14,CD38,CD83,CDKN1A,CLEC4E,COL12A1,Ctla2a/Ctla2b,CXCL10,CXCL2,CXCL3,CYP1A1,CYP3A5,DDX3Y,E2F1,EIF2AK2,Eif2s3y,F2R,FBLN2,FGF2,GAS1,GBP3,GBP4,GBP6,GBP7,GLP2R,Gvin1 (includes others),Hamp/Hamp2,HLA-A,Hmga2,HMGB2,HMGCR,ICOSLG/LOC102723996,IDI1,IDO1,IFI16,Ifi27l2a/Ifi27l2b,Ifi47,IFIT1…	1216 (14)
LIF	-0.281	cytokine		-0.335	4.85e-08	A2M,AFP,AHNAK,AHSG,BATF,BMP2,BMP7,CCL3L3,CCNA2,CCND1,CD34,CDH1,CDH5,CDKN1A,CHAT,CISH,COCH,CRP,CSHL1,CXCL10,CXCL2,CYP11A1,CYP11B2,E2F1,E2F2,ECEL1,FBP1,FFAR2,FGF4,FGF5,FGG,GAL,GATA4,GHRH,GPCPD1,HES5,HLA-G,HOXB1,HOXC9,ID2,IFI16,IL1B,IL34,IL7,JAM2,JUN,KDR,KLRB1,KNG1,LEP,LIFR,MMP1,MMP13,MSX1,NANOG,Nes,NKX2-5,NMI,OLIG2,OMP,PAPPA2,PAX6,PECAM1,POMC,PPARG,PRPH,PTGS2,REG3A,RET,RHO,SERPINA3,SOCS1,SOCS2,SOD2…	1440 (19)
IL13	1.583	cytokine		1.413	8.3e-08	ACOX1,Acp5,ADAM28,ADAMTS4,ADORA2B,ARG1,ARG2,ASPN,ATF3,BATF,BCL2A1,BDNF,BPIFB1,BTNL9,C3AR1,CASP8,CCL2,Ccl27a,CCL3L3,CCL4,Ccl6,Ccl7,CD101,CD14,CD36,CHCHD7,Chil3/Chil4,CHN2,CHST2,CIDEA,CIDEB,CISH,CLCA1,CLDN2,CLEC10A,CLEC4E,CSF2RA,CTSS,CXCL10,CXCL2,CXCL3,CXCR2,CYBB,CYSLTR1,DHCR24,DUOX1,EGR2,EQTN,ERBB4,EZR,F13A1,F3,FADS1,FAM162A,FAS,FCGR1A,FCGR2A,FCGR2B,FCGR3A/FCGR3B,FEZ1,FGD2,FGFR3,FGG,FKBP1A,FLOT1,F…	1534 (15)
TNFSF13B	-0.437	cytokine		1.037	1.53e-07	ADGRG3,APLN,ARG2,AURKB,BAK1,BCL2,BCL2A1,BCL6,CCL2,CCL4,CCR1,CD74,CD83,CR2,CTSS,CTTN,DDR2,EFNA5,F3,FAS,FCGR2B,FFAR2,FIGNL1,FLT3,FOSL1,FPR2,GCNT2,GPR55,GRIK2,HAVCR2,HELLS,HLA-DOA,HLA-DQA1,HPGD,ICAM1,ICOSLG/LOC102723996,ID1,IL18RAP,JUN,KLRB1,LEP,MYBL2,NAMPT,OCSTAMP,PGLYRP1,PLAUR,PLK1,PLSCR1,POU2AF1,PRKG1,PTGS1,SH2B2,SNCA,SOX11,STK39,TARM1,TNFAIP6,TNFRSF8,TNFSF14,TP53,TRAIP,XIAP	1429 (15)
IL2	0.861	cytokine		-0.567	6.68e-06	ABCC1,ACSL6,ADAM19,ARC,ARHGAP1,ARHGAP11A,ARHGDIA,ARHGEF2,ATF5,AURKA,BATF,BCL2,BCL2A1,BCL6,BMP2,BUB1,CACNA1E,CAMK2N1,CAPG,CAPN5,CARD6,CARD9,CCL2,CCL3L3,CCL4,Ccl9,CCNA2,CCND1,CCNE2,CCNF,CCNG1,CCNG2,CCR1,CD38,CD3G,CD46,CD74,CD83,CD8A,CDC25A,CDC6,CDH1,CDK1,CDK5R1,CDK6,CDKN1A,CEACAM1,CFLAR,CGAS,CHN2,CISH,CLSPN,CMKLR1,CORO2A,CRABP2,CRMP1,CSF2RA,CSF2RB,CSF3,CXCL10,CXCL3,CYP1A1,CYP27A1,CYP2B6,CYP2C9,CYSL…	1534 (17)
NAMPT	0.6	cytokine		-0.332	1.82e-05	AKR1C4,AKR1D1,ALDH3A2,ALDH6A1,ALDH8A1,ATXN10,AXL,BDNF,CXCL10,CXCL2,DPYD,E2F2,EPHA2,HPGD,HSD17B11,HSD17B13,HSD17B2,HSD3B1,HSD3B7,ID1,IL16,JUN,LEF1,MITF,MMP1,NAMPT,NAT1,NELL2,NPY1R,PDGFRB,PECAM1,PEG10,PGD,PPARGC1A,SOCS2,TFAP2A,TFPI,TP53	1650 (19)
IL10	-0.729	cytokine	Inhibited	-2.588	3.4e-05	ABLIM3,ADM,APCS,ARG1,ARG2,BAK1,BCL2,BCL2A1,BMP2,BUB1B,CAMP,CASP8,CBX5,CCL2,CCL3L3,CCL4,Ccl6,Ccl7,Ccl9,CCR1,CD14,CD36,CD55,CD74,CD83,CDK6,CDKN1A,CEACAM1,CENPA,CENPF,CFLAR,Chil3/Chil4,CLCA1,CR1L,CSF2RB,CSF3,CSF3R,CTSE,CTSS,CXCL10,CXCL16,CXCL2,CXCL3,DCN,DEPP1,DUSP1,E2F2,E2F8,ESPL1,F3,FAS,FCGR1A,FCGR2A,FCGR2B,FCGR3A/FCGR3B,FKBP5,GLA,GNGT2,GUSB,HDAC9,HEXB,HLA-DMA,HLA-DQB1,HLA-DRB5,HLA-G,HMGB2,HPGD,ICA…	1562 (18)
EDN1	0.61	cytokine		0.987	7.32e-05	ACTA1,ACTB,ADAM12,ADAM19,ANXA6,APLN,BCL2,BCL2A1,CCL2,CCND1,CDC25A,CDH1,CDK1,COL4A1,COL7A1,COMP,CST3,CYBB,CYP11A1,CYP11B2,EDN1,EDNRB,ERRFI1,EZR,FABP3,FGF2,FOSB,FOSL1,FST,GATA4,GRN,HAND1,HCN2,HCN4,HSPA8,ICAM1,ITGA2,ITGAM,ITGB1BP2,JUN,LEP,MBP,MCAM,MITF,MMP1,MMP13,MPRIP,NPM1,Nppb,PLAUR,POMC,PRKCD,PTGER2,PTGS1,PTGS2,RAB3A,REN,RETN,RHO,SDC1,SERPINB2,SERPINE1,SLC1A2,SLC2A1,SOCS1,TP53,TPM3,TTN,TUBB1,VCAM…	2086 (22)
CNTF	-1.215	cytokine	Inhibited	-2.217	0.000152	A2M,ABRA,ACHE,ACTB,ADGRE1,ADGRL3,ANGPT1,ATF3,BCHE,C3AR1,C5AR1,Ccl6,CCR1,CD14,CHAT,CISH,CNR1,CNTF,CRP,CYBB,DISP1,EGR2,ERG,FASN,FGF2,FGF9,FXYD5,GMFG,GRN,HPGDS,IFI16,IFNAR1,Iigp1,IRS1,KCNJ6,KCNK6,KCNMA1,KCNN4,LEP,LIFR,MMP1,MYOD1,NAMPT,NTF3,Oasl2,OLIG2,OSMR,OXCT1,PF4,POMC,PPP1R1B,PTGER3,PTGS2,RAB3C,REG3A,RHO,RIMS1,S100A6,SAA1,SCN2B,SERPINA3,SLC13A3,SLC18A3,SOCS1,SOCS2,Sp100,SST,STX1B,TAF9,THPO,TLR7,V…	1210 (16)
WNT1	1.309	cytokine		-0.779	0.000182	APCDD1,ASPSCR1,AXIN2,BIRC5,BMP4,CALB2,CCNB1,CCND1,CCNG1,CDH1,CDKN1A,Cdkn1c,CDKN2A,DDX25,DKK1,EDN1,EEF1A1,EIF1AX,EIF4EBP1,EIF4G1,Elf5,FGF8,GAS1,GRN,HES5,HNF1A,HNF4A,IGF2,JUN,KRT19,KRT5,KRT6B,LEF1,NANOG,NOTCH3,NOTCH4,PITX2,PPARG,PTGS2,RELN,SEMA3C,SERPINE1,SNAI1,STRA6,TFF2,TJP1,TLX3,Tnfsf9,TP53,XIAP	1529 (21)
CXCL2	0.596	cytokine		0.92	0.000239	BCL2,CCL3L3,CCL4,CXCL10,CXCL2,CXCL3,CXCR2,ICAM1,IL17F,IL1B,ITGAM	1186 (16)
EPO	0.83	cytokine		-0.562	0.000388	ABCA13,ACTB,ANGPT2,APOBR,ARG1,ARL6,BCL2,BCL6,BDNF,BLM,BLVRB,BMP4,BNIP3L,CCNG2,CD36,CDKN1A,CHIT1,CISH,CKM,CLGN,CNTF,CREG1,DDI1,DHCR24,EDN1,EEF1A1,EPOR,ERFE,FAS,FGF2,FOSB,GAPDH,GATA2,GATA3,GATA4,GCC2,GDF15,H2AZ1,Hamp/Hamp2,HBA1/HBA2,HNRNPF,Hrk,ID1,ID2,Ifi27l2a/Ifi27l2b,IGF2,IL1RL1,IL2,JUN,KAT2B,KCNH6,KCNV2,KPNA2,L3MBTL1,LDLR,MPO,MYOD1,N4BP2L1,NFE2,NMNAT1,NMU,NPM1,PAX6,PCNA,Podxl,PRKCD,PTGS2,REN,RPL…	1410 (20)
CX3CL1	-0.539	cytokine		-1.168	0.000636	AIPL1,APCDD1,BMP7,BRINP2,CCL2,CCNB2,CD200R1L,CDCA7,CHRNB4,CPNE6,CRABP2,CST7,Ctla2a/Ctla2b,EFNB2,EOMES,FABP7,FGF2,Foxp2,FRMD7,FRZB,GLA,GRK1,HEY2,ICAM1,ID2,IFI16,IFIT2,IFIT3,IL1B,IRF7,LGALS3BP,MAP1B,MCOLN3,NEUROD1,OLFM4,PAX6,PDX1,PPARG,PROM1,PYGM,RELN,RHPN2,SDK2,SEMA5A,SERPINF1,SNAP25,SYP,SYT1,WNT6	1222 (19)
IFNA2		cytokine		-1.563	0.000652	ADGRE1,ALOX5,APOL6,ATF5,BCL2,BCL2L14,BIRC5,C1S,CCL2,CDKN1A,CDKN2A,CEACAM1,CISH,CORO2A,CXCL10,EFNB3,EGLN3,EIF2AK2,ENPP1,FAS,FGF2,GAB3,GBP4,GOT1,HLA-A,IDO1,IFI16,IFIT1,IFIT2,IFIT3,IFITM3,IFNB1,IFT57,IL10RB,IL1B,IL2,IL2RB,IRF7,ISG15,ISG20,KCNJ6,LAMP3,LGALS3BP,LILRB4,MAL,NPTX2,NT5E,OAS1,OAS2,OASL,PARP9,PHF11,PLA2G1B,PLAT,PLSCR1,PPP2R2C,PTAFR,REC8,RSAD2,SAMSN1,SDC1,SEPTIN4,SH2D1A,SLC18A2,SOCS1,SOCS2,S…	1321 (17)
IL15	0.365	cytokine		-1.6	0.00108	AKT1,ALDOC,APBA1,AQP3,BCL2,CAMK2D,CCL2,Ccl27a,CCL4,CCND1,CCR1,CD38,CD46,CD55,CD74,CD83,CD84,CD8A,CDH1,CDK6,CDKN1A,CEACAM1,CISH,CKS1B,CKS2,CMKLR1,CSF3,CXCL10,CXCL2,CYP27B1,DDT,DHRS4,DPYSL5,DUSP11,EDN1,EGLN1,EGR2,ENO1,ENO2,ENO3,EOMES,EPHB1,FAS,FBP1,FCGR3A/FCGR3B,FKBP1A,FLT3LG,FYB1,G6PD,GAPDH,GATA3,GLDC,GPD2,GPI,GPRC5A,Gzmc,HAVCR2,HNRNPF,HSPA8,ICAM5,IFIT1,IFNB1,IL12RB1,IL15RA,IL17F,IL18R1,IL18RAP,IL…	1635 (18)
C5	0.449	cytokine		0.181	0.00125	AKT1,APCS,ATF3,BCL2,BCL6,C3AR1,C5AR1,CA5A,CCL2,CCL3L3,CCL4,CCND1,CD46,CD55,CRP,CSF3,CXCL10,CXCL2,CXCL3,CYBB,EFNB2,EIF2AK2,EIF2AK3,F3,FCGR1A,FCGR2A,FCGR2B,FLT1,GDF15,ICAM1,IFNGR2,IL12A,IL17F,IL18R1,IL1B,IL2,ITGAM,MMP1,MPO,PLAT,PRTN3,SERPINE1,ST6GAL1,VCAM1	1458 (15)
WNT4	-0.575	cytokine		1.229	0.00138	AXIN2,BMP2,CCND1,CDH1,CYP11B1,DLK1,EAF1,EAF2,FGF8,FKBP5,FST,GAS1,ID1,MYOD1,NR0B1,PAX8,PTGS2,WNT6	1301 (16)
OSM	0.569	cytokine		0.833	0.00139	A2M,AADAC,ABCC1,ABCC3,ABCC8,ABCG1,ACE,ACSL5,ADAMTS4,ADGRG6,AFP,AKAP3,AKR1C1/AKR1C2,AKR1C3,ALB,AMPD3,ANGPT2,ANXA3,AQP7,ARG1,ARHGEF2,ARL4C,ARTN,ATF3,ATP2B4,ATP9A,BAK1,BCL10,BCL2,BTC,C1S,CA6,CADM4,CALB2,CAMP,CCL2,CCL27,CCND1,CCNG2,CDH1,CDH3,CDKN1A,CGA,CISH,CKM,CRP,CSF3,CST6,CXCL10,CXCL2,CXCL3,CYP3A5,DHCR24,DNAH17,DNASE1L2,DSC2,DSG3,EIF4EBP1,EPHB6,F3,FASN,FGF2,FOSB,FOSL1,FOXC1,GHRH,GJB5,GRIN2A,Hamp/H…	1647 (19)
TNFSF12	-0.665	cytokine		-0.088	0.00156	ADAM12,ANKRD2,BST1,CCL2,CCL3L3,Ccl7,Ccl9,CCND1,CCR1,CLEC4D,CLEC4E,CSF2RA,CXCL10,CXCL2,CXCL3,HES6,ICAM1,IL1B,IL1R2,ITGAM,KLF15,MMP1,MMP10,MMP13,MYOD1,NOS1,NOTCH3,NPHS1,PAX7,PF4,PGAM2,PPARGC1A,S100A9,SLC2A4,TNFSF4,TRIM63,TSLP,VCAM1	1275 (15)
TNFSF11	-0.013	cytokine		-1.424	0.00158	ACOD1,Acp5,ADGRE1,ADORA2B,AK3,ATP6V0D2,AURKA,BCL2,BCL2A1,BMP4,BST1,C3AR1,CCL2,CCL3L3,CCL4,Ccl7,Ccl9,CCND1,CCR1,CD14,CD83,CDKN1A,CKB,CLEC11A,CLEC4E,CSF3,CXCL3,CYP1A1,DMPK,DOK2,DUSP1,EGR2,EHD1,ESR1,F3,FAS,FHL2,FOSL1,FOXM1,GPR68,GRN,ICAM1,IFNB1,IL13RA1,IL15RA,IL1B,ITGAM,JUN,MMP1,NEK2,OCSTAMP,PCDH7,PLAUR,PLK1,PTGER2,PTGS2,RACGAP1,RGS16,SAA1,SDC1,SERPINB5,SERPINE1,SH3PXD2A,SLC2A1,SLC7A7,Slfn2,SOCS1,SO…	1326 (12)
IL5	0.252	cytokine	Inhibited	-2.9	0.00191	A2M,AK3,ALDOC,ANXA6,AOC1,BCL2,BCL6,BNIP3,BNIP3L,CCL2,CCR1,CD55,CD79A,CDKN1A,CEACAM1,CHMP1A,CISH,CSF2RB,CSF3R,CXCR2,CYSLTR1,DUSP6,EAF2,EGLN1,EGLN3,EGR2,EGR3,EIF4EBP1,ENO1,EPOR,FAM162A,FAS,FCGR2B,GBP4,GBP7,GSTT2/GSTT2B,HIGD1A,HMGCR,HMMR,ICAM1,IDI1,IFNB1,IL13RA1,IL1R2,IL1RL1,IL3RA,IL4R,IL6R,IRF7,ITGAD,ITGAM,KCNAB2,LFNG,LMNB1,LMO7,LRRC8C,MMD,MYADM,NDRG1,NEK2,NFE2,PCP4,PDE4B,PDK1,PFKP,PKM,PYCR1,QSOX1,…	1537 (15)
WNT3A	1.643	cytokine	Activated	2.526	0.00215	Acan,ADAMTS14,ADAMTS4,ADGRF1,ADM2,ALDH1A3,ALPK2,ALPL,ANGPT1,AQP3,ARRDC4,ATP5MC2,ATP6V0D2,AXIN2,BCL2,BDNF,BGN,BMP2,BMP4,CACNA1G,Casp12,CCL2,CCL3L3,CCND1,CLEC11A,COL11A2,COLEC12,COX6B2,CST7,CXCL10,CXCL2,CXCL3,DCN,DKK1,DLK1,DNAJC6,EDN1,EGR2,EOMES,ETV5,FCMR,FGF5,FHL2,FHOD3,FOXM1,FOXQ1,GAS1,GATA4,GLI1,GPA33,HEY2,HHIP,ID1,IGFBP5,IL1B,IL7,Irgm1,IRS1,IRX3,JAM2,JUN,KDR,LEF1,LRRC32,MESP1,MITF,MMD,MMP13,MPO…	1503 (20)
PRL	-0.038	cytokine	Inhibited	-2.793	0.00234	A2M,ACTB,AKR1C3,AKR1C4,ANXA3,BCL2,BCL6,BOK,CAMK2N1,CCL2,CCNB1,CCND1,CDH1,CDKN1A,CISH,CLDN3,CST3,CTSS,CXCL10,CYP11A1,DCN,DTX3L,EGF,EIF2AK2,ENO1,ERBB4,ESR1,GSTM1,HSD17B7,HSPD1,ICOSLG/LOC102723996,ID1,ID2,ID3,IFIT1,IFIT3,IGF2,IGFALS,IGFBP5,IL2,IRF7,ISG15,JAK2,JUN,KRT15,KRT19,KRT31,KRT5,LAMP3,LHCGR,MAFG,MGP,MLKL,MME,MSX2,OAS1,OAS2,PAQR7,PAQR8,PARP14,Pbsn,PCNA,PDK4,PLAT,PLSCR1,PPM1K,PTPN18,RALB,REC8,R…	1895 (20)
CCL2	0.693	cytokine		1.188	0.00389	ABCG1,BCL2,BIRC5,BPIFB1,CCL2,CCND1,CFLAR,Chil3/Chil4,CXCL10,CXCL3,EGLN3,F3,GJB1,HDC,IAPP,ICAM1,IFNAR1,IL12A,IL1B,IL2,KRT5,MKI67,MMP1,MMP10,MUC5B,NPHS1,PAX9,PCNA,PPARG,PTGDS,PTGS2,SCARB1,SERPINE1,SLC19A3,SOX2,TJP2,TP63,VCAM1	1411 (17)
IFNA14		cytokine		-1.24	0.00408	CDX2,CXCL10,IFIT1,IRF7,ISG15,ISG20,MEST,RSAD2,STAT4,ZBP1	864 (11)
CCL5	0.352	cytokine		-0.118	0.00625	BDNF,C5AR1,CCL2,CCL3L3,CCL4,CCR1,CXCL2,CXCL3,DUSP1,DUSP6,EGF,EMP1,F2R,HDC,HMGA1,IL12A,IL1B,ITGAM,MAPK3,NAMPT,PLAUR,PLEC,PNP,PTGDS,SERPINB2,TLR4,TUBB4B,VASP	1376 (18)
CXCL8		cytokine	Activated	2.08	0.00669	ARG1,ARG2,BCL2,BPIFB1,CD74,CDKN2A,CFLAR,COL12A1,CPE,CXCL2,CXCL3,CXCR2,F3,FAS,GJB1,HABP2,ICAM1,IL1B,ITGAM,KLK3,KRT5,MMP10,MUC5B,NANOG,PAX9,PLD2,PRTN3,PTGS2,RAC1,SLC19A3,SOCS1,SOX2,TJP2,TNFRSF10A,TP63,VCAM1	1576 (18)
CSF1	0.109	cytokine	Inhibited	-2.766	0.00723	Acp5,ARG1,AXL,BCL2,BIRC5,C5AR1,CBL,CCL2,Ccl7,CCNB1,CCND1,CCR1,CD74,CDC25A,CDKN1A,Chil3/Chil4,CXCL2,CXCL3,CYBB,CYP11A1,DHCR24,DHCR7,DOK2,DUSP1,EGR2,EGR3,ENO1,F2R,FAS,FCGR2A,FCGR3A/FCGR3B,FHL2,GAB3,GDF15,GPI,GPR34,GPR68,HLA-A,HMGCR,HSD17B7,ICOSLG/LOC102723996,IDI1,IFNB1,IFNGR1,Iigp1,IL12A,IL1B,IL1RL1,IL2RB,IRF7,ITGAM,JUN,LDHA,MARCO,MPO,MSMO1,MVK,PCNA,PFKL,PKM,PPARG,PTPRZ1,SC5D,SERPINB2,SFRP1,SIGLEC…	1542 (18)
MIF	-0.472	cytokine		0.684	0.00776	ADGRE1,ARG1,ATF5,BCL2,C3AR1,CCL2,CCL3L3,CCL4,CCND1,CCR1,CD84,CHST10,COL4A4,CRP,CXCL16,CXCL2,CXCL3,DGAT2,DUSP1,F2R,FASN,GRIN2B,ICAM1,IL12A,IL15RA,IL16,IL1B,IL2,IL4R,IL7,ITIH5,JUN,MMP1,MMP13,PTGS2,RAMP2,RETN,SOX6,TLR4,TP53,TPH2,VCAM1	1423 (16)
CXCL1		cytokine		-0.342	0.00792	CLEC6A,CXCR2,ICAM1,IL1B,KRAS,LEP,NRAS	1157 (14)
CSF3	-2.177	cytokine	Inhibited	-2.513	0.00863	ADCY5,ADGRE1,APBB1,ARG1,ARHGDIA,ARPC5,BATF,BCL2,BIRC5,C3AR1,CAPG,CCL3L3,CD14,CD34,CDK6,CISH,CSF3R,CST3,CTTN,CXCL2,CXCL3,CXCR2,CYBB,DNM3,DUSP6,EDN1,EGR2,EGR3,FCGR1A,FLOT1,GATA4,GNG7,GRIN1,GRIN2B,GUCY1B1,HDC,HLA-DQA1,HOXC9,HSPD1,ICAM1,IL12A,IL2,IL7,ITGAM,JAK3,JUN,LTF,LY96,MMP8,MPO,MYH10,NECAB2,NTRK2,PLSCR1,PPARG,Prrt1,PRTN3,RAB27A,SH3GL3,SOCS1,TAL1,TFDP1,TLR4,TNFRSF1B,TP53,VCAM1	1628 (16)
CXCL3	0.731	cytokine		-0.179	0.00979	CCL3L3,CCL4,CLEC6A,CXCL10,CXCL3,GRK5,ICAM1,IL1B,ITGA6	1190 (17)
IFNA1/IFNA13		cytokine		-1.409	0.0127	CD83,CXCL10,CYP1A1,CYP3A5,EIF2AK2,IFIT1,IFIT2,IFNAR1,IL1B,IRF7,ISG15,OAS1,OAS2,PLSCR1,PTGS2,RSAD2,SIGLEC1,SOCS1,STAT4,Tgtp1/Tgtp2,ZBP1
IL17A	-0.047	cytokine		-0.196	0.0133	ACTB,APBA3,BCL2,BCL2A1,BIRC5,BTC,C15orf48,CAMP,CCL2,CCL27,CCL4,Ccl7,CCND1,CD14,CD83,CDH1,COL10A1,CRP,CSF3,CTTN,CXCL10,CXCL2,CXCL3,CYTH3,EDIL3,EGR2,FAS,FGF2,FOSL1,Gm21596/Hmgb1,GUSB,HEXB,ICAM1,IL12A,IL16,IL17F,IL19,IL1B,IL24,IL33,IL36G,ISG15,JUN,KLK11,KRT17,LEP,LOX,MLXIPL,MMP1,MMP13,MMP8,MPO,MSX2,MUC5AC,Nppb,OSMR,PECAM1,PLAT,PPARG,PTGS2,REG3A,RGS13,RGS16,S100A9,S1PR1,S1PR2,S1PR3,SERPIND1,SERPINE1,…
Ccl2	-0.069	cytokine		0.175	0.0157	ADRB3,CCL3L3,CCL4,Ccl7,Ccl9,CD14,CXCL10,CXCL2,CXCL3,CYBB,IL1B,IL2,KDR,LEP,NANOG,PPARG,SLC2A4,SOX2,TIE1,TLR4,VCAM1
IL22	-0.038	cytokine		0.389	0.0178	ABCG1,AKT1,B3GNT7,BCL2,CAMP,CCL27,CCL3L3,CCL4,CCND1,CLCA1,CLDN1,CLDN2,CXCL10,CXCL2,CXCL3,CXCR2,CYBA,FTH1,GRPR,HNF1A,HP,HSP90AB1,HSPB1,IL19,IL1B,IL24,IL33,IL36G,KRT17,LORICRIN,MMP1,MUC5AC,MUC5B,PTGS1,PTGS2,REG3A,REG3G,S100A9,SAA1,SERPINA3,SOD2,TFF2,TSLP
IL21	0.704	cytokine		-1.868	0.0207	ARG1,ARG2,BATF,BCL2,BCL6,CCL3L3,CCL4,CCR10,CD1D,CD38,CDKN1A,CLIC5,CXCL10,EIF2AK2,EOMES,FCGR2B,GATA3,GBP6,HAVCR2,HLA-DRB5,ID2,IDO1,IFI16,IFIT1,IFIT2,IFIT3,Igtp,IL18R1,IL18RAP,IL2,IL21R,IL2RB,IRF7,Irgm1,ISG15,Klra7 (includes others),KLRB1,MKI67,OAS2,OASL,PCNA,RSAD2,Serpina3g (includes others),SLFN13,SOCS1,SOCS2,STAT4,TBX21,Tgtp1/Tgtp2,TIRAP,TLR4,TYROBP
TNFSF10	0.52	cytokine		-0.239	0.0217	ADRB2,AKT1,ANGPT1,ANGPT2,BAK1,BCL2,BIRC5,CASP8,CD14,CFLAR,DPYD,DRD3,EIF2AK2,FTH1,HLA-A,HLA-F,IFI16,IFIT1,IFNB1,IL1B,IL2,ISG15,ITGAM,JUN,LILRB4,PCNA,PRAP1,PTGS2,SERPINH1,SLC2A1,TNFRSF10A,Tnfrsf22/Tnfrsf23,TP53,TP63,TRAF1,XIAP
CTF1	0.147	cytokine		0.807	0.0234	A2M,CRP,FASN,GATA4,IL4R,IRS1,LEP,MMP1,MYH11,NKX2-5,POMC,PPARG,REG3A,SERPINA3,SOCS1
IL3		cytokine		-1.71	0.0246	ACOX1,ADGRE1,AKR1A1,APBA2,ARG1,ATF5,BCL2,BMP2,BNIP3L,BTG2,C1QA,CCL2,Ccl6,CCN3,CCND1,CCNG1,CD14,CD3G,CD83,CDKN1A,Ces1b/Ces1c,Chil3/Chil4,CISH,CLEC11A,CSF3,CTTN,DOK2,EEF1A1,EGR2,EGR3,EIF1AX,EIF2AK2,ELAVL3,ELK4,F2R,FAS,FASN,FCGR2A,FCGR2B,FGFR4,GATA2,GNA13,GNAO1,GPRIN1,HBA1/HBA2,HLA-A,HNF1A,HNF4A,Hrk,HSPA2,ICAM1,IL17RB,IL1B,IL1RL1,IL33,IL3RA,ITGAM,JUN,LAMP3,LILRB4,MCM5,MMP1,MMP13,MPO,Mt1,MYO1C,PAPPA2…
IL1A	0.577	cytokine		1.311	0.0275	ABCC2,Acp5,ADAMTS4,ADORA2B,ALDH1A3,ALDH3A2,ASIC1,ASIC2,ASIC3,ATF3,BCL2,CAMP,CCL2,CCL27,CCL4,CD83,CDKN1A,CSF3,CXCL10,CXCL2,CXCL3,CYP11A1,CYP1A1,CYP2B6,CYP3A5,F2RL3,FAS,FGF2,FOSB,FOSL1,FTH1,Hamp/Hamp2,HDC,HSD3B1,IAPP,ICAM1,IFNGR1,IFNGR2,IGFBP5,IL1B,IL1R2,IL2,IL36G,JAM2,JUN,LDHA,LEP,LOX,MCAM,MMP1,MMP10,MMP13,PLA2G4A,POMC,PPARG,PTGS2,RHCG,S100A10,S100A9,SAA1,SERPINA3,SERPINE1,SOD2,SPARC,SSTR2,TK1,TNF…
IL25	-2.014	cytokine		-0.144	0.0277	BTG2,CCL2,CIDEA,CIDEB,CSF3,F11R,FGF2,FLT1,FOSB,GATA3,IL12A,IL17RB,IL1B,IL1R2,IL1RL1,IL33,KDR,Mt1,NMUR1,TNFRSF8,TSLP
EDA		cytokine		1.387	0.0323	FGF20,MKI67,PTHLH,WNT10A,WNT10B
IFNL1		cytokine	Inhibited	-2.682	0.0424	APOL6,ATF3,CD83,CXCL10,EIF2AK2,F2R,IFIT1,IFIT2,IFIT3,IFITM3,ISG15,ISG20,LAMP3,LGALS3BP,MLKL,OAS1,OAS2,OASL,PHF11,PLSCR1,RSAD2,RTP4,SP110,TDRD7,TMEM140,XAF1,ZC3HAV1
Il3		cytokine		-1.892	0.0443	AATK,ADAM19,ADGRE1,AKT1,ANPEP,ATF5,BCL2,CD14,CDKN1A,CISH,CSF3,CSF3R,FAS,HRAS,ITGAM,LTF,MMP13,MPO,PLA2R1,PRTN3,SOCS1,TNFRSF1B,TP53,YWHAG
CCL11	0.502	cytokine		1.362	0.0486	BCL2,BIRC5,CCL2,CCL27,CCL28,CCL3L3,CCL4,CXCL2,CXCL3,FAS,FGF5,ICAM1,IL1B,ITGA2,ITGAM,LEP,TNFSF14,TNFSF4,XCR1
AIMP1	0.28	cytokine	Activated	2.433	0.1	CCL2,CCL4,CXCL2,ICAM1,IL12A,IL1B
IL32		cytokine		1.993	0.126	BCL2,CCL2,CCL4,CD36,CXCL3,EIF2AK2,FAS,ICAM1,IL1B,ITGAM,MMP13,PCNA,PRTN3,PTGS2,TNFRSF11B,TP53,XIAP
TNFSF13	0.574	cytokine	Activated	2.345	0.251	BCL2,BCL6,CDC6,CDK6,MCM2,MCM4,MCM5,MCM6,PCNA,POLE2,TP53
IL17C	-0.09	cytokine		1.969	0.41	BCL2,IL17F,IL19,IL1B,IL2,IL36G,S100A9
TNFSF14	1.178	cytokine		1.841	1	ADORA2B,CDH1,CXCL10,CXCL3,ICAM1,NT5E,VCAM1
TNFSF15	0.51	cytokine		1.937	1	ABCG1,CD83,CXCL2,IL2,IL2RB,LEP,TBX21
EBI3	-0.056	cytokine		1.812	1	CTSE,EOMES,FAS,HAVCR2,HLA-A,HLA-DMA,HLA-DQA1,ICAM1,IL2,TBX21
KDM1A	-0.047	enzyme	Inhibited	-2.748	5.98e-15	A2M,ACSM1,ADCY5,ADM,AFP,APOBEC1,ASF1B,ATAD2,ATF3,ATP6V0E2,AZGP1,BARX2,BLM,BMP2,BRCA1,BRDT,BRIP1,C1orf116,C3AR1,CAPG,CCL2,CCL3L3,CCL4,Ccl6,CCNA2,Cd52,CD74,CD84,CDH1,CDH4,CDKN1A,CENPF,CENPK,CENPU,CLCN2,COL4A4,CRYM,CST7,CTSS,CXCL10,CXCL16,CYBB,DAPP1,DDR2,DKK1,DNAI3,DOCK2,DOK6,E2F8,EIF2AK2,ELF4,ELOVL7,EOMES,FASN,FCGR2B,FCGR3A/FCGR3B,FOXM1,FOXN4,GALNT15,GATA3,GATA4,GATA5,GBP4,Ggta1,Gm4951,HFE,HLA-A,HL…	1702 (24)
KRAS	-0.597	enzyme		0.288	5.84e-11	ABCA3,ABCG1,Acp5,ADGRL3,AHCTF1,AHNAK,AKAP5,ALDOC,ALG9,AMPD3,AMPH,ANPEP,AQP5,ARG1,ARHGEF2,ASCL2,ATAD3A,ATF3,ATF5,AURKA,AURKB,AXIN2,AXL,BAK1,BCL2,BCL2A1,BCL2L14,BEX1,BGN,BIRC5,BMP4,BNIP3,BTC,CAVIN1,CAVIN2,CBX5,CCDC125,CCL2,CCNA2,CCNB1,CCND1,Cd33,CD74,CDH1,CDH3,CDK1,CDKN1A,CDKN2A,CDT1,CEACAM1,CFTR,CLEC10A,CLIC5,CNTN3,COL4A1,COL4A3,CSF2RA,CSF2RB,CSF3,CSF3R,CTNND2,CXCL10,CYBB,CYP2J2,DPY19L3,DPYSL2,DUS…	1739 (18)
DIO3	1.147	enzyme		-1.094	2.39e-09	Abcb1b,ABCC8,ABCD2,ACP7,ADAMTS16,ADCY7,ALOX5,AQP12A/AQP12B,ATP13A4,B4GALNT1,Btnl10,CDH3,CFH,CIDEA,CLCA1,CYP11A1,Defb42,DHH,ELF4,EMILIN3,ESYT3,FGF11,FOXQ1,FST,FXYD6,GATA4,GCK,Gm19345,GPC3,GSTA5,Hamp/Hamp2,HLA-A,HOXD10,Hrk,HSD17B3,HSD3B1,ITGA7,ITGAM,KCNJ10,KCNJ11,KIF18A,KIF2C,MEOX2,MINAR1,NAGS,NEUROD1,Nrgn,NXF3,PAQR6,PCSK1N,PDX1,PLEKHB1,PLK1,PLS1,PNMT,PTGDS,SEMA7A,SEPTIN14,SERPINB2,SLC13A2,SLC16A4,…	1051 (13)
POR	-0.299	enzyme		-0.126	3.99e-09	ABCC3,Acot1,ACTA1,APCDD1,ATF5,BTC,C11orf54,CAPRIN2,CD36,CD74,Ces2c,CHMP4C,CHRNA5,CLDN3,CYP1A1,CYP2A6 (includes others),CYP2B6,CYP2C18,CYP2C8,CYP4A11,CYP8B1,DHCR24,DHCR7,ELOVL2,ELOVL3,ELOVL6,ETHE1,FABP2,FGL1,FLVCR2,FOXC1,GCK,GSTA5,GSTM1,Gstm3,GSTM5,Gstm6,HLA-A,HLA-DMA,HLA-DQA1,HLA-DQB1,HLA-DRB5,HLF,HMGCR,HSD17B11,HSD3B1,IDI1,Ifitm1,IHH,KDR,LDLR,LGALSL,MSMO1,MSX2,Mt1,MVK,Naip1 (includes others),NRG…	572 (9)
IHH	0.821	enzyme		1.845	7.96e-09	Acan,ALPL,BMP4,BTC,CA9,CCND1,CMA1,COL10A1,COL11A1,COL9A2,COL9A3,CXCL10,DHH,DKK1,DQX1,EDIL3,ENO1,FBP2,FGFR2,FGFR3,FLT1,GLI1,GPC3,GPR173,GPR34,HHIP,HSD17B7,KDR,MMP13,Nrg1,PDK4,PECAM1,Perm1,PF4,PLBD1,PLIN4,PLIN5,Psg18 (includes others),PTHLH,SHOX2,SKA1,SLC26A2,TAL1,TMEM169,TMEM182,TMEM67,TNFRSF11B
NRAS	-0.699	enzyme		1.651	1.53e-08	ADCY2,Arxes1/Arxes2,ATF5,BCL2,CCL4,CCNB1,CCNB2,CCND1,CCNG1,CD34,CDC20,CDC25C,CDC6,CDKN1A,CDKN2A,CDKN3,CEACAM1,CENPA,CFH,CKM,CLEC11A,CRABP2,CRYBG1,CTSE,CXCL2,CYBB,DUSP2,DUSP6,EIF2AK3,ETV5,EXO1,FBLN2,FHL1,FOXM1,GALE,GLI1,HLA-A,HTRA1,IFI16,Ifi27,IFIT1,Iigp1,IL13RA1,IL1B,Irgm1,IRX3,ISG15,ITGA2,ITIH2,KDR,KIF22,KIF2C,KRAS,MEST,MGP,MITF,MKI67,MMP13,MYBL2,NOL3,NRAS,NSG1,OIP5,PKIA,Plscr2,PLTP,POLR2M,PON3,…	1429 (21)
SOD1	-0.055	enzyme		-1.117	3.5e-08	1500011B03Rik,ACTB,ADCY2,ADORA2B,ALDOC,ARC,ATF1,ATP1A3,BCL2,BMP4,BUB1,C1QA,C5AR1,CACNB4,Casp12,CCND1,CD14,CD36,CDKN2A,CFLAR,CGA,CHAT,CKB,CNR1,CYP8B1,DAO,DCC,DLGAP3,DSG3,EZR,FAS,FGF19,FGF8,FTH1,FTMT,GABRA4,GABRD,GAK,GNG5,GNG7,GRIN1,GSTA5,GSTM1,GSTM5,GSTP1,H2-T24,HCN2,HSPA8,HSPB1,ICAM1,IFI16,Ifi27l2a/Ifi27l2b,IL1B,IRF7,ISG15,JUN,KCNAB2,KCND2,KCNJ2,KCNS1,LRRTM4,MAOB,MRPS10,Mt1,Mt3,NEFL,Nefm,NOS1,OAS…	1629 (22)
KDM3B	-0.214	enzyme	Activated	2.785	3.68e-08	ABCA12,ADRA2A,ALDH3A2,ARG2,AXIN2,CDC20,CKAP2,COLEC12,DEGS2,DEPDC1,DIO1,DLGAP5,EFNB2,FKBP1A,FRMD4B,GATA2,GTSE1,HJURP,IRS1,KIF18B,KNL1,MB,MLLT3,NCAPG,NOTCH3,PALMD,PRUNE2,RACGAP1,S1PR3,SDCBP2,SH3BP4,SPAG5,STMN1,TMEM74B,TSPAN7,TXNDC16,ZIK1,ZSCAN18
HRAS	-0.835	enzyme		-1.133	1.86e-07	A2M,Acan,ACTA1,ACTB,ADM,ADRA2A,ADRA2C,AFAP1L1,AFP,AKT1,ALDH1A3,ALDH3A1,ANTXR1,ANXA3,ANXA6,ATP1A3,AURKA,AURKB,BAK1,BCL2,BIRC5,BMP4,BMP7,BNIP3,BOK,BTBD11,BTG2,C1QTNF12,CACNG4,CAPG,CCL27,CCNA2,CCNB1,CCND1,CCNG1,CDC25A,CDH1,CDH3,CDK1,CDKN1A,CDKN2A,CDON,CDX2,CFB,CFH,CGA,CGREF1,CISH,CNN1,COL4A1,COL5A2,CRABP2,CRP,CSF3,CTSS,CXCL10,CXCL2,CXCL3,CYP1A1,DIXDC1,DNER,DOK2,DPF1,DTYMK,DUSP1,DUSP6,E2F1,EFR3B,EIF4…	1586 (22)
TXNRD1	0.1	enzyme		1.928	1.91e-07	ABCC2,ABCC3,ACOX2,BLVRB,CBR1,CBR3,CD36,CYP2B6,ESRRG,FAS,Gsta4,GSTA5,GSTM1,Gstm3,GSTM5,IKBKG,LPIN1,ME1,MGST3,PGD,SELENOT,SLC2A1,TNFRSF10A,TNFRSF25,TP53,UGDH	1215 (13)
COP1	-0.393	enzyme		1.251	3.48e-07	ABAT,ACOD1,BCL2,CDKN1A,CISH,CLIC3,CXCL10,CXCL3,CXCR2,CYP26B1,EGR3,ELOVL2,ESR1,ETV5,FAS,FPR2,FTH1,GFRA1,ICAM1,IFI16,Ifitm1,IGFBP4,IL17RB,KCNK15,KRT13,OLFML3,P2RY2,PPARGC1A,RET,SEMA3B,SLC26A2,SLFN12L,SOX3,SYT12,TFF3,TMPRSS3,TPD52L1,TSKU	1514 (21)
SNCA	1.406	enzyme		0.503	5.16e-07	9130019O22Rik/Zfp747,ABLIM3,AJAP1,ANKRD55,ARG1,ASIC2,BDNF,BRCA1,BTC,C1QL3,CACNA2D4,CCL2,CCN3,CD74,CDC20,CDH15,CDH9,Chil3/Chil4,CHL1,COBL,CRYM,CSHL1,Cutal,CYBB,DDC,DDN,DIPK1C,DLGAP2,DLK1,DNAJC12,DNM1,DUSP1,EFHB,EGF,EMP1,ENO2,EZR,FABP7,FAM107A,FAM81A,GABRA4,GLDC,GLO1,GRAMD1B,GRIN2B,HES5,HLA-DQA1,HLA-DRB5,ICAM5,Ifi47,IL13RA1,IL1B,IRF7,ISG15,ITPKA,JPH2,KCNF1,KCNJ11,KCNN3,KIF1A,KIF4A,KIFC1,LDHB,LHX2,L…	1609 (21)
OGA	-0.455	enzyme		0.823	9.28e-07	ABCC9,ABLIM3,ACSS2,ADAM19,ADAP1,ADGRG2,AHNAK2,ALDOC,APOBEC1,AVEN,AZGP1,BCL2,C1QA,C1RL,C3AR1,C6orf15,CADPS,CAVIN2,CCL2,CCL3L3,Ccl6,Ccl9,CCND1,CCNG2,CCR1,CD14,CD36,CD55,Cd59a,CD93,CDCA4,CDCA7,CDH1,CDH15,CDK6,CDKN1A,Cdkn1c,CEACAM1,CILK1,CLDN1,CNN1,CNTNAP3,COL10A1,CPE,CRABP1,CREG2,CSF2RB,CXCL16,CYFIP2,CYP2B6,CYP4F11,CYP4V2,DGKK,DHCR7,EFNB2,EGR2,EPHA4,EPHB6,FABP3,FABP7,FAS,FBP1,FGF17,FGF21,FGF5,FGF9,F…	1656 (25)
TET2	-0.105	enzyme		0.022	1.37e-06	ADORA2B,AHNAK,APOBEC1,APOBR,ATP1A3,ATP4A,C2orf76,C5AR1,CBR1,Ccl7,CLEC4D,CPN1,CRB1,CYP2S1,FCN1,FOXC1,GATA4,GRK5,H3C2,IFI16,IFIT2,IFIT3,Ifitm1,IFITM3,IL1B,ITGA2,JAML,KCNE3,LILRB4,LXN,MAFF,MMP13,MMP8,MUC6,Nepn,NFE2,NIBAN1,NKX2-5,P2RY2,PAX6,PDGFRB,RAB44,RNF144A,RPS6KA2,RSAD2,SLC16A12,SLC26A9,SLC4A11,SLC6A4,SOX1,SOX2,Spink2,Tnfrsf22/Tnfrsf23,TNFSF14,TPBGL,Tpsab1,XYLT1,ZFP42	1059 (8)
GPD1	-2.144	enzyme			1.63e-06	Acnat1/Acnat2,ADGRF1,Akr1b7,ALPL,BCL6,C11orf86,C6,C8A,CAMK2N2,CCND1,CD36,CGREF1,CLCA1,Clec2e/Clec2h,CYP2B6,CYP2C8,ELOVL3,ELOVL6,FADS3,GBP4,GPCPD1,GPD2,GSTA5,Hamp/Hamp2,KRT23,LHX6,LIFR,MC1R,MCM2,MMEL1,Mup1 (includes others),NIBAN1,NOL3,NUDT7,OR14J1,OR2L13,PRIMA1,SERPINA3,Serpina3b/Serpina3j,SERPINA7,SLC17A1,UGT2B17
CASZ1	0.125	enzyme		-1.568	2.71e-06	ABCC9,Acan,ACTA1,ATP1A3,CKM,DCC,EDN1,ENPP1,GABRB1,ITGA7,KCND2,KCNK3,MYH3,MYOF,NEFL,PPP1R1B,RAMP1,SLC24A2,TNFRSF1B,TNNI2,TP63,XYLT1
AHCY	0.576	enzyme			2.88e-06	AFP,BMP2,CD34,CDX2,EOMES,FGF5,FOXA1,GATA4,GSC,HAND1,ICAM1,KDR,MESP1,MSX1,NANOG,Nes,NKX2-8,PAX6,SOX17,VCAM1
ACOX1	-0.666	enzyme	Activated	2.916	9.36e-06	ACER2,ACOX1,Akr1c12/Akr1c13,AKR1C4,APCS,C4bp,CBR1,CD36,CDKN1A,CSTB,CTSE,Cyp2c54 (includes others),CYP2C8,Cyp2d9 (includes others),Cyp3a25 (includes others),CYP4A11,CYP4F12,DIO1,ELOVL3,FABP2,FAH,FASN,GOT1,GSDMC,GSTP1,HLA-DQA1,HLA-DRB5,HPD,HSD3B1,IGFBP2,IL1RAP,Kap,KRT23,KRT8,LGALS3BP,LY6D,Mup1 (includes others),MYH1,PALMD,PDK4,PIPOX,PLSCR1,PXMP2,QPCT,RAD51B,RBM3,RGN,RGS2,RPL12,SELENBP1,SLC22A25,SLC…	584 (9)
KDM8	-0.254	enzyme		-0.336	1.53e-05	ACOX1,Acp5,ATAD2,CYP11A1,DHCR24,ENO1,ENO2,ENO3,FASN,FBP1,FBP2,G6PD,GAPDH,GGT1,GSR,HS6ST2,ID1,IDH1,IDH2,KLK3,LDHA,LUZP2,MCM4,MCM5,OSR2,PDHA1,PDK1,PDK4,PGAM2,PGD,PKM,SLC2A1,UGT2B17	1399 (11)
GSR	-0.888	enzyme		1.867	1.8e-05	ABCC2,ABCC3,ACOX2,BLVRB,CBR1,CBR3,CD36,CYP2B6,Gsta4,GSTA5,GSTM1,Gstm3,GSTM5,IKBKG,LPIN1,ME1,MGST3,PGD,SLC2A1,UGDH
RNF31	0.261	enzyme		0.091	2.16e-05	ACE,AURKA,CCL2,CCL3L3,CCL4,Ccl6,Ccl7,Ccl9,CCND1,CXCL10,CXCL16,CXCL2,CXCL3,EGR3,ESR1,IGFBP4,IL13RA1,IL15RA,IL18RAP,IL19,IL1B,IL1R2,IL1RL1,IL24,IL31RA,IL33,IL36G,IL4R,IL6R,KCNMA1,PDZK1,SCARB1,TFF1	1405 (13)
SCD	0.224	enzyme		-0.013	2.73e-05	ACACB,ACOX1,Adh6a,ADRB3,AGPAT4,AHSG,ALDH1A3,ANGPTL4,ATF3,BCL2,CCL3L3,CD36,CRABP2,CXCL10,CXCL3,CYP1A1,Defb1,DEGS2,DGAT2,DHCR24,DIO1,DIO3,ELOVL3,ELOVL6,ELOVL7,FAS,FASN,FGF21,GATA3,GNAT1,HMGCR,IGFBP2,IL1B,JUN,KRT17,KRT6B,Lce3a (includes others),LEF1,LEP,LIFR,LPIN1,LPIN2,MLXIPL,PCK1,PDK4,PEMT,PPARD,PPARG,PPARGC1A,PPARGC1B,RDH10,RDH12,RETN,S100A9,SAA1,SC5D,Scd3,Scd4,SGMS2,SLC27A1,SLC2A1,SLC2A4,SPHK2,S…	1332 (22)
KDM6A	0.076	enzyme		0.137	3.01e-05	ALB,ANKS4B,CDHR2,CLDN8,DKK1,ENO3,F2,FFAR2,FGF5,GAL,HABP2,HNF4A,HOXC11,ICAM1,IGFALS,KCNJ13,Muc4,PKD1L2,PROC,RNF186,SERPINA10,TTR,UGT2B10,UPK3B,VCAM1	1208 (7)
RNASEL	-2.577	enzyme		0.222	3.08e-05	AEBP1,CDH1,CDH9,CDKN1A,CTSE,EIF2AK2,FAT4,FREM2,IFIT2,IFNB1,IL1B,IRF7,ISG15,MYOD1,OAS2,PCDH7,PCDH9,PCDHB5,PTGS2,TP53	1058 (12)
KAT2A	0.064	enzyme	Inhibited	-2.793	3.67e-05	ADAM12,AKT1,APBB1,BCL11A,BNIP3,CCND1,CCNE2,CDC25A,CDCA7,CKS2,DIRAS1,E2F1,E2F2,EFNA5,EMP1,FBXO36,FOXM1,GATA2,H2AZ1,H4C3,HES5,HLA-DQB1,HMGA1,HSPD1,IL2,IMPA2,JUN,LDHA,MAD2L1,MITF,MYOM3,PCK1,PGAM1,POU4F3,PPARGC1A,PROM1,PTPRO,RELN,RHO,SHOX2,SV2A,SYT1,SYT9,TFF1,TNFRSF10A,TRIM63,UBE2S,ULBP1	1661 (22)
GNAQ	-0.938	enzyme		-0.876	4.02e-05	ACTA1,ADM,AK4,ANXA3,AQP11,AQP5,ARG1,ATF3,AVPR1A,BMP2,BMP4,BNIP3,BNIP3L,BTG2,C15orf48,Ccl7,CCND1,CCNG1,CDC6,CNN1,CXCL3,EDN1,EMP1,FOSL1,FST,GALE,GNAQ,GRB14,HIGD1A,IL2,KLF15,KLHL41,LMCD1,MAFF,MAP3K8,MEOX2,Nppb,NR4A3,OAS1,PDK1,PLAT,PLAUR,PLCB1,PLSCR1,PRKCD,PRKG2,PTGS2,RELN,SELENBP1,SERPINE1,STMN2,TNFAIP6,TUBA1C,Ugt1a7c,VCAM1	1087 (15)
NAE1	-0.008	enzyme		-0.853	4.16e-05	AURKA,AURKB,BIRC5,BRCA1,CCL2,CCND1,CDC20,CDC25C,CDKN1A,SFN,TP63	1025 (10)
ELOVL3	1.013	enzyme		-1.616	4.48e-05	ACOX2,Acp5,ACSBG1,Actn3,ATP6V0D2,BCKDHB,C3AR1,CTSS,CYBB,CYP2B6,Defb1,ELOVL7,ENO1,FADS6,H4C6,HACD1,HMGCR,HMGCS2,IDI1,IFI16,IGSF6,IQGAP2,MSMO1,MVK,OVOS2,PLA2G4E,PLA2G7,PLPPR2,Trim12a,TYROBP,VNN1
DNMT3A	-0.247	enzyme		-1.44	6.35e-05	ACE,ACTA1,ADAMTS9,ADCY5,ADCY7,AKAP6,APLN,ATP2B4,BLNK,CAMK2A,CD38,CD79A,CDH1,CKM,CNR1,CPLX2,CXCL2,CXCL3,CYBB,CYSLTR1,DNA2,E2F1,E2F2,ECEL1,ENPP6,ETV5,EXO1,FGF2,FOXA1,GNAO1,GRK3,GSS,IGFBP5,IL18R1,IL2,IRS1,LAMC3,LRP2,Mt1,MYH1,MYH6,MYH7B,MYL9,NANOG,PAK6,PDE1C,PDE2A,PLA2G7,POU2AF1,PRKAR2B,PTGS1,PTGS2,RECQL4,RGMA,RGS16,S100A1,S100A9,S1PR1,SERPINH1,SLC12A8,SLIT3,SNRPN,SSBP2,TLR4,TLR7,WNT1,XRCC2	1575 (23)
PARP9	-0.735	enzyme		0	7.97e-05	BCL6,CD74,HLA-DQA1,HLA-DQB1,IFIT1,IFIT2,IFIT3,IRF7,ISG15,OAS2,RBMS1,SP110	626 (7)
GSTP1	1.8	enzyme		-1.754	9.43e-05	AMER2,C10orf90,CBS/CBSL,CD55,CDK5R2,CXCR2,CYP2A6 (includes others),Cyp3a25 (includes others),DIO3,DTL,ESR1,Fam13a,FKBP5,Folh1,GABRP,GNAZ,GPR35,GPR83,GRIN2A,GSTP1,H1-10,Hamp/Hamp2,HOXA9,HSD17B13,IL1B,IL22RA2,IL31RA,ITGA2,JUN,KCNJ10,KRT31,Krt87,KRTAP1-3,Krtap16-3,KRTAP2-3/KRTAP2-4,KRTAP4-9,Krtap6-1,Krtap8-1,METTL7A,MYH1,NEIL3,NKAIN3,Olfr711,PAQR7,PDE1C,PGAP1,RAB27A,RAB36,SEMA3D,SERPINB7,SERPINE1,SH…	1385 (15)
CYP1B1	-0.084	enzyme		-1.569	9.9e-05	CCND1,COX6B2,CYP2B6,ETHE1,GSTM2,Gstm3,Ifi27l2a/Ifi27l2b,IFNB1,IFNLR1,IGFBP2,INSC,MARCO,MCAM,MCM4,Mt1,Mt4,RAD51,RGS16,SIDT2,SLC46A3,SOCS2,Sult3a1/Sult3a2,TRPM8,UGT1A6,Ugt1a7c,WEE1	851 (7)
RGS2	0.909	enzyme		0.801	0.000122	ADM,AQP3,ARHGEF16,ATXN10,BCAR3,BTG2,C1GALT1,Cdkn1c,EPN1,ERRFI1,Esx1,EVA1A,F3,FABP2,FXYD3,GAPDH,GCHFR,GJA3,GLA,GNPTG,HEXB,Hmgn2 (includes others),IL2,INKA1,ITM2A,MARCO,OSTF1,PLAT,PLVAP,PPARG,PSTPIP1,RFLNB,SCARB1,SLC2A1,SLC35F1,SLC35F2,SLC7A8,ST6GAL1,TOR2A	1217 (16)
TPH1	0.832	enzyme		-1.787	0.000133	ASF1B,BCL2L12,CDCA8,DLGAP5,FCMR,GIMAP4,GNPDA1,Gvin1 (includes others),H1f4,H4C4,HSPA1A/HSPA1B,HSPA8,IFI16,IL1R2,JUN,LDLRAD4,MAPT,MPP7,NCAPG,PCLAF,PLA2G7,PRC1,RACGAP1,RRM2,SHCBP1,ST6GALNAC2,STAT4,SUSD3,TF,TG,Trim12a,Trim30a/Trim30d,TRIM5,TRIM6-TRIM34	1007 (7)
NDUFA13	0.238	enzyme		1.434	0.000137	A2M,BCL2,CCNB1,CCND1,CDK1,CTTN,MCM4,MYBL2,TFDP1,TK1	1426 (19)
CD38	-3.515	enzyme	Inhibited	-2.055	0.000139	AK3,ALDOC,ANXA6,BCL6,BNIP3,BNIP3L,CISH,CPEB3,CSF2RB,EAF2,EGLN1,EGLN3,EIF4EBP1,FAM162A,GBP4,GBP7,GSTT2/GSTT2B,HIGD1A,HMMR,ICAM1,IL1R2,IL2,IL6R,KCNAB2,LFNG,LGALSL,LMO7,LRRC8C,MYADM,NDRG1,NEK2,NT5E,PCP4,PDK1,PFKL,PFKP,PKM,PPARGC1A,PYCR1,RASGRP2,S100A6,SDC1,SEMA4A,Serpina3g (includes others),SKA1,SLC2A1,SLFNL1,SOCS1,SOCS2,STK39,THY1,TPI1,TUBB2B,UPB1,VCAM1,ZBTB32,ZCCHC18	1640 (22)
CYP1A2	0.518	enzyme		-1.279	0.000142	CCND1,COX6B2,CYP2B6,ETHE1,GSTM2,Gstm3,Ifi27l2a/Ifi27l2b,IFNLR1,IGFBP2,INSC,MARCO,Mt1,Mt4,RGS16,SIDT2,SLC46A3,SOCS2,Sult3a1/Sult3a2,TRPM8,UGT1A6,Ugt1a7c,WEE1	637 (7)
NMNAT1	-0.763	enzyme		0	0.000193	ATXN10,NAT1,NELL2,NPY1R,PEG10,RAPGEF4,SOCS2,TFPI	1077 (11)
RNASEH2A	-0.114	enzyme			0.000202	CTSF,CXCL10,IFI16,Ifi27l2a/Ifi27l2b,IFIT2,IFIT3,IFITM3,IFNAR1,IFNGR1,IFNGR2,IRF7,ISG15,ISG20,NMI,OAS1,OASL,PARP9,PTGS2,RSAD2,TLR4
PNPT1	0.04	enzyme	Activated	3.706	0.00021	Apol9a/Apol9b,CDKN1A,CXCL10,EIF2AK2,GBP4,GBP6,IFI16,IFIT3,IFNB1,IRF7,Irgm1,ISG15,LGALS3BP,OAS1,Oasl2,PARP14,PARP9,RTP4,SAMD9L,Sp100,Tgtp1/Tgtp2,Trim30a/Trim30d,XAF1	1292 (13)
NOS2	0.39	enzyme		-1.594	0.000286	ACTA1,ALDH3A1,AZGP1,BCL2,BCL2A1,BIRC5,BNIP3,CCL2,CCL3L3,CCL4,Ccl7,Ccl9,CD14,CDKN1A,Chil3/Chil4,CLEC4D,COL4A1,CSF3R,CXCL2,CXCL3,EDN1,FAS,FASN,G6PD,GPD1,GSPT2,HMGB2,IFIT3,IFNB1,IL1B,IL2,IRS1,ISG15,KDR,KRT13,KRT4,LEP,LGALS3BP,LILRB4,LORICRIN,MB,MCM5,MUC5AC,MYH6,NKX2-5,NRTN,PCNA,PLSCR1,PPARGC1A,PTGS1,PTGS2,SERPINA3,SERPINH1,SLC2A4,SLFN12L,Slfn2,SPR,Sprr2a1/Sprr2a2,STXBP1,SYP,Tgtp1/Tgtp2,THY1,TLR4,TYR…	1553 (17)
HSD17B4	-0.058	enzyme		-0.961	0.000297	ACOX1,ALOX5,BMP2,CD36,CYP4A11,FASN,FGF4,GLI1,GLI2,IHH,LY6D,PDK4,PTCH2,PTGS2	1793 (13)
TERT	-0.49	enzyme		-1.377	0.000324	AFAP1L1,ALDH1A3,ATF3,BIRC5,BNIP3,BTBD11,CCL2,CCND1,CDKN1A,CDKN2A,COL5A2,CXCL10,CXCL2,DNER,DUSP6,EIF5A2,F2R,FGF2,FOXD1,GNA13,HTRA1,ICAM1,IFI16,Ifi27,IFIT1,IFIT2,IFIT3,IFITM3,IFNB1,IGFBP4,IL13RA1,IL1B,IL2,IQGAP2,IRF7,ISG15,ISG20,KLK3,KRT19,LIPG,LRR1,MMP1,MMP10,NANOG,NEUROD1,OAS1,Oas1d (includes others),OAS2,OASL,Oasl2,PAX6,PF4,PLTP,PROM1,PRXL2A,PSCA,PTGS1,PTGS2,RRM2,SERPINB2,SOD2,TACC3,TK1,TNFRSF1B…	1015 (19)
DNMT3B	-0.157	enzyme		-0.746	0.00036	ACTA1,ACTB,ADCY5,ADRB1,AHCTF1,CAMK2A,CBX5,CD36,CDC25C,CDH1,CDK1,CDKN1A,CDKN2A,CKM,CNR1,ELF4,EMILIN2,ESR1,ESRP2,FBXL16,FGF2,FOXA1,GATA4,GATA5,GRK3,HDAC9,HLA-DQB1,HOXB13,IFIT1,KDR,LXN,MAPK4,MAPRE3,MYH1,MYH14,MYH6,MYH7B,MYL6B,MYL9,NANOG,NAP1L2,NPC1L1,PAK6,PAX6,PDE1C,PECAM1,PLP2,PRUNE2,PTN,RAB39B,RECK,RGS16,S100A1,S1PR1,SAT2,SFRP5,SH2D1A,SLC7A11,WNT1,WNT10B	1490 (21)
DNASE2	0.423	enzyme		0.477	0.000386	Apol9a/Apol9b,CXCL10,CXCL2,Hamp/Hamp2,IFIT3,IFNB1,IRF7,ISG15,Ms4a4c (includes others),OAS1,Oasl2,RSAD2,RTP4,SLAMF8,Sp100,ZBP1
AKR1B1	0.256	enzyme		-0.894	0.000488	ACOX1,BCL2,BIRC5,CCND1,CDKN1A,CFLAR,E2F1,MKI67,MUC5AC,PPARG,XIAP	1067 (17)
LIPE	0.183	enzyme		0.604	0.000534	ACSS2,Actn3,AGRP,ANGPT1,ANKRD2,AQP1,ATF3,BCL6,CASP8,CD36,CD74,CSRP3,DMPK,EDN1,FASN,FBP2,FKBP5,GAPDH,GPR3,HLA-DQA1,HSPA1A/HSPA1B,ID2,IL1RL1,INMT,ITGA6,MAPT,MEOX2,MYH3,NET1,PCK1,PDHA1,PDK4,PFKFB1,PHKG1,PPARG,PPARGC1A,PTGS2,RAMP1,RXRG,SCARB1,SLC22A2,SLC2A4,ST3GAL5,THRSP,YWHAG	1545 (24)
TAZ	-0.542	enzyme		-1.408	0.000553	ADGB,ADRB2,AHNAK2,ALDOC,AMPH,ARG1,AVEN,AXL,BANK1,BASP1,BDNF,C7,CAMK2N1,CASP8,CAV2,CCL2,CCL3L3,CCNB1,CCND1,CD180,CDCA7,CDK6,Chil3/Chil4,COL5A2,COX4I2,CRLF3,CXCL2,CXCL3,CYTIP,DCN,DDIAS,DUSP1,EDN1,EGLN1,EGR2,EMCN,ESM1,FBLN2,FCRL5,FLT1,GSTM5,GSTT2/GSTT2B,HELLS,HLA-A,HLA-DQA1,Hmgn2 (includes others),HP,IDH1,IFI16,IFIT1,IFIT2,IGFBP4,IL16,IL1B,Irgm1,IRS1,KRT5,LDHA,LDLR,LOX,LOXL2,LRP2,LY6D,MAD2L1,MFAP5,M…	1614 (23)
GNA14	0.023	enzyme			0.000562	ADM,ANPEP,ANXA3,ARG1,ATF3,AVPR1A,BMP2,BMP4,BNIP3,BTG2,CNN1,CXCL3,ENPP1,FCGR3A/FCGR3B,FST,GALE,GRB14,KCNK6,KLHL41,MAP3K8,MEOX2,Nppb,PDK1,PLAT,PLAUR,PTGS2,SELENBP1,TNFAIP6,Ugt1a7c	1106 (14)
PNPLA2	0.209	enzyme		0.289	0.000645	Acot1,ACOX1,ADGRE1,ARG1,CD36,DGAT2,FASN,FGF21,GPR3,GSTK1,Gstm3,ICAM1,IDH2,IRS1,LEP,MTTP,PCK1,PDIA2,PDK4,PPARG,PPARGC1A,PPARGC1B,SLC2A1,SUCLG2,TP53,TRIM63,UCP2	1193 (18)
PPIF	-0.269	enzyme		-1.183	0.000723	CCL2,CCL4,Ccl6,Ccl7,Ccl9,CCR1,CHST1,CMKLR1,CMTM6,CXCL10,CXCL2,CXCL3,CXCR2,DLK1,FEZ1,GJB3,GSC,H2BC10,HOXC9,IL16,INHBB,MCM6,MGP,PDK4,PF4,PIF1,PITX2,PTN,SFRP1,STMN2,TBX1,TFAP2A,TIPIN,Xlr4c (includes others),ZCCHC18	833 (7)
CYP19A1	0.249	enzyme		-0.902	0.000774	ACOX1,BCL2,BDNF,CCND1,CD14,CSHL1,CXCL10,EGF,ESR1,FAM107A,FASN,FGF2,FKBP5,GHRHR,GRIN1,HLA-A,HSD17B3,IRS1,JUN,LEP,LHCGR,NR0B1,OSMR,PCNA,POU1F1,PPARG,PTGS2,S100A10,S1PR3,SCARB1,SLC1A2,SLC27A2,SLC2A4,Srgn,SSTR2,SSTR5,SYP,TM4SF1,TP53	1543 (21)
DNMT1	-0.503	enzyme		-0.401	0.000905	ACTB,BIRC5,CDC25C,CDH1,CDK1,CDKN1A,Cdkn1c,CDKN2A,CIDEA,CNR1,DAB1,ESR1,FOXA1,GATA4,GATA5,GSTP1,IGF2,IL2,Mt1,MYL6B,NPC1L1,OTOP1,PPARG,PTGS2,PTN,PYCARD,RELN,RGMA,RGS10,SERPINB2,SFRP5,SLC7A11,SOCS1,SOX17,WNT1	1268 (22)
SUZ12	0.011	enzyme		0.726	0.000929	ABL2,CALB2,CBX6,CCPG1,CDC25A,CDH1,CDKN2A,CNR1,FGF17,FGF4,FOXA1,GAD2,GATA4,GRIK2,HAND1,HNF4A,HOXB5,HOXC11,HOXD10,HSD17B11,IRX3,JAM2,KIF2C,KRT17,LORICRIN,MESP1,MFAP1,NANOG,Nes,NKX2-5,PAX6,PAX7,PCDHB5,POU2F3,PPP2R2B,RAN,RBMS1,SNAI1,SOX1,TCHHL1,TNFRSF11B,TNFRSF1B,UHMK1,VAMP3,VASP,WNT1,WNT3A	1000 (13)
ALOX15	0.789	enzyme		0.77	0.000958	ABCG1,AXIN2,BCL2,CCL3L3,CCL4,CD36,CXCL2,FOSL1,ICAM1,ID3,IL1B,JUN,MUC5AC,NOTCH3,PPARD,PPARG,RGS2,VCAM1	994 (18)
APC	-0.455	enzyme		-1.578	0.00109	ADGRV1,ALPP,AMHR2,APCDD1,APOB,ASCL2,AXIN2,BIRC5,BTC,CCND1,CD55,CDH1,CDH3,CDKN1A,CDX2,CLDN1,COL12A1,CXCL2,CXCL3,CXCR2,DHRS9,EDN1,ESRP1,FABP2,GIP,GLI1,GLI2,HES2,HES7,HNF1A,ICAM1,ID1,ID2,ID3,IGFBP5,ITGA2,ITGAM,JUN,LFNG,MMP10,Nrg1,PCDH15,PDK4,PLA2G10,PLA2G4A,PPARD,PTGS1,PTGS2,REG3A,SNAI1,SST,SUCLG2,TFF3,TJP1,TNFRSF11B,TNFRSF19,TP53	1614 (22)
GNA15	0.604	enzyme			0.00128	Abcb1b,ADM,ARG1,AVPR1A,BMP4,CAV2,CDS1,CXCL2,CXCL3,ELOVL2,ENPP1,FHL1,FHL2,FOSL1,FOXS1,FXYD5,GUCY1B1,HSD3B7,KLHL41,LAMB2,MAFK,MAP2,Mt1,MYH1,MYH11,NOX4,PFN2,PLAT,PTGS2,Pvr,RAPGEF4,RGS2,SCN2A,SELENBP1,SERPINA3,SLC6A4,SLC6A6,SLC7A1,SOD2,UGDH	1346 (16)
PARP1	0.317	enzyme		0.443	0.00132	ATXN10,BCL2,CCL4,CCND1,CD83,CDH1,CDKN1A,CXCL10,CXCL3,CXCR2,DNAAF4,DNAJC12,E2F1,FAS,FASN,GBP4,GBP6,GBP7,GDF15,HRH1,ICAM1,Igtp,Iigp1,IL1B,IL2,IRGM,JUN,KRAS,LGALS3BP,MITF,MMP1,NAT1,NELL2,PEG10,PTGS2,RAPGEF4,SFTPB,SNAI1,SOCS1,SOCS2,TBX21,Tgtp1/Tgtp2,TLR1,TLR4,TMOD3,TP53,VCAM1	1532 (19)
HELLS	-1.551	enzyme	Inhibited	-2.795	0.00135	CCNA2,CCNB1,CDC6,CDKN2A,E2F1,HSPD1,KRAS,MCM4,PCNA,RALGPS2
PTGS2	-0.71	enzyme		-0.88	0.00138	Abcb1b,ADCY5,ADGRL3,ANG,ANGPT1,ANGPT2,AQP1,ASXL3,AXIN2,BCL2,CCL2,CCL3L3,CCL4,CCND1,CDH1,CDKN1A,CHKA,CSF3,CXCL10,CXCL3,CXCR2,DLK1,DUSP1,EZR,FLT1,GATA4,GRIN2A,GRIN2B,ICAM1,IFNB1,IL12A,IL1B,IL2,IRX1,ITGA6,ITGB4,KDR,KRT23,LEP,LORICRIN,MKI67,MMP1,NEB,PCDH7,PCNA,Pde4d,PLA2G4A,PLXNC1,PPARG,PTGER1,PTGER2,PTGER3,PTGS1,PTGS2,RAC1,RETN,SEMA7A,SNAI1,TNFAIP6,TP53,TRAF1,VNN1	1157 (15)
HNRNPAB	-1.039	enzyme		-1.732	0.00164	AURKB,CDC20,CDC45,CDH1,CDT1,HTRA1,PKMYT1,PTGS2,SNAI1,TJP1,UHRF1	1028 (11)
PRKN	1.038	enzyme		-0.984	0.00171	ANG,AXIN2,CCL2,CCL4,CCND1,CDK6,CDKN1A,CSF3,CXCL2,EGF,GAS1,GATA4,GLO1,ICAM1,IFNB1,IGFBP2,IGFBP4,IGFBP5,IL1B,KDR,LEF1,MAOA,MAOB,MMP1,MMP10,NOS1,PDHA1,PLAUR,SEPTIN4,SERPINB2,SERPINE1,SLC6A3,TNFRSF11B,TNFRSF1B,TP53	1807 (27)
ACSL4	0.561	enzyme		-0.442	0.00182	BAK1,CALB2,CAMK2D,CFLAR,COL12A1,DOCK5,ENPP1,ERCC1,FAH,FERMT1,GDPD1,ICAM1,JAK2,NT5E,PCNA,PPARG,PRKG1,PTGS2,SAT1,SERPINF1,STK39,TFPI,WT1,XIAP	1489 (23)
TREX1		enzyme		1.124	0.00205	CXCL10,IFI16,Ifi27l2a/Ifi27l2b,IFIT1,IFIT2,IFIT3,IFNB1,IRF7,ISG15,ISG20,OAS1,OAS2,OASL,RSAD2
SETDB1	-0.118	enzyme	Inhibited	-2.2	0.00207	ANGPT2,CADM2,CNTN4,CSMD1,GPM6A,GRIN2A,GRIN2B,ID2,IL2,KCND2,Klra7 (includes others),MMP13,PTPRZ1,STYK1,ZNF420	826 (7)
PRDX5	0.189	enzyme		1.633	0.0024	AURKA,LEP,PLK1,WNT10A,WNT3A,WNT8A
RNF40	-0.029	enzyme		-0.647	0.00284	ALPL,G6PD,GLP1R,MAFA,PDK4,PPARG,TFF1,UCP2
FKBP5	-1.098	enzyme		1.544	0.00293	ARG1,CCND1,CD36,CDK6,CDKN1A,CRABP2,E2F2,ICAM1,KLK3,Pbsn,PDK4,PPARGC1A,PTPRS,SLC2A1,SLC2A4,UCP2	1636 (19)
RC3H1	-0.424	enzyme		0.853	0.00295	ACTB,APOBEC3B,CCL2,CCL4,CLDN1,CXCL2,EDN1,ENO1,FOSL1,HLA-F,HSPB1,IFI16,IFIT1,IFIT2,IFIT3,IFITM3,IL1B,ISG15,ITGAE,OAS1,OAS2,PARP9,PLSCR1,RSAD2,SDC1,TNFRSF1B,TRIM25	1584 (17)
KDM6B	-0.099	enzyme		-0.519	0.00301	BHLHE23,CCL3L3,Ccl9,CDH1,FGF5,GBP7,HOXC11,Igtp,ITGA2B,MPL,OASL,Oasl2,PPIA,SNAI1,TP63	1400 (18)
GNAS	-0.081	enzyme		0.243	0.00305	ALPL,ARL4D,ATF3,BAK1,BIRC5,CXCL2,CYP27B1,FASN,GLI1,GLI2,GRN,HES5,INHA,LEP,LHCGR,MAFF,MUC5AC,NR4A3,PCSK1,PLA2G4A,POU1F1,PPARG,PPARGC1A,PTCH2,PTHLH,SEMA3A,SPARC,TG,VGF	1561 (22)
CHD8	-0.026	enzyme	Inhibited	-2.978	0.00359	CCNE2,DCX,MAP2,Nefm,NEUROD1,NEUROG1,PAX6,TMPRSS2,TUBB3
GNA11	-0.407	enzyme		-0.14	0.00408	ALPL,AQP11,AQP5,CCNG1,CDC6,EGR3,GNAQ,KLF15,LMCD1,PRKG2
TET3	-0.445	enzyme		1.233	0.0041	ADAMTS9,APLN,FGF5,GATA4,GSS,LAMC3,LRP2,MGAT5B,MYH6,NKX2-5,PAX6,PHOSPHO1,SLC12A5,SLC12A8,SOX1,SOX2	602 (8)
NEIL2	0.208	enzyme		1.32	0.00416	ACTB,BCL6,CCL2,CCL3L3,CCL4,Ccl7,CCR1,CD14,CRP,CXCL10,CXCL2,CXCL3,CXCR2,GAPDH,IL1B,IL1RAP,IL6R,IL7,LY96,MYOD1,NEUROD1,NEUROG1,PTGS2,TIRAP,TLR1,TLR4,TLR7,TNFSF14	1310 (14)
PLCG2	-0.299	enzyme		1.155	0.00416	BCL2,BCL2A1,C1QA,CCL2,Ccl7,CD36,CD74,Cts7,CXCL10,FGF2,GUSB,HLA-A,HLA-DQA1,HLA-DRB5,ICAM1,IFI16,IFIT2,IFIT3,IFITM3,ISG15,ITGAM,MMP13,MS4A4A,Ms4a6b,PLA2G4A,PTGS1,PTGS2,THPO	1503 (15)
TRAF2	-0.236	enzyme		-1.018	0.00419	ADM,AURKA,AURKB,CCL2,CCNB1,CCR1,CDC25C,CDK1,CDKN2A,CFLAR,CHKA,CR2,CXCL10,CXCL3,FAS,FFAR2,GPR34,ICAM1,IL17F,IL2,LILRB4,NDRG1,PLBD1,PLK1,PPARGC1A,PRAP1,Serpina3g (includes others),ST8SIA6,TK1,WEE1	1408 (17)
NOS3	0.245	enzyme		-0.305	0.00423	ACTA1,ADGRE1,ATF3,BMP2,CCL2,COL4A1,CXCL3,F3,GSTP1,ICAM1,IL2,MMP13,Nppb,PTGS2,SLC2A1,SLC2A4,SNAI1,SOD3,TLR4,VCAM1	887 (16)
FECH	-0.158	enzyme			0.00442	Abcb1b,APOBEC1,CCND1,COL4A1,CYP27A1,CYP2B6,CYP2C8,Cyp2d26,Cyp2d9 (includes others),CYP2J2,Cyp3a25 (includes others),CYP3A5,CYP4A11,SLC10A1
UBE3A	0.057	enzyme		0.406	0.00449	ARC,CAMK2A,CDKN1A,CDKN2A,ESR1,IL1B,MC1R,SERPINE1,SNRPN,TP53,TP53INP1,XIAP	1705 (22)
ELOVL5	0.422	enzyme		-1.416	0.0045	Acot1,CYP4A11,ELOVL2,ELOVL6,FADS1,FASN,FGF21,HMGCS2,MLXIPL,PCK1,PDK4,PLTP,PPARGC1A	1134 (21)
SUMO2	0.069	enzyme		0.222	0.00491	CAV2,CCN3,CD38,CEACAM1,CXCL16,ENPP3,GRB14,HLA-G,HMGA1,HSPA8,IRS1,ISG15,LAMP3,MOXD1,Mt3,PLA2G3,PNP,TNFRSF21	1026 (8)
NQO1	0.021	enzyme		-1.591	0.00561	BCL2,BIRC5,C5AR1,Ccl6,Ccl9,CCND1,CCR1,CDKN1A,CFLAR,CSF3R,DOCK2,PTGS2,TP53,TP73,VCAM1,XIAP	1506 (17)
CYBB	-0.865	enzyme		-1.381	0.00561	AKT1,CAMP,CCL2,CDKN1A,CXCL10,CXCL3,CYBA,CYBB,DUOX1,DUSP1,ICAM1,IFNB1,IL1B,IL2,PPARG,PTGS2	1239 (19)
NDST1	-0.375	enzyme		0.946	0.00583	BMP2,CDH1,FGF2,FGF9,Hamp/Hamp2,KDR	1702 (22)
TET1	0.454	enzyme		1.365	0.00595	ARC,CDX2,EGR2,GATA4,HOXA9,KRT8,NANOG,NKX2-5,PAX6,RNF217,SFN,SOX1,SOX17,SOX2,ZFP42	541 (6)
RGS4	0.352	enzyme		1.061	0.00605	ACTA1,ADAMTSL5,ADHFE1,CBLN1,CELA1,CPLX2,DNER,EIF5A2,HCN1,HJURP,KCNN1,KDR,KRT222,MEGF6,MFAP3L,MOK,MUC6,NEFL,Nppb,NRIP3,PAQR8,PAX6,PCDH9,PDE2A,PPARGC1A,PPM1E,RAB36,RPS6KA2,SCN7A,SLIT3,SPP2,SSPOP
ACSL5	-1.577	enzyme		0.426	0.0061	ELAPOR2,GPRC5A,MAP2,MCAM,MDK,MYRIP,PEG10,PPP4R4,TMEM40
PLD1	0.128	enzyme		-0.853	0.00649	BCL2,CCL3L3,CCL4,ICAM1,IL2,NR4A3,NTF3,PROM1,PTGS2,STXBP1,TOPBP1,TP73,VCAM1	1517 (21)
SULT1E1	1.389	enzyme		1.58	0.00668	APOB,CIDEA,ELOVL3,ELOVL6,FASN,IGFBP4,MTTP,PTGS2,SCARB1,SLC2A4,TNFAIP6	2073 (24)
GNB1	-0.393	enzyme			0.00755	APOA5,ARC,CCL3L3,CCL4,CD83,CDKN1A,CNNM2,CXCL3,CYTIP,DUSP1,F2R,FOSB,IL1B,IL1R2,MYH11,PDE4B	1403 (19)
RDH10	-1.534	enzyme			0.00811	CLDN3,DKK1,LEF1,SFRP1,SFRP5
ATE1	-0.214	enzyme		-1.4	0.00811	ACTB,CCND1,CDH1,JUN,REC8	1090 (13)
PDE3A	0.298	enzyme		-0.117	0.00811	CCND1,CDKN1A,DUSP1,PTHLH,TP53	1809 (28)
RBX1		enzyme		-0.447	0.00811	BCL2,BIRC5,BRCA1,CCNB1,CDK1	1545 (16)
TAB1	-0.325	enzyme		-0.41	0.00863	CDKN1A,CFB,CXCL10,IFIT1,IL1B,IL2,IRF7,JUN,MMP13,PTGS2,RGS2,SAA1,SERPINE1,XAF1	945 (16)
TRIM37	0.221	enzyme		-0.277	0.00913	BCL2L10,CDT1,CKB,IFIT2,IL24,JPH3,PARP9,PLCB3,RASSF5,SFN,SFRP1,TP53,WNT10B	484 (7)
IDH1	-1.594	enzyme		0.711	0.0093	ABCG1,CDH1,CLDN3,COL10A1,FASN,FBP1,FBP2,GLI1,HMGCR,KCNB2,LDLR,LEP,MAPK10,MYLIP,PCK1,PGK1,PPARG,RETN,SERPINH1,SLC2A1,SLC2A4,TP53	1795 (26)
TRIM21	-0.207	enzyme		1.487	0.00986	ANO1,CXCL10,IFNB1,IL1B,IL2,IRF7,SALL4,Trim12a,TRIM25,Trim30a/Trim30d,TRIM6-TRIM34	967 (11)
PARG	-0.219	enzyme		1.29	0.00997	DNAJC12,GDF15,IL1B,LGALS3BP,NAT1,NELL2,PTGS2,RAPGEF4,SOCS2,TMOD3	783 (7)
NLGN2	-0.178	enzyme		1	0.0106	GAD2,NLGN1,NRXN1,NRXN2
HYAL1	0.372	enzyme	Activated	2	0.0106	CCNB1,CDC25C,CDK1,FAS
TYMS	-0.943	enzyme		1.131	0.0106	CDKN1A,FAS,TP53,TYMS
CYP1A1	0.688	enzyme		-0.768	0.0107	ANXA3,CCND1,COX6B2,CTTN,CYP1A1,CYP2B6,ETHE1,GAMT,GSTM2,Gstm3,Ifi27l2a/Ifi27l2b,IFNLR1,IGFBP2,INSC,KRT19,MAPT,MARCO,Mt1,Mt4,NEFL,PRPH,RACGAP1,RGS16,SDC1,SIDT2,SLC46A3,SOCS2,Sult3a1/Sult3a2,TACC3,TRPM8,UGT1A6,Ugt1a7c,WEE1
TGM2	0.232	enzyme		-0.658	0.0108	Acan,ACSS2,ACTA1,ALPL,ATP1B3,BCL2A1,BCL6,BNIP3,BTG2,C5AR1,CCDC169,CCL2,CCND1,CD101,CD36,CD74,CD93,CDCA7,CDK6,CEACAM1,CFLAR,CSF3,CXCL10,EHD1,FERMT1,FFAR2,FFAR3,GIMAP6,ID1,IFIT1,IFIT2,IFIT3,IFNB1,IL1B,ITGA6,ITGAM,ITGB4,JAML,LRRC25,MGP,MMP8,MSX2,NLRC4,OAS1,OAS2,OASL,OLFM4,OTUD6B,PARP14,PARP9,PDGFRB,PLSCR1,PPP1R16B,PTGS1,RFLNB,SAMD9L,SEMA7A,SERPINB2,SLC27A2,SP110,TNFRSF11B,TP53,TP63,TYROBP,UBA7,UBXN8…
GNB2	-0.193	enzyme			0.0108	APOA5,ARC,CCL3L3,CCL4,CD83,CDKN1A,CNNM2,CXCL3,CYTIP,DUSP1,FOSB,IL1B,IL1R2,MC2R,PDE4B
SOD2	0.607	enzyme		1.539	0.0113	ANGPT1,ANKRD29,ASB11,BCL2,CCNB1,CDKN1A,COLEC12,GPR146,ID2,IL1B,IL7,INHBE,KNG1,MAP2,MMP1,MMP13,MMP8,NANOG,NCALD,PLAGL1,PRRX1,PTGS2,PTPRO,RDH12,SERPINE1,SLIT1,SOD2,SOX2,SPEG,SYP,TP53,TRPM8,TULP2,UCP2
EGLN1	-0.685	enzyme		0.593	0.0115	Acan,ADM,ANGPT2,ATP13A2,AURKA,CNTF,EDN1,EGLN3,Hamp/Hamp2,ICAM1,IL1B,IL1RL2,LEP,MMP13,MMP8,PDK1,PFKL,PGK1,PTGS2,SLC2A1,TGFBR2,TNFRSF11B,TPI1,VCAM1
PSMC3	-0.287	enzyme			0.0115	CDKN2A,FOSL1,TP53
GSTA4		enzyme			0.0115	CCNB1,CDC25C,CDK1
CYP2C9	-2.582	enzyme			0.0115	CCND1,DUSP1,HBA1/HBA2
RAC1	-0.95	enzyme		1.712	0.0117	Acan,AKT1,APBB1,ATF3,BCL6,CCND1,CDC25A,CDH1,CKM,CRP,DPYSL2,DUSP1,ESR1,FAS,FGF2,FOSL1,HSPB1,ICAM1,IFNB1,IL1B,IL2,IL33,IL6R,ITGA6,JUN,KRT6B,MMP1,MMP10,MMP13,Nppb,PLAUR,PRKG1,PTGS2,RAC1,SOD2,SOX6,VCAM1,WNT3A
CA4	0.544	enzyme	Inhibited	-3.162	0.0133	ACTA1,EIF2AK3,GUSB,KRT13,KRT4,LORICRIN,Mt4,Ngp,PNLIP,RHCE/RHD,SLC4A1,SPTB
LPL	-0.003	enzyme		1.26	0.0141	ACOX1,APOB,BCL2,CCL2,CD36,FABP3,ICAM1,IL1B,IRS1,LDLR,Nppb,PDK4,PPARG,PPARGC1A,SCARB1,SLC27A1,SLC2A1,SLC2A4,UCP2,VCAM1
PRMT1	0.086	enzyme		1.166	0.0145	ALOX12,ARG2,BCL2,CCND1,CDH1,CFLAR,CIDEA,CLDN1,CXCL3,EBF2,FTH1,FTL,HOXA9,ITGA2B,MAG,MBP,NANOG,NFE2,OLIG2,PDK4,PPARG,PPARGC1A,SERPINE1,SNAI1,SOX10,SPINK1,TFF1
KDM4C	-0.07	enzyme		0.378	0.0146	CSF2RA,FGF5,HOXA9,KLK3,MIS18BP1,NANOG,PITX2,SKA1,SOX2,TTYH1
CYP27A1	0.865	enzyme		-1.949	0.0146	ABCC2,ABCG1,ANPEP,CYP2B6,CYP3A5,CYP46A1,CYP8B1,HMGCR,SLC2A4,Slco1a4
PTGS1	0.659	enzyme		-0.047	0.0152	ANGPT1,ANGPT2,ARG1,ATF3,CFTR,CYBB,EDN1,FGF2,IL1B,KLK6,OXTR,PLA2G4A,PTGER2,PTGER3,PTGS1,PTGS2,TNNI2
ANXA1	0.092	enzyme		-0.396	0.0157	AKT1,ANGPT2,CCL2,CCR10,CD83,CDH1,CXCL2,FPR2,HAVCR2,ICAM1,IL16,IL1B,ITGAM,MC1R,MMP1,PLA2G4A,POMC,PTGS2,TLR4,TYMP,VEGFD
APEX1	0.363	enzyme		0.889	0.0168	ABCC1,ALOX5,CDKN1A,EGR2,EGR3,FOSB,FTH1,GFRA1,HTRA1,NPTX2,PTGS2,RGS2,TP53
RGS19	-0.808	enzyme		-0.555	0.0176	AXIN2,BMP4,DKK1,GATA4,Nppb
GAL3ST1	-1.159	enzyme		-0.391	0.0176	ITGA6,MBP,PCK1,SLC12A1,SLC38A3
FBXO2	1.553	enzyme		-0.849	0.0176	FBXO2,GJB2,GRIN1,GRIN2A,SLC17A7
BLM	-0.6	enzyme			0.0176	CDKN1A,IFIT1,ISG20,OAS1,TP53
LAMA4	-0.163	enzyme		0.354	0.0189	ANGPT1,ANGPT2,ANPEP,CAV2,Ccl7,CCND1,COL5A2,CXCL16,Eda,FLT1,GGCT,GSR,GSTK1,GSTM1,GSTM5,GSTO2,GSTT2/GSTT2B,IDH1,IL1RAP,IL6R,ITGA7,ITGA8,LAMA1,LAMC3,LIFR,MGST3,TGFBR2,TNFRSF1B,TNFSF12,TNN,VASP,VEGFD
KAT6A	-0.142	enzyme		1.195	0.0191	CDC6,CDCA2,CDCA8,CDKN1A,CDKN2A,DLX3,DLX4,DLX6,E2F2,EFNB2,ESR1,GSC,GSTP1,HOXA9,HOXB1,HOXB5,HOXC11,HOXC8,HOXC9,HOXD10,HOXD4,ITGA8,MELK,OSR2,SMOC1,TF
OGT	-0.135	enzyme	Inhibited	-3.212	0.0203	AEBP1,ARTN,BIRC5,BTC,CCND1,CDH1,CDKN1A,CPE,CXCL2,CXCL3,DNM3,DTNA,ELOVL7,FASN,FGF5,FOXM1,HMGA1,IGFBP2,IL12A,IL1B,IL2,JUN,MGAT5B,NEK2,PLK1,PPARGC1A,PRKN,RGS16,SEMA4F,TFF2,THY1,TP53,TYMS,UCHL1
PARP14	-1.211	enzyme		-0.574	0.0211	CCND1,CXCL10,F3,ID3,IFNB1,ISG15
MBOAT7	-0.108	enzyme		0.64	0.0211	ACACB,ACSS2,DHCR24,ELOVL6,FASN,HMGCR
TRAF7	-0.168	enzyme	Activated	2.414	0.0211	CFLAR,HRAS,JUN,KRAS,NRAS,RAC1
JMJD1C	0.162	enzyme		-1.342	0.0211	CDKN1A,FLT1,ID1,PADI3,STYK1,TAL1
DIO2	-0.48	enzyme		0.169	0.0216	ADGRF4,ARC,Arxes1/Arxes2,ATF3,CCDC138,CCL3L3,CNTN2,Ctla2a/Ctla2b,CYP2J2,CYTH3,DYDC2,Fbxw21 (includes others),FOSB,FST,GFRA1,HCN2,HSPA1A/HSPA1B,ICOSLG/LOC102723996,IL1B,KLF15,LILRB4,LIPG,MAG,MBP,MYH1,Naip1 (includes others),Nefm,NT5C1A,NTS,PCSK1,PPARGC1A,RBM3,SBNO2,SCUBE1,SEMA7A,SERPINB2,SLC1A3,SMIM3,ST8SIA2,STAC2,Tagap1,TEX26,TG,Tnfrsf22/Tnfrsf23,Vmn1r10/Vmn1r9,Vmn1r180 (includes others),ZNF804A
PLCG1	0.294	enzyme		-0.333	0.0218	ALDOC,CCL2,CCND1,ENO2,KDR,LDHA,PECAM1,SERPINE1,SLC2A1
GALNT6	-0.981	enzyme		-0.239	0.0224	ANPEP,ASCL2,CDH1,MUC5B,TFF1,TFF2,TFF3
FH	0.336	enzyme		-0.152	0.0224	AKR1C1/AKR1C2,BLVRB,CDKN1A,LDHA,PCP4,PTPN18,UGT2B10
MGAT3	-2.065	enzyme		-1.026	0.0224	APOB,CDH1,ITGA2,MTTP,NOTCH3,PROM1,SNAI1
Cyp2c70	0.922	enzyme		-1.912	0.0224	ABCC1,CYP3A5,CYP8B1,HMGCR,IL1B,LDLR,PPARGC1A
CHD1	-0.062	enzyme		1.414	0.0224	BCL2A1,BMP2,CXCL2,CXCL3,ICAM1,IL1B,PTGS2,SOD2
STUB1	0.024	enzyme		0.971	0.0231	BIRC5,CCNA2,CDC25C,CDK1,CDKN1A,CTSS,DNM3,GATA4,GDAP1,Gsta4,IFNB1,IL2,KLK3,MAPT,MYH11,NOS1,PCNA,RAD51,SNCA,TFF1,TP53
IRS1	0.691	enzyme		-0.64	0.024	BUB1,CCND1,CDH1,CIDEA,COL4A1,COL7A1,CRABP2,DLK1,EFNB2,FASN,FEN1,FHL1,FST,GAS2,GATA3,GCK,GJB3,GLRB,HMGCR,ID2,IGFBP4,IRS1,LDLR,LEP,MPO,MYBL2,PCK1,PPARG,PPARGC1A,PPARGC1B,SIGLEC1,SLC2A4,SNAI1,SPARCL1,TFF1,TGFBI,TRIM63,UCP2,WNT10A,WNT6
HMOX1	-0.546	enzyme		-0.44	0.024	ABCG1,ANGPT1,ANGPT2,AQP1,BCL2,BDNF,CCL2,CCND1,CD14,CDK6,CDKN1A,Chil3/Chil4,CXCL10,CXCL2,CXCL3,CYP1A1,FLT1,G6PD,ICAM1,ID1,ID3,IFNB1,IL1B,ITGAM,KDR,LIN28A,MAPT,MYH6,Nppb,PCNA,PECAM1,PITX3,PTGS2,RELN,SPARC,TNFSF14,TP53,TYMP,VCAM1,VEGFD
DHX36	0.179	enzyme	Inhibited	-2.086	0.0242	ACTN2,DTNA,FHL1,HEY2,KCNH2,LDB3,MYBPC3,MYH6,NKX2-5,Nnt,PRKN,TTN
RACK1	-0.084	enzyme		-0.514	0.0242	CDKN1A,Ctla2a/Ctla2b,FOXM1,GLI1,IFIT2,IFIT3,IFNB1,ISG15,NR3C2,PSCA,RSAD2,TP63
RGS10	1.325	enzyme	Inhibited	-2	0.0257	ARG1,BCL6,CCL2,CCL3L3,Ccl7,CCR1,Chil3/Chil4,CRP,CXCL10,CXCL2,FAS,IL10RB,IL1B,IL1R2,IL2RB,ITGAM,Nppb,PF4,TNFRSF1B,XCR1
SUMO1	-0.05	enzyme		1.091	0.0259	ALB,BIRC5,CCND1,CRYBB1,CRYBB2,CXCL10,HP,MMP13,MYH6,MYLIP,NANOG,PDX1,PLIN1,PTGS2
KMT2E	-0.032	enzyme		-0.762	0.0262	CDC6,CDK1,E2F1,TP53
RALB	-0.898	enzyme			0.0262	BIRC5,CDKN1A,IFNB1,TP53
KAT7	-0.519	enzyme			0.0262	CDKN1A,KLK3,PRKN,TAL1
DNM1	1.194	enzyme		0	0.0262	CXCR2,GLP1R,RIMS1,SLC24A2
CHI3L1	0.374	enzyme			0.0264	AKT3,ARL4C,CDH1,EMP1,IGFBP5,NAMPT,NNMT,PEG10,SERPINE1,TGFBR2,TGIF2
PTGES	-0.468	enzyme		-0.804	0.0277	BIRC5,CDH1,CDKN1A,CXCL3,CYBA,CYBB,EZR,FLT1,GATA4,IL1B,ITGA6,ITGB4,MYH6,NEB,NOS1,NOX4,Nppb,PPARG,PTGS2,SERPINE1,TRAF1
CUL3	-0.095	enzyme		0.683	0.0287	Acan,ACE,Actn3,CKMT2,DBP,EFNB3,GRIK2,GSTK1,H2AJ,IRS1,MATN1,MMP1,MYBPC2,Nisch,NT5C1A,Prss1 (includes others),S100A9,SLC25A31,TCEA3
POLR2A	-0.344	enzyme			0.0295	ACTB,ANKRD37,ANO1,BMF,CCNA2,CCND1,CDKN1A,EGR2,GAPDH,GATA4,HOXA9,KLK3,MYBL2,MYOD1,NEUROD1,NEUROG1,PTBP1,TFF1,TMPRSS2,Tmsb4x (includes others),TP73,UHMK1
FTO	0.133	enzyme		0.137	0.0316	BTBD11,CALB2,HSPA1A/HSPA1B,ICAM1,LEP,NANOG,PDE1C,PDE4B,SOX2,TACSTD2,TP53,UBE2V1
STS		enzyme		0	0.0316	ADGRE1,EEF1A2,HSPA1A/HSPA1B,IGFBP2,IL1B,IRS1,LTF,Mt1,PPARG,SLC2A4,TFF1,UCP2
IFIH1	-0.101	enzyme		-0.153	0.032	CCL2,CCL4,CISH,CXCL10,CXCL2,CXCL3,FAS,IFIT1,IFNB1,IFNL3,IL1B,IRF7,ISG15,OAS1,OAS2,RSAD2,SIGLEC1,ZC3HAV1
CNOT6	-0.563	enzyme		1.342	0.0323	CDKN1A,IGFBP5,MAPK10,SEMA3E,TP53
DNM1L	-0.325	enzyme		1.526	0.0326	CAMK2N1,CCL2,CCNB1,NANOG,Nppb,SYP,TMEM38A,VCAM1
CHD4	-0.053	enzyme	Inhibited	-2.249	0.0328	AATK,ANGPTL4,ARC,BCL11A,CDKN1A,CPNE6,E2F1,FAS,HOXA9,ID2,JAK3,JUN,LOX,Mslnl,NT5DC2,Pou3f1,PRPH,RAD51,RRM2,SCN3B,SMOC1,SOCS2,TBX21,TP53
CBS/CBSL	1.048	enzyme		-0.478	0.0339	APOB,CCL2,EEF1A1,GOT1,LOX,SCARB1,UNG
MYH9	0.047	enzyme	Inhibited	-2.646	0.0339	CRCT1,HOXA9,HOXB13,HOXD10,LORICRIN,SOX1,SOX2
ENPP2	-0.114	enzyme		0.378	0.0339	CIDEA,ITGAM,LEP,PPARG,PPARGC1A,PPARGC1B,SLC2A1
PLCL2	0.419	enzyme		-0.219	0.0342	ID1,LHCGR,PPARD,PPARG,PPARGC1A,SPARC
CAV3	-0.205	enzyme			0.0342	CAV2,CDKN1A,KCNJ2,MYOD1,PFKM,PPARG
RNF216	-0.028	enzyme		0.647	0.0342	CXCL10,IFIT1,IFNB1,ISG15,TIRAP,TLR4
DDX58	-0.397	enzyme		-0.931	0.0343	AHNAK,ALPL,CCL2,CCL4,CXCL10,EIF2AK2,GBP3,IFIT1,IFIT2,IFIT3,IFNB1,IFNL3,IL1B,IRF7,ISG15,ISG20,NMI,OAS1,Oas1d (includes others),PTGS2,RSAD2,SOCS1,TRIM25,UBA7,ZC3HAV1
CAT	0.488	enzyme		-0.273	0.0345	Abcb1b,ADM,BAK1,BCL2A1,BDNF,CCL2,CD36,CDKN1A,CFLAR,CLCA1,MMP1,MUC5AC,PAX2,PTGS2,SERPINE1,TP53,VCAM1,XAF1,XIAP
METTL1	0.038	enzyme			0.0382	CCNA2,CCND1,CDK6
KDM7A	-0.726	enzyme			0.0382	FGF4,ICAM1,VCAM1
CHFR	-0.43	enzyme			0.0382	AURKA,KIF22,PLK1
ACTC1	0.566	enzyme			0.0382	ACTA1,CYBB,NOX4
GBP1		enzyme			0.0382	IL2,KDR,MMP1
TOP3A	0.399	enzyme			0.0382	BLM,CDKN1A,TP53
ACSL3	0.358	enzyme			0.0382	ACACB,CD36,PKLR
ARSA	0.205	enzyme			0.0382	CCNB1,E2F1,MBP
TOP2B	-0.101	enzyme			0.0382	FASN,RELN,TP53
ERO1A	-0.172	enzyme			0.0382	CSF3,CXCL2,CXCL3
ARF1	-0.38	enzyme			0.0382	CCND1,E2F1,MCM6
Cyp2a12/Cyp2a22	-3.193	enzyme			0.0382	ABCC1,CYP3A5,PPARGC1A
TXN2	-0.027	enzyme			0.0382	CYBA,CYBB,RAC1
TASL	-0.568	enzyme		0.102	0.0382	BCL2A1,CCL2,GBP4,IFIT1,IFIT2,IFIT3,ISG20,OASL,TNFAIP6,VCAM1
EXT1	0.26	enzyme		1.406	0.0382	ACACB,BMP4,CCND1,GSC,KLF15,MESP1,NANOG,PLIN1,PPARG,SLC27A1
PCYT1A	-0.395	enzyme		0.508	0.0382	AXL,CXCL2,FRK,FST,GFRA1,INSL6,MAT1A,SEPTIN3,SIX4,TUBB3
PRMT5	0.07	enzyme		-0.839	0.0386	AXIN2,BIRC5,CCND1,CDKN2A,CXCL10,CYP8B1,FASN,GAS1,KLK3,LEP,NANOG,Nppb,PPARG,PPARGC1A,PTPRO,RETN,SLC45A3,SOX2
NSUN6	-0.02	enzyme	Inhibited	-2.138	0.0408	AXL,CAVIN2,CDC20,COL4A3,EMP2,ETV5,FGF2,HEXB,HMMR,NDRG1,SERPINE1,STMN1,TK1,TOP2A
MAT1A	1.053	enzyme		-0.973	0.0418	ALB,BAK1,CYP4A11,FAS,GAMT,MAT1A,Mt1,PCNA,SAA1
SUV39H1	-1.033	enzyme		0.084	0.0418	CCNA2,CDH1,CDKN1A,HOXB13,IL2,MYBL2,NFE2,SCN2A,SERPINB2
FKBP10	0.016	enzyme		0	0.0435	ADAMTS4,APLN,BGN,CLEC11A,COL12A1,COL15A1,COL5A2,CRISPLD2,GLI1,IL1RL1,MMP13,NOX4,PTGS2,SAA1,SERPINE1,SLC12A1,SNAI1,SOCS1,THY1,TNFAIP6
PTGIS	-2.08	enzyme		-0.113	0.0454	CXCL2,CXCL3,CXCR2,ICAM1,IL1B,NOS1,PECAM1,PTGS2
PCYT2	-0.271	enzyme		0.113	0.0454	ABCG1,CD36,FASN,MLXIPL,MTTP,PEMT,PKLR,PPARG
DLL1	-0.244	enzyme		0.333	0.0455	BCL2,BIRC5,CD207,CDKN1A,CER1,EFNB2,EPHA4,GATA2,GATA3,HES5,HOXB5,LFNG,MYH11
FBXO32	0.169	enzyme		0.178	0.0471	ALDH1A3,AXIN2,BCAT2,CKMT1A/CKMT1B,CXCL2,CXCL3,EIF2AK3,FGF9,HPX,HSPB7,IL1B,IL2,KRT19,LEF1,MAPT,MSX2,MYH6,PDIA2,PTGER3,PTGIS,PTGS2,PYCR1,RAB27A,REG3G,SERPINB2,SOD2
DICER1		enzyme		0.582	0.048	ACVR1C,AFP,AGRP,AKT1,ANGPT2,ANGPTL4,ANPEP,ARID3A,AXIN2,BDNF,CAMK2A,CAMK2D,CCND1,CCNG1,CDH1,CDKN1A,Cdkn1c,CDKN2A,CELF2,CGA,CRYM,CXCL10,DEPP1,DHCR24,DKK4,EGR2,EGR3,ELOVL2,EOMES,FCGR2A,FGF20,GAD2,GBP3,GREB1L,Hmga2,HMGCR,HSD17B7,ICAM1,ID3,IGDCC3,IGF2,IGF2BP3,IL18R1,IL1B,ITGA2,ITGA6,JUN,KDR,Klra7 (includes others),KRAS,KRTAP2-3/KRTAP2-4,LIPG,MAG,MAP2,MCAM,MICB,MITF,NANOS1,NPHS1,OAS1,PAX8,PELI2,PITX2,P…
PNPLA1	1.228	enzyme		0	0.0489	ABCA12,CYP4F22,ELOVL4,KRT6B,LORICRIN,MKI67,PPARD
ACACB	0.755	enzyme		0.555	0.0489	ACACB,FASN,HMGCR,LEP,MLXIPL,PPARG,SLC2A4
DGAT1	0.209	enzyme		-0.277	0.0489	ACOX1,CD36,DGAT2,LEP,PDK4,PPARD,PPARG
SGPL1	-0.107	enzyme		0.588	0.0499	Abcb1b,ABCC1,BCL2,IFIT1,ISG15,LORICRIN,OAS1,PPARG,PTGS2,SPNS2
IRGM	-0.765	enzyme	Activated	2.244	0.0515	CGAS,GBP4,HLA-F,IFI16,IFIT1,IFIT2,IFIT3,IFITM3,ISG15,ISG20,OAS1,OAS2,OASL,RSAD2,UBA7,XAF1,ZBP1
ZC3H12A	0.32	enzyme		1.998	0.0753	ADAM19,B4GALNT1,BATF,BCAR3,BCL2,BMF,C15orf48,CACNA1I,CCL2,CD38,CEACAM1,CTSS,CXXC4,DCP2,DUSP1,FAM107B,FAM111A,FCGR2B,FCRL1,FCRL5,FLNB,FTH1,GBP4,GNAQ,GRM6,ICAM1,IL1B,IL1R2,IL2,IL21R,IL4R,LFNG,MAPK3,NEK7,PECAM1,POU2AF1,PPARG,RGS2,RHOF,SAMSN1,SIGLEC10,SLIT3,SUCLG2,TBL1X,TNFRSF13C,TNFRSF1B,ZBTB46,ZC3H12D
HINT1	-0.196	enzyme		-1.941	0.0829	BCL2,FADS1,TP53,TPSAB1/TPSB2
G3BP1	-0.55	enzyme		1.98	0.0829	LEF1,MSX1,MSX2,SOX2
CNOT6L	0	enzyme		1.89	0.0895	BIRC5,CCNB1,CDKN1A,IGFBP5,MAPK10,SEMA3E,TUBB4B
PLD2	-0.648	enzyme	Inhibited	-2.178	0.09	BCL2,CIDEA,ELOVL3,NR1H4,PPARGC1A,PTGS2,SCARB1,STXBP1,SYP
HSPG2	0.159	enzyme	Activated	2.559	0.0926	Acan,APOB,BCL2,COL10A1,CTSS,DRAM1,DRAM2,FGFR3,IRGM,MAP1LC3A,PEG3,PRKN
IRS2	0.249	enzyme	Inhibited	-2.06	0.102	CCND1,FASN,FST,GCK,GCKR,HMGCR,IRS1,LEP,PCK1,PDX1,PPARG,PPARGC1A,SLC2A1,THRSP
ACSS2	0.836	enzyme	Inhibited	-2.121	0.102	ACOX1,DGAT2,DHCR24,FABP2,FASN,HMGCR,PPARG,SCARB1
GLRX	-0.065	enzyme	Activated	2	0.123	CXCL2,CXCL3,FGF2,ICAM1
SMYD3	0.618	enzyme		1.89	0.144	ECEL1,NKX2-5,NKX2-8,RBM38,SH2B2,TFF1,WNT10B
CYP51A1	-0.501	enzyme	Activated	2.236	0.149	DHCR24,HMGCR,MSMO1,NKX2-5,SC5D
HSD11B1	0.548	enzyme		1.941	0.15	ACOX1,ANGPTL4,CCL2,CYP11B2,FASN,IL1B,INPP5D,LDHA,LEP,PDK4,PPARGC1A,UCP2
G6PD	-0.754	enzyme		-1.969	0.176	CYBB,FASN,G6PD,PPARG,PTGS2,RAC1,RETN
LIPG	1.031	enzyme		1.942	0.176	BCL2,CCL2,CD36,IL12A,IL1B,LDLR,PLTP
HSPD1	-0.623	enzyme	Activated	2.047	0.216	CXCL2,CXCL3,GATA3,ICAM1,IL12A,IL1B,TBX21,VCAM1
VCP	-0.86	enzyme	Activated	2.414	0.22	BCL2,CCL2,CDKN1A,DUSP1,LMNB1,NPM1,SMURF1,SUN2,VCAM1
PHLPP1	-0.058	enzyme	Activated	2.401	0.244	CXCL2,CXCL3,IFNB1,IRS1,LHX2,PRKCD
ATG7	0.462	enzyme	Inhibited	-2.441	0.27	ACACB,ADORA2B,BMF,CCL4,CD82,CDH5,CYP2A6 (includes others),FGF21,GSTM5,HJURP,IFNB1,IL1B,IRS1,JUN,MAP1LC3A,MARCO,NRAS,PDCD6IP,PECAM1,PFKL,PRKCD,ROBO3,SCARB1,SLC2A1,TGFBR2,TLR4,TP53
UBA1	-0.289	enzyme		1.89	0.287	CCND1,HSPA8,HSPB1,NEFL,NOS1,TP53,TUBA1C
CYP2E1	-0.35	enzyme	Inhibited	-2.425	0.331	C3AR1,C5AR1,CD14,CYP4A11,PTGS2,TLR4
CRY1	0.105	enzyme	Inhibited	-2	0.335	DBP,IHH,IL1B,PCK1
CA9	-2.886	enzyme		-1.803	0.391	Acan,ARG2,ATP5MC2,COL10A1,CSF3,ENO1,LDHA,PGK1,SLC6A6
NAA10	-0.03	enzyme		-1.969	0.392	CIDEA,CKMT2,FABP3,SLC27A2
BIRC2	0.297	enzyme		1.948	0.434	CCL2,CCNA2,CSF3,IFNB1,XIAP
ALDH2	0.054	enzyme	Activated	2.219	1	ATF5,GSS,Gsta4,GSTA5,SLC7A11
TNFAIP3	0.307	enzyme	Inhibited	-2.603	1	BCL2,BIRC5,CFLAR,CXCL10,FAS,ICAM1,IFNB1,IL1B,IL2,Nppb,VCAM1,XIAP
MAOA	1.049	enzyme		1.823	1	BCL2,CCL2,CCND1,HTR1A,HTR2C,IL1B,SLC18A2
RUNX1-RUNX1T1		fusion gene/product	Activated	2	5.56e-07	ALOX5,ARG2,ATP1A3,ATP4A,BRCA1,C5AR1,CBR1,Ccl7,CDKN1A,CDKN2A,CPN1,CST7,CYP2S1,DUSP6,GNA15,GRK5,H3C2,ID1,ID2,ID3,IFITM3,IL6R,ITGA2,KCNE3,LXN,MPL,MPO,MUC6,Nepn,NFE2,NIBAN1,PADI3,RAD51,RNF144A,RPS6KA2,SLC16A12,SLC26A9,SLC6A4,Spink2,TP53,TPBGL,Tpsab1,XYLT1,ZNF385A	1013 (12)
PAX5-ELN		fusion gene/product		-1.147	0.000945	AMOTL1,CARD6,CD180,CD38,CYBB,EFNA5,GIMAP1-GIMAP5,IL2RB,IRS1,KDR,KLRB1,LY6D,MUC13,PCDH9,PTGS1,SEMA3G,SEMA6D,SH3BGRL2,TLE6
BCR-ABL1		fusion gene/product		-0.424	0.00208	AURKA,AURKB,BCL2,BCL2A1,BIRC5,BLM,BRCA1,CCL2,Ccl9,CCND1,CD36,CDKN2A,CSF2RB,CSF3R,FOXM1,GAS2,GYS1,ID1,IFNAR1,IL1RAP,ITGA2B,LDHA,MME,MXD3,PFKP,PGK1,PKM,PRKCD,SLC2A1,SOCS1,SOCS2,TNFRSF10A,UNG	1443 (18)
EWSR1-FLI1		fusion gene/product		-1.32	0.00377	ADAM2,ADM,CCND1,COL5A2,EDN1,EGR3,F11R,FIBIN,FOXM1,GAS2,GPR37,HPGD,ID1,IGFBP5,LIMCH1,LOXL1,MAP2,MYH10,NRXN2,PTPRO,S1PR1,SAMD5,SH3BP4,SPATA19,SULT1E1,SYCP1,SYNPO2,TGFBR2,TRNP1
TMPRSS2-ERG		fusion gene/product		-0.561	0.00577	ADORA2B,ARHGAP28,ARRDC4,ART4,B3GNT3,C15orf48,CALB2,CARD6,CCNB1,CDH1,CYBA,DGKB,DPYD,DPYSL5,DUSP8,FHOD3,GDF15,GSTP1,HOXC9,ID1,ID3,KLK8,KRT23,LFNG,LOXL2,MEGF6,MME,MSLN,OASL,OSBPL6,P2RY2,PLAT,PPARG,RAB39B,ROBO3,SAMD9L,SCARA5,SFRP1,SLC7A11,SUMO3,TCEA3,TGFBI
ZFTA-RELA		fusion gene/product		-0.471	0.0109	BCL2,BMP2,CCL3L3,CXCL10,CXCL2,CXCL3,DUSP2,FTH1,ICAM1,IL13RA1,IL15RA,IL4R,IRF7,L1CAM,NPY1R,PRKCD,PTGS2,S100A6
SS18-SSX1		fusion gene/product		-0.129	0.0118	AXIN2,CCND1,CDC25A,DKK1,SHCBP1,SOX2
ETV6-RUNX1		fusion gene/product		0.633	0.017	ABCG1,ADCY7,ADM,AHI1,ALOX5,ANO1,APOLD1,ARHGAP24,ARL4D,AURKA,BCL11A,BMP2,CARD11,CD79A,CD83,CYBA,CYBB,CYFIP2,CYSLTR1,EIF4A1,ELF4,FGD2,FSCN2,FTH1,GATA3,GIMAP4,GNA15,H4-16,H4C13,H4C3,H4C4,H4C6,HFE,ICAM1,ID2,IFI16,IFIT1,IFIT3,IFNAR1,IFNB1,IL15RA,IL7,INTS2,IRF7,IRX3,ISG15,ISG20,JAK2,JAK3,KCNJ2,KIF5C,KLC4,MAD2L1,MME,MPO,MSX1,NMI,OAS1,OAS2,PCP4,PDE4B,PDGFRB,PECAM1,PROM1,PTPRCAP,RALB,RASGRP2,RBM38,RGS16,R…
PCM1-JAK2		fusion gene/product		0.277	0.0176	GATA3,HS6ST2,SLC26A4,SOCS2,TMPRSS3
FUS-DDIT3		fusion gene/product		-0.082	0.0202	CAMK2N1,CNGB3,COL4A1,FLT1,GALNT4,IL1B,IL24,LOX,MMP1,NAMPT,PLEC,SERPINB2,SERPINE1,STX1A
SS18-SSX2		fusion gene/product		1.029	0.0211	AXIN2,BCL2,BCL2A1,CCND1,CDC25A,DKK1
PAX3-FOXO1		fusion gene/product	Activated	2.646	0.0402	ABAT,ACTA1,ADRA1D,ADRA2A,ADRA2C,ANLN,ARID3A,AURKA,AXL,BTG2,BUB1,CCND1,CCNG1,CCPG1,CD82,CDC20,CDK1,CDKN1A,Cdkn1c,CEP170B,CEP41,CKM,CLCN5,DDAH2,DUSP1,EDIL3,ELOVL2,EMB,ENO1,EYA2,FGFR2,FGFR4,FOSL1,GAPDH,GPRC5A,GPS1,GRN,GSTP1,Hmga2,HSPA1A/HSPA1B,HTRA1,Ifitm1,IGF2,IGFBP2,IGFBP5,IL4R,IMPA2,IRS1,KCNN3,KDR,LY6D,MARCHF3,MCAM,MDH1,MEOX2,MYH10,MYOD1,NDE1,NRCAM,OGN,PDE4B,PGD,PRC1,PRRX1,SDC1,SGO1,SMPDL3A,SOBP,…
ETV6-NTRK3		fusion gene/product	Inhibited	-2	0.0829	IFIT3,Igtp,IRF7,Oasl2
FFAR3	-1.787	G-protein coupled receptor	Inhibited	-3.035	3.96e-09	ADGRV1,ANPEP,ARHGEF2,BCL11A,CA10,CBS/CBSL,CCL28,CD36,CDH9,CHD5,CLEC6A,CLSTN3,CXCL10,FCGR1A,FCGR2B,Foxp2,FXYD3,GBP6,GPD2,ICAM1,IL1B,IL1RAP,KCNH5,KLF15,LEP,LOXL2,MAST1,MLPH,NECAB2,PCP4,PITPNM3,PPARG,RASGRF2,RELN,SGIP1,SMOC1,Tlr13,TLR7,TP53,VAT1L,VSNL1,Zfp568,Zfp872,Zim1	639 (8)
CASR	0.829	G-protein coupled receptor	Inhibited	-2.732	9.52e-09	ABCC2,Acan,ANGPT2,ANLN,BCL2,BIRC5,BMP7,BUB1B,CASR,CCNB1,CCND1,CDC20,CDC45,CDH1,CDT1,CENPA,CENPH,CHAF1A,CISH,CLDN14,COL4A1,CXCL10,CYP2B6,EDN1,FEN1,GABBR2,GATA3,GATA4,H2AZ1,Hmgn2 (includes others),ID1,IGFBP5,INCENP,ISG15,KIF11,KIF22,KLK13,LORICRIN,MAD2L1,NKX2-5,NUSAP1,PPARG,PRC1,PTGS2,PTHLH,RAC1,RAD51AP1,RGCC,RNF144A,S100A9,SERPINB6,SLC7A7,SPAG5,SRC,TK1,TMEM100,TPX2,TRPV5,TXNIP,TYMS,UCP2	1518 (22)
PTGER2	0.807	G-protein coupled receptor	Inhibited	-4.747	1.27e-07	ADGRE1,ALB,ANAPC2,ASPM,AURKA,BUB1B,CCL3L3,CCNA2,CCNB2,CDH1,CDKN3,CENPE,CENPF,CEP55,CKAP2L,CKS2,CLEC4D,CLEC6A,CXCL10,CXCR2,DEPDC1,ESD,HDC,IL1B,IL1R2,IL36G,KIF11,KIF15,KIF18B,KIF20A,KIF22,KIF2C,MELK,MKI67,NEK2,NUF2,NUSAP1,PBK,PLK1,PRC1,PTGER3,PTGS2,RACGAP1,SERPINE1,SPAG5,TIMP4,TNFAIP6,TPX2,TROAP,TTK	1629 (20)
CNR1	0.68	G-protein coupled receptor		-0.584	2.04e-07	ADRB3,ALPL,APBB1,APCDD1,ARTN,BDNF,BIRC5,BMP2,BMP4,BMP7,CA9,CCNB2,CDCA3,CDK1,CEACAM1,CNR1,CORO2A,CXCL10,CYP27A1,CYP8B1,DDX25,DDX4,DKK1,DRD5,EAF2,EGF,EOMES,ERRFI1,FASN,FGF2,FOXM1,GLO1,HEY2,KIF11,KRT6B,LAMA1,LEP,MAEL,MDK,MMP13,MSX1,NDP,NPHS1,PAX6,PCNA,PDGFRB,PDYN,PECAM1,PLSCR1,POMC,PTGS2,RAC1,RGMA,RXRG,S100A6,SCARB1,SLC2A4,SMURF1,SOX6,TDGF1,TJP1,WNT6	1596 (21)
HCAR2	0.491	G-protein coupled receptor		1.508	0.000488	AVEN,CCNE2,IL1B,IQGAP3,KIF14,KIF20A,NMI,PLK1,PLK4,PTGS2,WEE1	452 (7)
F2RL1	-0.507	G-protein coupled receptor		-0.167	0.000934	ANGPTL2,ATF3,BDNF,CCL2,CXCL2,DUSP6,F3,FAS,FGF5,FOXA1,FPR2,FST,GBP4,GBP6,GFRA3,Iigp1,IL1B,IL31RA,IL4R,ITGA7,ITGB4,MSC,NPTX2,NPY1R,NT5E,NTS,OSMR,PTGS2,PTPN9,RAB27A,SERPINA3,Serpina3g (includes others),SERPINB2,SPRR1A,TSLP,TXNIP,VGF	1098 (17)
SMO	-0.325	G-protein coupled receptor		0.452	0.00109	BCL2,BGN,CCND1,CXXC4,DIO1,DIO3,DIXDC1,ENPP1,FAS,FBLN2,FOXC2,FOXD1,GLI1,GLI2,GOLM2,HHIP,KLK3,KRT5,LEF1,LHX2,MYOD1,NRCAM,OGN,PAX7,PPARG,PTCH2,SOX2,SYNM,TNFRSF10A,TNIK,VCAM1,WNT6,XIAP	1367 (18)
ACKR2	0.368	G-protein coupled receptor	Activated	2.457	0.00123	ACOD1,CCL3L3,CXCL10,EIF2AK2,IFI16,Ifi27l2a/Ifi27l2b,Ifi47,IFIT2,IFIT3,Ifitm1,IFNB1,Iigp1,IL1B,IRF7,ISG15,ISG20,OAS1,OAS2,OASL,Oasl2,RSAD2	1114 (15)
F2R	-1.862	G-protein coupled receptor		0.619	0.00141	AKT3,ANGPT1,ANGPT2,CCL2,CCND1,CD55,CDH1,CLDN3,CXCL3,DUSP1,EGR3,ESR1,F2R,F3,FBP1,FGFR2,FLT1,GNA13,ICAM1,IL1B,ITGA6,KDR,KRT19,KRT8,LDHB,MCAM,PLAT,PLAUR,PTAFR,PTGS2,SERPINB5,TFF1,TFPI,TJP1,TJP3,TP53,VCAM1	1735 (22)
S1PR4	-0.366	G-protein coupled receptor		-1.746	0.00158	ADORA2B,AQP1,C1S,Cabp1,CCL28,CDH5,CFAP54,CRCT1,CSF2RB,CXCL2,EPHB1,F3,IFI16,MOXD1,MPZL3,Nppb,PLA2R1,RUNDC3A,Sult5a1,TDG,TMEM267,ZNF354B
FZD8	0.017	G-protein coupled receptor		-1.787	0.00242	BIRC5,BMP2,BMP4,CDH1,FGF8,GATA4,IGFBP5,MYH6,TJP1,TP53	1120 (12)
DRD2	-0.042	G-protein coupled receptor		-0.96	0.00255	Abcb1b,AGRP,BDNF,CCL2,CSHL1,DRD1,EDNRB,FOSB,GHRH,GRIN2B,JUN,KCNJ2,KCNJ4,KLK3,PCSK1,POMC,SERPINE1,SLC6A3,TGFBR2	1453 (23)
HRH3	0.944	G-protein coupled receptor		0.647	0.00269	Acot1,ADRB3,CITED1,CLEC4D,CXCL10,CXCL3,FOXA1,FPR2,LEP,Mup1 (includes others),Ngp,PCOLCE2,PRTN3,RETN,S100A9,SERPINA3,STK31,TMEM45B	1000 (15)
ADRB3	1.265	G-protein coupled receptor		-0.919	0.00437	ADRB1,ADRB2,CCL2,IL1B,JUN,LEP,PPARGC1A,PTGS2,S1PR2,SPHK2,UCP2	1343 (22)
PTGER4	-0.412	G-protein coupled receptor		1.088	0.0076	ADAMTS4,APOA5,CCL2,CCL3L3,CCL4,Ccl7,CCNG2,CDK6,Ctla2a/Ctla2b,CXCL10,CYBB,EDN1,FBXL20,GBP4,GBP6,H2-M2,HAVCR2,ICAM1,IFI16,Ifi47,IFIT2,Ifitm7,Igtp,IL1B,IRF7,IRGM,Irgm1,ISG20,MAFF,MMP13,MYH11,NXPE3,PARP14,PTGER3,PTGS2,RASSF2,RNASEL,RSAD2,RTP4,S1PR1,SHISA3,SLAMF8,SLC13A3,SLFN13,ST6GAL1,Tgtp1/Tgtp2,TP53INP1,XAF1,ZDHHC14	1599 (17)
APLNR	0.124	G-protein coupled receptor		0.237	0.00997	AFP,ANGPT1,CDH1,GATA4,MESP1,NKX2-5,Nppb,PDGFRB,SNAI1,TJP1	1481 (18)
LHCGR	1.48	G-protein coupled receptor		-0.248	0.0142	CYP11A1,CYP11B2,DUSP6,ESR1,HSD17B3,IGFBP4,IL1R2,INHA,INHBB,LHCGR,PRKG2,PTGS1,PTGS2,RNASE9,TNFAIP6
CCKBR	0.815	G-protein coupled receptor			0.0149	APLN,Hamp/Hamp2,KRT19,LEP,MAPK3,PTF1A,RETN,SPARC,TJP1
AGTR1	0.09	G-protein coupled receptor		-0.311	0.0167	CCND1,CYBA,CYP11B1,DRD5,DUSP1,EDN1,GSTA5,GSTM5,Gstm6,GSTP1,JUN,Nppb,PTGS2,REN,SERPINE1,TXNIP
P2RY2	-0.921	G-protein coupled receptor		-0.673	0.0195	ACHE,CCND1,CDKN1A,F3,ICAM1,JUN,PTGS2,SERPINE1,SLC12A1,TF,VCAM1
FFAR1	0.86	G-protein coupled receptor		0.64	0.0211	CD36,CYP1A1,IL1B,PDX1,PPARGC1A,SLC2A1
ACKR1	2.133	G-protein coupled receptor			0.0307	BDNF,CCL2,CXCR2,ICAM1,IFI16,TBC1D8,UBD,VCAM1,ZBTB18
FSHR	-0.129	G-protein coupled receptor		0	0.032	CD55,CPE,CYP11A1,DUSP1,ESPN,GATA4,HSD3B1,INHA,INHBB,LHCGR,MEDAG,MSI1,PCK1,PLAT,Scgb1b27 (includes others),SLC38A5,SLC7A4,TJP1
GCGR	1.316	G-protein coupled receptor	Activated	2.804	0.0326	DUSP1,FGF21,HTR1A,LEP,PCK1,SLC6A3,SLC6A4,Wap
BDKRB2	0.313	G-protein coupled receptor		-1.091	0.0339	EDN1,ICAM1,ITGAM,PTGS2,REN,SNCA,TP53
NPY2R	-4.32	G-protein coupled receptor		0.377	0.0342	AGRP,CSHL1,GHRH,LEP,NPY2R,POMC
P2RY14	1.009	G-protein coupled receptor	Activated	2.111	0.0348	CACNA1H,CASR,FFAR1,GAL,GLP1R,MAFA,PDE1C,Pde4d,PLCH1,SST,SSTR2
GPR55	-1.237	G-protein coupled receptor			0.0382	FASN,IRS1,PPARG
ADRA2B	0.97	G-protein coupled receptor			0.0382	CCND1,FLT1,MKI67
BRS3	1.188	G-protein coupled receptor			0.0382	AGRP,CSHL1,LEP
S1PR2	-0.586	G-protein coupled receptor		0.107	0.0454	CAMP,F3,ICAM1,JUN,PCNA,PTGS2,S1PR2,VCAM1
GPR37	0.746	G-protein coupled receptor		0	0.0489	CCL3L3,DHH,GLI2,IL1B,MAP1LC3A,PRKN,SLC6A3
FZD9	1.258	G-protein coupled receptor		-1.964	0.0673	CDH1,CXCL10,IFI16,Ifi27l2a/Ifi27l2b,IRF7,ISG15,Oasl2
CRHR2	1.164	G-protein coupled receptor	Activated	2.219	0.249	BCL2,CXCL2,KCNMA1,SLC2A1,SLC6A4,TPH2,UTS2
ADORA3	0.413	G-protein coupled receptor	Activated	2	1	CCL2,CCL4,CXCL3,IL24
Vegf		group	Inhibited	-3.805	1.14e-11	A2M,ACE,Acot1,ADGRF5,ANGPT2,ANGPT4,ANGPTL2,ANGPTL4,ANGPTL7,ANPEP,APLN,APOM,ATF3,AURKA,AURKB,AXIN2,BCL2,BCL2A1,BIRC5,BMP2,BMP7,BTN1A1,BUB1,BUB1B,CASP8,CCNE2,CCNF,CD46,CD93,CDC20,CDC25A,CDC25C,CDC45,CDC6,CDH1,CDH5,CDK1,CDKN2A,CDKN3,CENPF,CFLAR,CHIA,CIDEA,CKS1B,CLDN1,CNN1,COL4A3,CRABP1,CRTAC1,Ctla2a/Ctla2b,CXCL10,CXCR2,CYP4A11,CYYR1,DBF4,DPF3,DRD3,DTYMK,DUSP6,EDN1,EFNB2,EGR3,ELOVL3,EMCN,EMP1,EMP2,EP…	1690 (23)
Histone h3		group		1.342	4.33e-11	AADAT,ABCD2,ACOT4,ACTA1,ADCY5,ADGRA2,ADGRB1,ADRB1,AFP,AQP5,ARSG,ASCL2,ATF3,BCL2,BDNF,BIRC5,BMP4,CA9,CACNA1G,CCL2,CCNA2,CCNB1,CCND1,CD1D,CDC6,CDH1,CDKN1A,CDKN2A,CDX2,CEACAM1,CFLAR,CGA,CLPS,CSHL1,CXCL10,CYP3A5,DBF4,DDX4,DIO1,DKK1,DUSP2,E2F1,EML5,ENO3,EOMES,ERMAP,ESR1,FASN,FGF17,FGF4,FGF5,FGFR2,FKBP5,FLT1,FOXA1,FOXM1,G6PD,GABPB2,GAPDH,GAS2,GATA2,GATA3,GATA4,GCNT4,GKAP1,GLI1,GRIA2,HAND1,HBA1/HBA2,Hmg…	1583 (21)
E2f		group	Inhibited	-4.357	2.91e-08	Bmyc,BRCA1,CBX5,CCNA2,CCNB1,CDC25A,CDC25C,CDC45,CDC6,CDK1,CDKN2A,CENPO,CYP27B1,DBF4,E2F1,E2F2,E2F8,FANCD2,GAS2L1,GINS2,H2AC11,H3C2,ITGA6,ITGB4,KNTC1,LIG1,MAD2L1,MCM10,MCM2,MCM4,MCM5,MCM6,MFAP1,MYBL2,Nppb,NUSAP1,OIP5,ORC1,PCNA,PCSK1N,PFKFB1,POLA2,POMC,PRR11,RAD51,RRM2,SERPINE1,SKA2,STMN1,TMEM126A,TP53,TPX2,TTK,TYMS,UBE2C,WDR76	1367 (17)
ADRB		group		0.746	1.27e-07	AACS,ADAMTS4,ADCY4,ADGRL4,ANGPTL4,ARG1,ATF3,ATF5,AXL,BAK1,BCL10,BDNF,BNIP3,BNIP3L,BOK,CAVIN2,CCNA2,CCND1,CDK6,CDKN1A,CDKN2A,CFLAR,CLEC4D,CXCL10,CXCL2,E2F1,ENDOD1,FAM110C,FAS,FGF21,GATA4,GDF15,GSTA5,HSD17B7,HSD3B7,HSPD1,ICAM1,IDH1,IFIT3,IKBKG,JUN,KLHL6,LPIN1,MSMO1,NEK2,NOD1,NPM3,NR4A3,OASL,PCNA,PPARGC1A,Prl2c2 (includes others),PTGS2,RAD51,RAN,RSAD2,SLC7A11,TRAF1,TRIM54,WEE1	1649 (22)
EGLN		group		-0.716	1.61e-07	A2M,ADM,ADM2,AK4,ALDOC,ANKRD2,ANKRD37,APLN,Apol11b (includes others),BNIP3,BPNT1,CA9,CAVIN1,CCL2,CCL28,CSN3,DIO3,EFNA3,EGLN1,EGLN3,EIF4EBP1,ERFE,FSTL3,FTL,GAPDH,GATA3,GPI,GPR146,GYS1,H2AC11,H3C1,Hamp/Hamp2,HLA-DQB1,IMMP2L,LDHA,MAP3K8,MMP13,Mup1 (includes others),NOL3,NTS,PDK1,PFKL,PFKP,PGAM1,PGK1,PPP1R3E,RIPPLY3,RNF122,RNF165,RRAGD,RTL8C,S100A9,SAA1,SELENBP1,Serpina3g (includes others),SERPINA7,S…	1418 (21)
Interferon alpha		group	Inhibited	-2.35	1.83e-06	ADAM19,AFP,APOBEC3B,APOL2,AQP3,ATF3,AXL,BAK1,BCL2,BCL2A1,BCL6,BMP4,BTG2,C3AR1,CASP8,CCL2,CCND1,CCR1,CD1D,CD38,CD83,CD8A,CDC25A,CDH1,CDKN1A,CEACAM1,Ceacam11 (includes others),CGAS,CISH,CSF2RB,CXCL10,CXCL2,CXCL3,CYP2C9,DUSP6,E2F1,EFCAB6,EIF2AK2,F3,FAS,FASN,FBXO6,FCGR1A,FCGR2B,GATA3,GBP3,GBP6,GIMAP4,GLI1,GNA15,GPR180,HLA-A,HLA-F,HLA-G,Hrk,HSPA1A/HSPA1B,ICAM1,IDO1,IFI16,Ifi27,Ifi47,IFIT1,IFIT2,IFIT3,…	1433 (16)
estrogen receptor		group		0.806	2.78e-06	ABCG1,AKT3,AXL,BCL2,BDNF,BMP7,CALB2,CAPG,CAV2,CCND1,CCNE2,CDH1,CDH10,CDH15,CDH16,CDH3,CDH4,CDH5,CDH9,CLDN3,CNKSR1,CNNM1,COL12A1,COL4A1,COL7A1,COL9A2,CYP1A1,CYP2B6,DRD1,DSC2,EDN1,ERBB4,F11R,FGF12,FGF5,FGFR2,FGFR3,FGFR4,GAL,GATA3,GJB3,GSTA5,HRAS,HSPA1A/HSPA1B,ICAM1,IGF2BP3,IRS1,JPH3,JUN,KRT15,KRT19,KRT8,LDLR,LOXL2,LTF,MAP1B,MAPT,MGP,MMP1,MMP13,MMP17,MMP24,NCAM2,NOTCH3,NT5E,OXTR,PCDH7,PDGFD,PDK4,PDY…	1961 (22)
Hedgehog		group		0.103	5.3e-06	ABCC8,BDNF,CCNA2,CCND1,CDKN2A,CHRM1,FOXC2,FOXE1,FOXM1,GAS1,GATA4,GATA5,IGF2,KCNJ11,KLK3,KRT19,MAFA,MYCL,NEUROD1,NEUROG3,PDX1,PGC,SOX2,TFF1,TP53,VIL1	641 (7)
Creb		group		-0.1	9.66e-06	AASS,ABL2,ACY3,ADM,AKT1,Aldoart2,ALOX5,ANKRA2,ANTXR1,APBA2,ARG1,ARHGEF9,ARPC5,ATF3,BAK1,BCAS1,BCL2,BCL2L15,BDNF,C3AR1,CACNA1S,CAMP,CBWD1,CCND1,CD14,CDH10,CDKN1A,CFLAR,CGA,CNTF,CXCL10,CYP11B2,DKK1,DPY19L3,DUSP1,EGR3,ETV5,FAS,FGFR1OP2,FHDC1,FLNB,FOSB,FOSL1,GABPB2,GDPD3,GPR50,GRK3,HLA-G,HPGD,IFI16,IL1B,IL2,INHA,ITGAM,JUN,KCNC1,KLRB1,LASP1,LDLR,LEP,MCAM,MICB,MITF,MMP1,MSX2,MUC5AC,MUC5B,NDFIP2,NMNAT2,…	1855 (26)
Calmodulin		group	Activated	2.275	1.01e-05	ARPC5,BCL2,BDNF,CNTN2,CORO6,CPNE5,EPHA6,EPHB6,F3,FLT3,GALNT9,ICAM5,KDR,LINGO1,LRRTM1,LRRTM3,MAP9,NOS1,PHOSPHO1,RAB40B,RIMBP2,S1PR3,SEZ6,STX1A,SYT1,SYT2,SYT9,TIAM2,TMEM74	1671 (24)
ERK1/2		group		-0.365	1.16e-05	Abcb1b,ABCC6,AKR1C3,ALOX5,ALPL,ANGPT2,ANKRD2,AOC1,APLN,ATP1A3,BCL2,BCL2A1,BDNF,BHMT,BMP2,BRCA1,CCL2,CCL27,CCL3L3,CCL4,CCND1,CDC25A,CDC25C,CDC42EP5,CDK1,CDKN1A,CFLAR,CLEC11A,CMA1,CXCL10,CXCL3,CYBB,CYP46A1,DKK1,DUSP1,E2F1,EDN1,EFNB2,EIF2AK3,EMCN,ENO1,ESR1,EZR,F3,FGF2,FGFR2,FKBP5,FLT1,FOSB,FOSL1,GRK5,HLA-A,HMGA1,HPGD,ICAM1,ID1,ID3,IFIT1,IFNB1,IL12A,IL19,IL1B,IL2,ITGA2,JUN,KCNH2,KIF2C,KRT17,LDLR,MAPK…	1651 (18)
Insulin		group	Inhibited	-2.321	1.49e-05	Abcb1b,ABCC8,Acot1,ACOX1,ACTA1,ACTB,ADRB3,AEBP1,AGRP,AKT1,ALB,ALDOB,ANGPTL4,APLN,APOA5,APOM,AQP7,ARG2,ASGR2,ATF3,ATP5MC1,ATP5MC2,BCL2,BDNF,BIRC5,C1QTNF12,CA3,CAV2,CCL2,CCL4,CCND1,CCNE2,CCNG2,CD34,CD36,CDKN1A,CDX2,CFLAR,CHAT,CHRM1,CIDEA,CKM,CNN1,COL4A1,CRABP2,CSHL1,CYBB,CYP11A1,CYP11B1,CYP1A1,CYP27A1,CYP2C9,Cyp2d9 (includes others),CYP8B1,DGAT2,DLK1,DUOX1,DUSP1,EDN1,EGR2,EIF4EBP1,ELOVL3,ELOVL6,ERC…	1680 (21)
Rxr		group		0.851	1.53e-05	ABCC2,ABCD2,Akr1b7,ANGPTL4,AQP3,BARHL2,BCL2,BMP7,BTG2,C1QA,CD36,CDKN1A,CRABP1,CSF3,CSHL1,CTSS,CYP2B6,CYP2C8,CYP2C9,CYP3A5,CYP4F2,DIO1,DLK1,EFNA5,EFNB3,GAS2,IL1B,IL2,KNG1,LEP,LTF,MGP,MMP1,MMP13,PCK1,PDK4,PDX1,PLTP,PPARG,PTGS2,PTPRO,RBP2,SERPINF1,SLC10A1,Slco1a4,TPH2	1011 (22)
TCF		group		0.152	3.33e-05	ADGRG2,ALDH3A2,BCL2,BMP4,CCND1,CEACAM1,CRYBG1,CTNNA2,CTNND2,DKK4,F13A1,FGF9,HSD17B2,HTRA1,ID3,IDO1,IHH,INHBB,IRS1,KLK3,KRT5,LEF1,LHCGR,MME,MSX2,MUC6,NRCAM,PCSK6,PTGS2,QPCT,SAA1,SEMA3C,SERPINA3,SERPINE1,SFN,SLC26A2,TK1,TSPAN8	1092 (12)
Notch		group		1.648	4.02e-05	ADAM12,ADAP1,ADGRE1,ADM,AFP,BIRC5,CAPG,CARD9,Ccl9,CDCA7,CDH1,CDKN1A,CLEC10A,CNN1,CSF2RB,CSF3R,CYP4F2,DLL3,DTX1,DUSP1,FCGR2A,FCGR2B,FGF5,GATA3,GFRA1,GIMAP1-GIMAP5,GUCY1B1,HES5,HESX1,HEY2,ID1,ID2,ID3,IDH1,IL13RA1,IL17RB,KBTBD11,KCNK6,LTB4R,Nes,NET1,NOTCH3,PRTN3,RALB,RGCC,SMURF1,SOX2,SSTR2,SVIP,TAS1R1,TBX21,TLX3,TMEM121,TP63,TSPAN13	1363 (18)
Hdac		group	Inhibited	-2.251	5.82e-05	ADGRL3,ARC,ATF3,BCL2,BCL6,BDNF,BIRC5,BMP2,CCND1,CCNG2,CDK5R2,CDKN1A,CRABP2,CSF2RA,EDN1,EDNRB,EGR3,EMX2,FOSL1,FOXA1,FOXD1,GATA3,GLI2,HNRNPAB,HPGD,HTRA1,IFNB1,IL1B,IL2,IL6R,IRX3,ITGA8,JUN,KCNH2,LHCGR,LRP2,MEOX2,MGAT5B,MPL,MXD1,MYBL2,MYOD1,NDRG4,NOTCH4,ONECUT2,PIK3R5,PPARGC1A,RGS10,SEMA3C,SFRP1,SMARCD3,STX1A,TFAP2B,TGFBR2,THBS4,TNFSF4,TP63,TXNIP,WNT9B,WT1	1680 (24)
STAT5a/b		group		-0.913	7.43e-05	AKT1,ARG1,BCL2,BCL2A1,BCL6,CAVIN2,CCND1,CD36,CDC25A,CDC42EP5,CDKN1A,CDKN2A,Chil3/Chil4,CISH,DUSP1,DUSP2,EMP1,EPHA4,ERFE,F2R,FCGR1A,FCMR,GATA2,GATA3,GNAZ,ID2,IDI1,IGFALS,IL2,IL4R,IRAG2,ITGA2B,MMD,MPL,PCK1,PDE4B,PF4,PTGER3,PTGS2,RAD51,SLC10A1,SLC35D3,SOCS1,Tmsb4x (includes others),TSLP,TUBB1,Wap,XIAP	1216 (16)
JAK1/2		group		1.577	0.000168	C1QL3,CCL2,CCN3,CD74,CSHL1,DDN,EIF2AK2,FAM107A,FAM81A,GLDC,HLA-DQA1,HLA-DRB5,ICAM5,Ifi47,IL2,IRF7,ISG15,ITPKA,KCNF1,LHX2,LMO7,MPL,Nrgn,PDE2A,PLAC8,PSD,RGS14,RSAD2,SLC17A7,THPO	1213 (11)
Rb		group	Activated	3.01	0.000175	AURKB,BIRC5,BUB1,CCL2,CCNA2,CCNB1,CCND1,CCNE2,CDC6,CDCA3,CDH1,CDK1,CDKN1A,CDKN2A,CDT1,CYP1A1,E2F1,E2F2,FGFR2,FOXM1,MAD2L1,MCM4,MCM5,MYBL2,Ngp,PCNA,PLK1,PPARGC1A,ROBO3,SOD2,TOP2A,TP53,TP73,TYMS	1005 (14)
Histone h4		group		1.941	0.000204	ACTA1,CCL4,CCND1,CD1D,CDC25A,CDC25C,CDC6,CDK1,CDKN1A,CDKN2A,CFLAR,CHRNA5,CXCL10,CXCL3,DIO1,DKK1,E2F1,ESR1,FASN,FLT1,FOXM1,G6PD,GAS1,GRIA2,GSTP1,HOXA9,ICAM1,IL1B,KIF1A,KIF5C,LEF1,MAD2L1,MCM4,MPL,Mt1,NCAM2,NEGR1,NLGN1,NTRK2,PCNA,PKLR,PPARG,PTGS2,RASGRP1,RPL12,RRM2,SFRP1,TBX1,TFF1,TGFBR2,TRPV6,TYMS,VCAM1	1583 (25)
G protein alphai		group	Inhibited	-2.157	0.000213	ADAMTS9,ATF3,C15orf48,C1S,CMKLR1,CXCL10,F2R,FCGR2A,FCGR2B,FOSL1,GBP4,GBP6,GBP7,Gm4951,HLA-A,IFIT3,IFITM3,Igtp,Iigp1,IRGM,Irgm1,ISG15,LDLR,MAFF,MYH11,NR4A3,Oasl2,PTHLH,RSAD2,SLC6A3,SP6	1317 (20)
Rar		group		-0.365	0.000415	AQP3,ARG1,BCL2,BTG2,CDH5,CDKN1A,CSF3,CYP4F2,FGF8,GAS2,MGP,MMP1,MMP13,SERPINF1,SFTPB,SLC10A1,TJP1	1081 (21)
JAK		group		0	0.000448	CCL2,CD83,CXCL10,EIF2AK2,HES6,IFIT1,IFIT2,IFIT3,IFITM3,IL33,ISG15,NEUROG3,PTGER2,PTGS2,REG3A,RSAD2,SOCS1,SOCS2,TRIM63,WNT1	1190 (15)
ERK		group		0.072	0.000591	ACSL5,ADGRG6,ARG2,AXL,BCAR3,BCL2,BGN,BMF,BTG2,CCL2,CCL4,Ccl7,CCND1,CCR1,CD1D,CDH1,CDH5,CDK5R1,CDKN1A,CFLAR,CGA,CKS2,CTTN,CXCL10,CXCL2,CYP1A1,DIO3,DPYSL2,DUSP1,EDN1,EGR2,EIF2AK2,EPHA2,ESR1,FAS,FGF2,FOSL1,FST,GDF15,GOT1,HEY2,HMGA1,ICAM1,IFNAR1,IL12A,IL17F,IL1B,IL2,IRS1,ITGA2B,ITGAM,JUN,KYNU,LDLR,MAFF,MAL,MCAM,MMP1,MMP13,MUC5AC,NDRG1,NOTCH3,OSBPL10,PDK4,PECAM1,PPARD,PTGS2,RECK,SERPINB2,SERPINE1,SFN,…	1508 (15)
Wnt		group		0.455	0.00129	CD34,CDH1,CDH15,CDX2,COL10A1,GATA3,GATA4,GLI1,GSC,ID2,KDR,LEF1,MSX1,NTF3,PITX2,PPARG,PPARGC1A,SNAI1,TFAP2A,TLX3	1427 (23)
Tnf (family)		group		-0.77	0.0019	ABCC3,ATF3,BCL2,BCL2A1,BIRC5,C3AR1,CAVIN3,CCL2,CCL4,CCND1,CCR1,Cd209c,CFLAR,CLDN2,CSTB,CXCL10,CXCL3,CXCR2,CYP1A1,CYP2B6,CYP3A5,DKK1,DUOX1,EIF2AK2,ESM1,F3,FCGR1A,FFAR2,FST,GPR84,ICAM1,IL12A,IL1B,IL1R2,IL1RL2,IL33,IL3RA,ITGAE,JUN,KDR,LAD1,MMP13,MSX2,NOX4,NT5E,PCNA,PLEK2,POMC,PPARG,PTGER3,PTGS2,RPS6KA4,SAA1,SERPINE1,SPINK1,SPINT2,TNFAIP6,TNFRSF1B,TRAF1,TRIM63,TYMP,VCAM1,XIAP	1226 (16)
Ap2		group		0.152	0.00205	ADM,AFP,ALB,APOB,BCL2,CDH1,F2R,FOXA1,ICAM1,IFNGR1,IGF2,LHCGR,MCAM,PCK1,PTGDS,SAA1	1247 (12)
P38 MAPK		group	Activated	2.536	0.00227	ANGPT1,AQP5,ARG2,ATF3,BATF2,BCL2,BCL2A1,BDNF,BGN,BIRC5,BMP2,BNIP3,BNIP3L,CCL2,CCL3L3,CCND1,CCNF,CCNG2,CD1D,CD36,CD46,CD55,CD82,CD83,CDH5,CDKN1A,CDKN2A,CDX2,CFLAR,CHAT,CSF3,CXCL10,CXCL2,CXCL3,CYBB,CYP1A1,DDC,DIO3,DUSP1,EDN1,EDNRB,EGR2,F3,FAS,FDXR,FGF2,FGF21,FST,HP,HTRA1,ICAM1,ID3,IFNB1,IGFBP5,IL12A,IL1B,IL1RL1,IL2,IRF7,IRX1,ITGAM,ITGB4,JAM2,JUN,KCNB1,KLF15,LBX1,LDB3,LEP,MAL,MITF,MMP1,MMP13,MUC5AC,…	1339 (16)
N-cor		group		-0.737	0.00231	ACACB,AXIN2,C1QA,CCND1,CCR1,CD36,CDK6,CDKN1A,CR2,CRP,CSHL1,CTSS,CXCL10,CXCL2,ELOVL6,ESR1,FASN,G6PD,GSTP1,HEBP1,IDH1,IL1B,Kctd12b,MMP13,PCK1,PLA2G3,PLIN1,PTGS2,SHISA5,SLC2A4,SOCS1,STMN2,TBC1D2,TBX1,TRERF1,XYLT1	1332 (23)
N-Cadherin		group		0.849	0.0024	AKT3,CCL2,CCND1,CDKN1A,SOX11,VCAM1	923 (13)
15-LOX		group		0.44	0.00259	CD36,MAOA,MUC5AC,PPARG	1028 (13)
SMAD1/5/9		group			0.00259	CDKN1A,CDKN2A,COL10A1,S1PR2	993 (7)
Sos		group			0.00282	ABCC1,ACOX1,ADAM12,AKR1C3,AKR1D1,ALDH1A3,APLN,AQP3,ARID3A,BCAR3,CAMK2D,CCNG1,CMTM4,CRABP2,DAP,Defb1,DSG3,ELOVL3,ELOVL6,ESM1,FMN1,GAS2,GATA4,GJB6,GKN1,GSR,HBA1/HBA2,HMMR,HPGDS,HSD3B1,IGFBP5,IL36G,ITGA6,KCNN4,KRAS,KRT13,Krt2,LGALS3BP,Ly6m,MAFK,MAOA,MMP10,MPZL2,MXD1,MYH6,NET1,Nrg1,PAOX,PDE6B,PTGS2,PTPRZ1,PXK,RALB,RGMA,SEMA3B,SEMA3E,SEMA6D,SMURF1,STMN1,TBL1X,TNFRSF18,TNMD,TPD52
Pkc(s)		group		1.435	0.00286	ADM,APLN,AQP3,ARG2,ATF3,BCL2,BDNF,CCL2,CD36,CD55,CDC6,CDKN1A,CDX2,CGA,CLDN1,CNN1,CYBB,CYP1A1,CYP2A6 (includes others),DBP,DUSP1,EDN1,EGR2,F3,FAS,FGF2,FOSL1,GRHL3,HMGCR,HPGD,IAPP,ID2,IGF2,IL1B,IL2,IRS1,JUN,KCNJ2,KRT8,LORICRIN,MAFK,MAOB,MAPK3,MMP1,MMP13,MUC5AC,NOS1,NOTCH4,NOX4,Nppb,NR1D1,NR4A3,OVOL1,POU1F1,PPARG,PSCA,PTGS2,RGS2,S100A1,SCARB1,SERPINE1,SLC1A2,SLC6A3,SLC6A4,TP73,ULBP1,VCAM1,XIAP	1475 (22)
Ikb		group		0.949	0.00293	BCL2,CCL2,CCNB1,CCND1,CFB,CXCL3,ICAM1,KRT6B,MMP1,MMP13,PTGS2,TP73	1299 (16)
SRC (family)		group		0.289	0.00299	BMP2,CCL2,CD36,CYP1A1,FGF2,FLT1,ICAM1,ID1,IFNB1,KCNB1,MAOA,NEUROD1,NEUROG3,PROM1,PTGS2,SLC4A7,SLC6A4,SNAI1,SOX2,TJP1,VCAM1	1150 (18)
Akt		group		0.316	0.00311	A2M,ADM,ALG9,ANGPT1,ANKRD2,AQP3,BAK1,BCL2,BCL2A1,BCL6,BIRC5,BMF,BMP2,BRCA1,BTG2,CCL2,CCND1,CD36,CDH1,CDK1,CDKN1A,CFLAR,CIDEA,CXCL10,E2F2,EFNB3,EGR2,ESR1,F3,FAS,FASN,FKBP5,FOSL1,FOXM1,GATA2,GCDH,GCK,GCNT2,GCNT4,GLI1,GLI2,GSR,GSS,GSTK1,HIF3A,HIGD1A,HPGD,IFNB1,IGF2,IGFBP2,IL12A,IL17F,IL1B,IL2RB,JUN,L1CAM,LAMB2,LEF1,LEP,LHCGR,MAP2,MCAM,MLXIPL,MME,MSI1,MSLN,NDRG1,Nedd4,NET1,Nnt,NOS1,NOX4,NT5E,OSTF1,PC…	1871 (24)
Raf		group		0.398	0.00324	ANPEP,B4GALT6,CCND1,CDKN1A,CDKN2A,DUSP6,E2F1,EDN1,EGF,ETV5,FOSL1,GDF15,GRIN1,ID2,IFI16,JUN,MAFF,MANSC1,MYH11,PPARGC1A,RET,SEMA3C,SEMA6A,ST8SIA1,STON1,TOP2A	1820 (26)
cytokine		group		1.219	0.00345	ADAM12,ADAMTS4,ALOX5,ANG,BCL2,BIRC5,BMF,C5AR1,CCL2,CCN3,CCND1,CD93,CISH,CRP,CXCL3,DUSP1,EDN1,F3,FAS,FGF2,ICAM1,IDO1,IGFBP2,IL24,ITGA6,JUN,LEP,LIPG,MMP1,MMP13,NOS1,PCNA,PLAT,PLAUR,PRPH,PTGS2,PTHLH,RETN,SAA1,SERPINE1,SLC2A1,SOCS1,SOCS2,SOD2,SPARC,TLR4,TNFAIP6,TNFRSF1B,TYMP,VCAM1	1530 (19)
Srebp		group	Inhibited	-2.185	0.00408	ABCD2,ACSS2,CDKN1A,CYP4F2,FASN,G6PD,IDH1,LDLR,PGD,UCP2	968 (7)
Tgf beta		group	Inhibited	-3.298	0.00482	Acp5,ADAM12,Akr1c20,AMT,ANGPTL4,AOC3,ARHGAP45,ARID3A,ASCL2,ASCL3,ASGR2,AXL,BASP1,BCL2,BGN,BLVRB,BNIP3,BST1,C1orf100,CASP8,CCL2,CCL3L3,CCL4,CCND1,CD300LB,CD36,CD79A,CDH1,CDK6,CDKN1A,CDKN2A,CFLAR,COL10A1,COL12A1,COL4A1,COL7A1,COQ8A,CSF3,CXCL10,CXCL2,CXCL3,CYBB,DCN,EDN1,EGR2,FBLN2,FGF2,FGG,FST,FSTL3,GATA3,GLI2,GPR55,GRID2IP,GUSB,HAND1,HES2,HES3,HES5,HES6,HES7,HEY2,HIF3A,HNRNPAB,HORMAD1,ID1,ID2,ID3,I…	1669 (19)
Sod		group		-1	0.0061	Abcb1b,CCL3L3,CCL4,CFLAR,CXCL3,DSC2,ICAM1,TP53,VCAM1	1215 (16)
Pkg		group		1.177	0.00668	ARC,BCL2,BDNF,EDN1,FOSB,JUN,LEF1,SLC2A1,SLC2A4,SLC6A4,SOD2	1648 (23)
Ngf		group	Activated	2.3	0.00766	ACHE,ARC,BCL2,BDNF,CCND1,CDKN1A,CHAT,CIDEA,DCX,DUSP1,ENO2,FGF2,Hrk,JUN,MAP2,MAP6,MYBL2,NOS1,PLAUR,PPARGC1A,SERPINE1,STMN2,THY1,TP53,TUBB3,VGF	1521 (21)
TWIST		group		1.026	0.00792	B4GALNT1,CDH1,CDKN1A,SERPINH1,ST3GAL5,ST8SIA1,THY1	969 (7)
MHC II		group			0.0092	CCL3L3,CCL4,CD74,CTSS,Cyp4f16/Cyp4f37,EEF1A1,FTH1,HBA1/HBA2,HLA-DQA1,HLA-DQB1,HLA-DRB5,IL1B,RNASET2,RPLP0,Rplp1 (includes others),RPS29,Wfdc17	670 (7)
BMP		group		-0.588	0.00955	DPYSL2,GATA4,HAND1,ID1,ID2,KDR,LMX1B,MSX1,NKX2-5,NODAL,WNT1,WT1	672 (9)
Endothelin		group		1	0.00979	ACTA1,APLN,CD74,EDN1,JUN,MAPT,Nppb,PTGS2,RHO	1087 (16)
TLR7/8		group		1	0.01	BCL2,BCL2A1,CCL2,CFLAR,EDN1,FFAR2,IFNB1,KCNMA1,MAP3K8,PLAUR,PLLP,PTGS2,RECQL4,RGS20,SLC7A11,TNFAIP6	1572 (16)
Growth hormone		group		1.089	0.0101	ACTB,ADRB2,AKR1A1,ALB,ANGPTL4,APLP1,ATP5MC2,BCL2,BCL6,BMP2,BMP4,BMP7,CA3,CCND1,CD36,CDH1,CDH3,CENPX,CISH,CSHL1,CUZD1,CXCL2,CYP27B1,CYP2C8,CYP2C9,DDT,DLK1,FASN,FGF21,FGFR3,FGG,FKBP5,FTH1,FZD5,G6PD,GCDH,GDF15,GHRHR,GSTM1,GSTM5,GSTP1,ICAM1,ID1,IGF2,IGFALS,IGFBP2,IGFBP5,IL1B,JUN,LDLR,MYOD1,NAMPT,NOX4,NR1D1,PCK1,PCNA,PDK4,PPARG,RAB3A,SCARB1,Serpina3g (includes others),SLC2A1,SOCS1,SOCS2,SST,TF,TFF1,TF…
CDK4/6		group		-0.815	0.0103	AHI1,AHNAK,ARHGEF2,CCND1,CDC45,CDC6,CDK6,CLIC6,E2F1,E2F8,EIF5,ENO1,EPHA2,ERRFI1,GATA4,HSPB1,ITIH2,LAMB2,LASP1,PRSS1,RHPN2,TPI1,TUBA1B,TUBA1C,TUBB1
Nfatc		group			0.0106	ANGPTL2,IL2,PPARGC1A,PTGS2
Ho		group		-1	0.0106	CXCR2,ICAM1,ITGAM,SPARC
Gata		group			0.0106	EDN1,ITGA2B,KDR,MAFK
Cyclin B		group			0.0115	BIRC5,CFLAR,XIAP
FKHR		group			0.0115	A2M,CCND1,VCAM1
Trk Receptor		group			0.0115	AKT1,DUSP6,EDN1
Nuclear factor 1		group		-0.447	0.0125	Akr1b7,CYP1A1,CYP2A6 (includes others),FABP7,GSS,GUCY1B1,HSD17B7,ID1,LOX,PKLR,SERPINA3,SLC2A4,TP53
trypsin		group		0	0.0139	CDH1,CDKN1A,F3,ICAM1,INA,PCNA,PTGS2
Ppp2c		group		0.478	0.0139	BCL2,CDKN1A,COL10A1,DUSP1,EIF4EBP1,ID1,IL2
Relaxin		group		-0.47	0.0141	AQP3,AQP5,ARG2,CD36,EDN1,GATA4,HCN4,MMP1,MMP8,NKX2-5,NOS1
PRKAA		group		1.309	0.0141	ACOX1,BCL2,BIRC5,CCND1,CD36,CDH1,CDKN1A,CLDN1,CXCL10,CYP11A1,DUSP1,DUSP2,FASN,FKBP5,KLK3,PCK1,PPARGC1A,SNAI1,TMPRSS2,TP53
PI3K (family)		group		0.706	0.0144	ABCG1,ADM,AKR1C1/AKR1C2,BCL2,BIRC5,CCL2,CCNG2,CDH1,Cdkn1c,CDX2,CFLAR,CLDN2,CXCL10,EGLN1,EGLN3,ESR1,FASN,FTH1,GLI1,IFIT1,IL1B,ISG15,ITGA6,LEP,PKM,PTGS1,PTGS2,RDH10,SCARB1,SERPINE1,SLC2A1,SLC4A7,TJP1,TP73,TXNIP,XIAP
RAS		group		-1.516	0.0149	ANPEP,ARG2,ARHGEF2,AURKA,BCL2,BNIP3,CCL2,CCND1,CDKN1A,CDKN2A,CDX2,CHD5,CSF3R,CXCL10,EDN1,FOSL1,GRIN1,GSTP1,HMGA1,Ifi47,IL1B,IL2,IL24,JUN,LDLR,MAOB,MITF,MMP1,MMP13,MUC5B,MYH11,NPM1,PLAUR,PPARD,PTGS2,SERPINE1,SNAI1,SOD2,TG,Tnfrsf22/Tnfrsf23,TP53
Ctbp		group	Inhibited	-2.412	0.0149	Acp5,ADRB2,AP1S1,CDH1,CDKN2A,DKK1,GATA3,PLAUR,STAP2
Mir122a,b		group		-0.649	0.0167	BCL2,Ccl7,CCNG1,CCR1,CXCL2,CXCL3,GBP3,HMGCR,IDO1,IL1B,MMP10,MVK,PLAUR,PTGS2,SOCS1,TP53
Ifnar		group		-1.72	0.0181	APOBEC3B,AXL,CCL2,Ccl7,CD74,CD8A,CXCL10,EIF2AK2,HLA-A,HLA-G,IDO1,IFI16,IFIT2,IFIT3,IFITM3,IFNB1,IFNGR1,IL1B,IRF7,Irgm1,ISG15,ISG20,OAS1,OAS2,OASL,RSAD2,Sp100,TLR7,VCAM1,XAF1,ZBP1
YAP/TAZ		group		0.437	0.0218	AJUBA,AXL,BIRC5,GLI2,GOT1,HSPA1A/HSPA1B,HSPB1,IL1B,PTGS2
MEF2		group		1.671	0.0221	CKM,GSTA5,IL2,JUN,LDHB,MB,MEOX2,MYH1,MYH11,PPARGC1A,PTGS2,RGS2,SLC2A4
P110		group			0.0262	ABCC1,BCL2,COL4A1,PRKCD
Tcf 1/3/4		group		1	0.0262	AHSG,ALB,APOH,TTR
Gsk3		group		-1.367	0.0264	Acan,BCL2,BIRC5,CCND1,CDH1,CFLAR,ESR1,FASN,FOSB,GDF15,HMGCR,ICAM1,IL1B,IRS1,JUN,KDR,LDLR,MYH6,NANOG,NKX2-5,PPARG,PTGS2,SNAI1,TBX21,TP53,XIAP
Calcineurin A		group		-0.396	0.0286	ACTA1,AKT1,ATP2B4,CCND1,IL2,JAK3,JUN,MB,Nppb,PPARGC1A,SCN5A,SLC2A1,SLC2A4
Ifn		group	Inhibited	-2.505	0.0286	BCL6,CASP8,CD83,CFH,CXCL10,CYP4A11,EDN1,EIF2AK2,FAS,HLA-A,ICAM1,IDO1,IFI16,IFIT1,IFITM3,IFNAR1,IL15RA,IL33,IL7,IRF7,ISG15,ISG20,NTRK2,OAS2,OASL,PECAM1,PTAFR,RNASEL,RSAD2,SERPINE1,SOCS1,THPO,TLR1,TLR7,TP53,TYMP,ZBP1
Nr1h		group		0.578	0.0295	ABCD2,ABCG1,ACACB,ACE,AQP3,ARG2,BCL2,CCL2,CCL3L3,CLEC4E,CSF3,CXCL10,EDN1,ELOVL4,ELOVL6,ELOVL7,F2R,FASN,FLT1,GCK,GLI1,H6PD,HLA-DOA,ICOSLG/LOC102723996,IFNB1,IL1B,MLXIPL,MYLIP,PDX1,PLIN1,PLTP,PPARGC1A,PTGS2,REN,RGN,SBNO2,SCARB1,SFRP1,SLC2A4,Slfn1,SLFN12L,SP110,SYT7,THY1,TLR4,TP53
DNA-methyltransferase		group		0.189	0.0307	CDH1,CDKN1A,CDKN2A,DIO3,EPHX2,MMP1,MPL,PTGS2,RGS10
SMAD1/5		group			0.0323	Hamp/Hamp2,ID1,ID2,ID3,PLAUR
Mek		group		-0.174	0.0327	ALG9,ANPEP,AXL,B3GNT2,B4GALT6,BIRC5,BMF,CCND1,CD36,CDCA7,CDH1,CDK5R1,CDKN1A,CDKN2A,CDX2,CLDN2,CNTN3,CXCL10,DDR2,DPY19L3,DUSP6,EFNB3,EGR2,EGR3,EPHA2,ESR1,ETV5,F3,FASN,FOSL1,GCNT2,GDF15,GXYLT1,HAND1,HLA-F,HRH1,HSPB1,ICAM1,ID1,ID2,Ifi47,IFNB1,IL1B,IL2,ITGA2B,ITGA6,JUN,KDR,L1CAM,LAMB2,LEP,MAFF,MANSC1,MME,MMP13,MSLN,MST1R,NANOG,NOL3,NOX4,NT5E,PAX6,PAX8,PDGFRB,PMEL,POMK,PPARGC1A,PTGS2,PTPRS,Pvr,SDC1,SE…
Histone h2a		group			0.0348	ESM1,FGF5,HOXC8,HOXC9,IGF2BP3,IGFBP2,IGFBP5,ITGA6,JUN,SLC7A11,SMARCD3
collagenase		group		1.732	0.0404	ADM,CCL3L3,CCL4,Ccl7,CXCL10,CXCL2,CXCL3,FOSL1,ICAM1,JUN,SAA1,VCAM1
Gli		group		-0.664	0.0454	CCND1,COL10A1,FOXC2,GLI1,HHIP,IL6R,ITGB4,SFRP1
IL-1R		group		0.859	0.0486	CASP8,CSF3,CXCL2,CXCL3,FAS,FGF2,ICAM1,IGFBP4,IL1B,IL7,MMP1,MMP10,MMP13,MMP8,PLAUR,SERPINB2,SERPINE1,TNFRSF11B,TNFRSF1B
Hsp70		group		-1.795	0.0515	BCL2,CD14,CD83,CDK5R1,CXCL3,FOXM1,GAPDH,HRAS,ICAM1,IL1B,KLK3,MAPT,MLKL,SNCA,TRIM63,TYROBP,VCAM1
Pde4		group	Activated	2.039	0.0553	CCL2,CD14,CDH1,CDKN1A,HMGCR,ICAM1,IL2,LDLR,TP53
IFN Lambda		group	Inhibited	-2.213	0.0793	CXCL2,IL1B,ISG15,OAS1,OAS2
p85 (pik3r)		group	Inhibited	-2.425	0.0895	BCL2,BIRC5,FASN,IL2,NDRG1,PPARG,PTGS2
mGluR		group	Activated	2	0.222	BDNF,ERBB4,MAP1B,NTRK2
caspase		group		-1.756	0.4	ACER2,BCL2,CCND1,CD14,CDK1,CDK6,CDKN1A,IFNB1
Hsp90		group	Inhibited	-2.084	1	ABCC1,AKT1,AXL,BCL6,CDK1,ESR1,FOXM1,HSPA1A/HSPA1B,KCNJ11,KLK3,MICB,NOS1,SLC6A4,SNAI1,SRC,SYN1,SYP,TP53,TSSK2,WT1
AGT	-0.104	growth factor		-1.35	2.07e-23	A3GALT2,Acan,ACE,ACTA1,ACTB,ADAM12,ADAMTS4,ADAMTS8,ADGRE1,ADM,ADORA2B,AEBP1,Agtr1b,AKAP5,ALDH1A3,ALOX12,AMY2A,AMY2B,ANGPT1,ANGPT2,ANGPTL2,ANGPTL8,ANO1,ANXA3,APCS,APLN,ARG1,ARHGEF9,ARID3A,ASAH2,ASPM,ATF3,ATP2B1,ATP2B2,BCL2,BDNF,BEX4,BGN,BMP2,BOK,BRCA1,BUB1,C1QTNF6,C4bp,C5AR1,CASP8,CBS/CBSL,CCKAR,CCL2,CCL3L3,CCL4,Ccl7,Ccl9,CCN3,CCNB1,CCNB2,CCND1,CCNE2,CCNF,CD109,CD14,CD36,CDC20,CDC25A,CDH5,CDK1,CDK…	2057 (20)
TGFB1	-0.123	growth factor		-1.102	2.31e-15	AASS,ABCC2,ABCG1,ABLIM3,Acan,ACE,ACKR1,Acot1,Acp5,ACSL6,ACSM3,ACTA1,ADAM12,ADAM19,ADAMTS4,ADGRA1,ADGRB1,ADGRG2,ADM,ADORA2B,ADRA1D,ADRA2A,AFM,AFP,AHNAK,AIF1L,AKR1C1/AKR1C2,AKT1,ALB,ALDH3A2,ALDOB,ALOX12,ALOX5,ALPP,AMD1,AMER2,AMY2B,ANGPT1,ANGPTL4,ANPEP,APLN,APOB,Apon,AQP1,AQP11,ARC,ARG1,ARHGAP19,ARHGAP24,ARHGAP27,ARHGEF2,ASGR2,ASPM,ASPN,AURKA,AXIN2,AXL,B3GALT2,BCL2,BCL6,BDNF,BGN,BIRC5,BMF,BMP2,BMP4,…	2033 (18)
IGF1	-0.365	growth factor		0.97	1.39e-11	A2M,Acan,ACSS2,ACTA1,ACTN2,ADM,ADORA2B,AGAP2,AKR1C1/AKR1C2,AKT1,ANGPT2,ANPEP,APLF,ASGR2,ATP2B3,AXL,BAK1,BATF,BCL2,BCL2A1,BDNF,BGN,BIRC5,BMP2,BMP4,BRCA1,BTG2,C1QA,CACNA1S,CAMP,CAVIN2,CCL3L3,CCL4,Ccl7,CCNA2,CCNB1,CCND1,CCNG1,CCNG2,CD74,CDH1,CDK1,CDKN1A,CDKN2A,CFLAR,CGNL1,CHAT,CISH,CLEC11A,CNN1,COBL,COL20A1,COL5A2,CSHL1,CYBA,CYBB,CYFIP2,CYP11A1,CYP27B1,DCN,DHH,DUSP1,DUSP6,E2F1,EDN1,EFNB2,EGF,EGR2,EI…	2074 (23)
FGF2	-0.87	growth factor		-1.17	5.12e-11	ACE,ACER2,ADM,AFP,AKT1,ALB,ANG,ANGPT1,ANGPT2,ANGPTL4,ANPEP,AQP1,AQP3,ARC,AXIN2,BCL2,BCL6,BDNF,BGN,BIRC5,BMP2,BMP4,BNIP3,BRCA1,BTG2,C1QL1,CCL2,CCN3,CCNA2,CCND1,CCNG2,CD34,CDC25A,CDC6,CDH1,CDH5,CDK1,CDKN1A,CDKN2A,CDX2,CFLAR,CHRM4,CNTF,CRABP2,CSF3,CXCL10,CXCL2,CYP11A1,DCN,DIO3,DKK1,DMP1,DUSP6,EDNRB,EFNB2,EGLN3,ENO1,ENPP1,EOMES,EPHA4,EPOR,ERRFI1,ETV5,F3,FAH,FAS,FGF2,FGF4,FGF5,FGFR2,FGFR3,FGFR4,FLT1,F…	1454 (16)
EGF	0.996	growth factor		-0.963	1.76e-10	AFP,AKT1,ALOX12,ANGPT1,ANGPTL4,ANO1,ANPEP,AQP3,ARC,ARHGEF2,ARL14,ARTN,ATF3,AURKA,AURKB,BAK1,BCL2,BIRC5,BRCA1,BTG2,CAVIN2,CCL2,CCL27,CCNB1,CCND1,CD34,CDC25C,CDH1,CDH4,CDH5,CDK1,CDKN1A,CDKN2A,CDX2,CFLAR,CGA,CISH,CKS2,CLDN2,CLDN3,CLDN8,CPB2,CRABP2,CXCL2,CYP11A1,CYP11B1,CYP1A1,CYP2B6,DCN,DGKD,DIO3,DUSP1,DUSP6,E2F1,EDN1,EEF1A1,EFNB2,EGR2,EGR3,EIF2AK3,EMP1,EOMES,EPHA2,ERCC1,ERRFI1,ESR1,EZR,F3,FABP7,FAS…	1986 (24)
HGF	0.322	growth factor	Inhibited	-4.959	1.55e-09	A2M,ABCC6,ADGRF5,AFP,AKT1,ANGPT2,ANGPT4,ANGPTL2,ANGPTL4,ARPC5,ATF3,AURKA,AURKB,BCL2,BCL2A1,BIRC5,BMP2,BUB1,BUB1B,CA9,CASP8,CCL2,CCL4,CCND1,CCNE2,CCNF,CCNG1,CCNG2,CD46,CD93,CDC20,CDC25A,CDC25C,CDC45,CDC6,CDH1,CDK1,CDKN1A,CDKN2A,CDKN3,CENPF,CFLAR,CHIA,CKS1B,COL4A1,CXCL2,CYP2B6,DBF4,DRD3,DTYMK,DUSP6,EDN1,EFNB2,EMP1,EMP2,EPHA4,ERRFI1,ESM1,F3,FAIM2,FEN1,FGF16,FKBP5,FLT1,FOSB,FOSL1,FOXA1,FOXM1,FPR2,GAK…	1776 (21)
BMP4	0.818	growth factor		0.785	1.56e-06	BCL2,BMP2,BMP4,Ccl9,CCND1,CCNG1,CDH1,CDH5,CDKN1A,CDKN2A,CDX2,CGA,CNN1,COCH,CSF3,CYP11A1,DEPP1,DIO3,DLX3,DLX4,FGF12,FGF8,FGFR2,GABRP,GATA2,GATA3,Hamp/Hamp2,HOPX,HSD3B1,HTRA1,ID1,ID2,ID3,INHA,INHBB,JUN,KDR,KRT23,L1CAM,LAMA1,LEF1,LHCGR,MAFK,MC1R,MFAP5,MITF,MMP13,MRGPRX1,MSX1,MSX2,MXD1,NANOG,NKX2-5,NODAL,OVOL1,PAPPA2,PAX2,PFKL,PFKM,PITX2,PKLR,PKM,POMC,PPARD,PPARG,RET,SCARB1,SERPINE1,SLC13A4,SLC38A3,S…	1895 (22)
AREG	-0.522	growth factor	Inhibited	-3.727	1.68e-06	ARHGAP11A,AURKB,BCL2,BIRC5,CCNA2,CCNB1,CCNB2,CCND1,CCNF,CDC20,CDC45,CDCA8,CENPA,CENPF,FOXM1,H2BC5,H2BC8,HJURP,IFIT2,IFIT3,IQGAP3,JUN,KIF14,KIF20A,MKI67,MMP1,MYBL2,OSCP1,PCDHGA7,PCDHGB5,PLK1,PRC1,PTAFR,PTGS2,RRM2,STX12,TMC6,TNFAIP6,TOP2A,Wap	1883 (25)
NGF	0.09	growth factor		1.348	2.09e-06	A2M,ACER2,ACHE,ADM,ARC,ASIC1,ASIC2,ASIC3,ATF3,AXIN2,BCL2,BDNF,BIRC5,BTG2,C1QL1,CAV2,CCL4,CCND1,CD83,CDH1,CDK1,CDK5R1,CDKN1A,CDKN2A,CHAT,CHRNB4,DPYSL5,DUSP1,DUSP6,DUSP8,E2F2,ECEL1,EEF1A1,EGLN3,EGR2,EPHA4,ERRFI1,ETV5,FAH,FAS,FOSL1,GAL,GRIA2,GRIN1,GRIN2A,GRIN2B,GUCY1B1,HRH3,Hrk,ID1,ID3,IGF2,ITGA2,JUN,KCTD11,KLK3,LDLR,LIFR,LRRFIP1,MAFK,MAP2,MAP3K12,MMD,MMP10,Nefm,NOS1,PLA2G4A,PLAUR,PLK4,PNMT,PPARG,PP…	1720 (23)
LEP	1.093	growth factor		1.042	8.31e-06	ABCC3,ACE,ACOX1,ACSL5,ADGRE1,ADRB3,AGRP,AKR1C1/AKR1C2,ALDOB,ANGPT2,ANGPTL4,APOA2,APOH,APOM,AQP3,AQP7,AXIN2,BAK1,BCL2,BCL2A1,BDNF,BIRC5,BMP4,BOK,CA3,CCL2,CCL3L3,CCNA2,CCND1,CD14,CD36,CDH1,CDKN1A,CEL,CENPX,Chil3/Chil4,CIDEA,COL4A1,CRP,CSF3,CSHL1,CXCL10,CYBA,CYBB,CYP11A1,CYP27B1,CYP2C18,Cyp2c54 (includes others),CYP2C8,Cyp2d9 (includes others),CYP3A5,CYP4A11,DLK1,DUSP6,EDN1,EGR2,ELOVL6,EPHX2,ESR1,F3…	1682 (22)
BMP7	1.482	growth factor		-0.357	1.04e-05	AKT1,BIRC5,BMP2,BMP4,BMP7,BOK,CAMK2N1,CAV2,CCL2,CD207,CD34,CDH1,CDKN1A,CGA,CIDEA,COL10A1,COL5A2,CYTH3,DKK1,DLK1,DSC2,DUSP1,EDN1,EGLN3,ESR1,F11R,F3,FASN,FGF12,FOXC2,GRB14,GSC,HRAS,HSPB1,ICAM1,ID1,ID2,ID3,IGF2,IGFBP4,IGFBP5,IL1B,INA,IRS1,KCND2,LOXL1,LTF,MAOA,MAPK3,MAPT,MMP13,MST1R,MSX2,MYADM,MYO1C,NDRG1,NODAL,NPHS1,OLFM1,PAX2,PAX6,PCSK6,PDGFRB,PKIA,PLCB1,PLEK2,POMC,PPARG,PPARGC1A,PPARGC1B,PTPRS,RGS…	1401 (19)
BDNF	1.339	growth factor	Activated	3.766	2.78e-05	ADRB2,ARC,ARVCF,ATP1A3,ATP5MC2,BCL2,BDNF,BMP2,BMP7,CALB2,CAMK2A,CAV2,CD36,CDKN1A,Cdkn1c,CELF4,CHAT,CNR1,CPLX2,CRMP1,DRD3,DUSP1,DUSP6,EGR2,EGR3,ELOVL6,FLNB,FOSB,FTL,GAD2,GNAO1,GNAQ,GPS1,GRB14,GRIA2,GRIN1,GRIN2A,GRIN2B,HMGCR,HSPA2,IL1B,INHBB,JUN,KIF1A,KIF5A,LAMB2,LEP,LYPD1,MAG,MAP1B,MAPT,MBP,MMP1,MYH3,MYOD1,NELL2,NOS1,NPY5R,NR4A3,NRXN1,NTF3,NTRK2,PALD1,PALMD,PAX7,PCNA,PLTP,POMC,PPP1R1B,PTBP1,PTPN9,…	1718 (26)
NRG1		growth factor	Inhibited	-3.218	4.83e-05	ACHE,ANGPT1,ANGPT2,ARHGEF2,ARTN,ATF1,AXL,BAK1,BCL2,BDH2,BDNF,BNIP3,BRCA1,CAVIN1,CAVIN2,CCND1,CDC20,CDH1,CDH4,CDKN1A,CDX2,CKS2,COL4A3,CYP11B1,DUSP1,DUSP6,E2F1,EDN1,EEF1A1,EGR2,EGR3,EMP2,ENO3,EPHA2,ERRFI1,ETV5,FGF2,FOSB,FSCN2,GATA2,GATA4,GPI,HEXB,HMGA1,HMGCR,HMMR,ID1,IDI1,IGF2,ITGAM,JUN,KLK3,L1CAM,LIFR,MBP,MDFIC,MITF,MNX1,MUC5AC,MYBPC3,MYH6,NDRG1,NKX2-5,Nppb,NR4A3,NRG3,PFKFB1,PGAM2,PHKG1,PKLR,PLAUR…	1556 (21)
GDF2	1.154	growth factor	Activated	3.011	9.43e-05	ANXA3,Cdkn1c,CHAT,CNTF,COL9A3,CRABP1,DLK1,EDN1,EFNB2,EMB,FASN,FGFR3,FOXC2,GATA2,Hamp/Hamp2,HTRA1,ICAM1,ID1,ID2,ID3,LORICRIN,MSX1,MSX2,NCAN,NRCAM,NTF3,RAMP1,SEMA3B,SEMA3C,SERPINF1,SLC18A3,SLC6A6,SOCS2,SPARCL1,TLR4,TMEM100,TUBB3,VCAM1,YWHAH	800 (10)
FGF19	0.651	growth factor		-0.916	0.000117	ACACB,AFP,Akr1b7,AMY2A,BIRC5,CCND1,CD36,CTSE,CXCL2,Cyp2d9 (includes others),CYP8B1,ELOVL3,ENO3,FABP3,FASN,FBP1,GAS2,GCK,HLA-DQB1,HMGCR,ID1,LEP,MCAM,MME,PEG3,PKLR,PPARGC1B,PROM1,PTGDS,RGS16,RGS2,SCARB1,SERPINA3,SLC10A2,ST6GAL1,THRSP	1076 (15)
BMP10	-0.042	growth factor		1.501	0.000184	A2M,AASS,AHSG,ALDH1A3,ALOX12,ANGPT1,ANGPTL4,APLN,AQP1,CCR1,CD55,CD74,CD83,Cdkn1c,COL12A1,EGR2,FCGR2A,FCGR3A/FCGR3B,FGF2,FGFR2,GLI1,HLA-A,HPGD,ICAM1,ID1,ID2,ID3,IL1B,NKX2-5,NR4A3,PTN,RSAD2,SERPINA3,Serpina3g (includes others),TBX20,VCAM1,WT1	826 (7)
IGF2	1.127	growth factor		-1.535	0.000199	AKT1,APOA2,ARHGDIA,ARHGEF2,BIRC5,BMP2,CCND1,CCNG2,CD36,CDC45,CDC6,CDK1,CDKN1A,Cdkn1c,CKM,DHCR7,DUSP1,EGR2,ELOVL6,FABP7,FEN1,GAS1,GRN,H2-M2,HELLS,IDH1,IGF2,IGFBP2,IGFBP4,IGFBP5,LEP,MCM2,MCM4,MCM5,Mcpt8,MMP1,MMP10,MYBL2,MYOD1,NDRG1,Nppb,OGN,PSPC1,PTGS2,RAD51,RAD51AP1,RGS16,RRM2,SAT1,SATB1,SERPINE1,SEZ6L2,SFTPB,SLC2A4,TGFBI,TP53,TRAIP,UHRF1,ULK2	1575 (25)
INHA	-0.61	growth factor		1.068	0.000295	BCL2,CERT1,CFLAR,CNN1,COCH,COL4A4,COMP,CYP11A1,CYP26B1,Cyp2d22,DHH,DHX32,DNAH2,DNAH7,E2F1,EMILIN2,ESPL1,F11R,FGFR4,FST,HSD17B11,HSD17B2,IGFBP4,INHA,INHBB,JAM2,KRT19,KRT79,KRT8,LAMC3,LHCGR,LRP11,MYH11,MYL9,PCDH7,PTGS2,SERPINE1,SMARCA1,TJP1,TP53INP1	895 (12)
FGF10	0.342	growth factor		-1.029	0.000412	AHNAK,ANXA3,BMP4,CDH16,FGFR2,HOXB13,HSD3B1,IL10RB,LDLR,LFNG,LMO7,MUC5AC,MYH6,PDX1,PTF1A,PTGS2,S100A6,SNAI1,SOX2,TACSTD2,Tgtp1/Tgtp2,TMOD3,TSPAN8,VNN1	1752 (22)
GDNF	0.269	growth factor		0.854	0.000562	ACTB,BDNF,CALB2,CCND1,DPYSL2,DRD1,EGR2,ETV5,FOSB,GATA2,GFRA1,GRIN1,HTR1A,ITGA6,MMP13,Naip1 (includes others),NRN1,NSG1,PAX6,PDYN,POU1F1,PPP1R1B,RPS4Y1,SCN10A,SOX10,SST,TUBB4A,VASP,XIAP	1607 (23)
PGF	-0.32	growth factor		1.781	0.000655	ALOX5,ANGPTL4,ATF3,BCL2,BIRC5,CCL2,CCL28,CCL4,CDK1,DCN,E2F2,EDN1,FLT1,FOSB,FST,IL1B,JAK2,NANOS1,SERPINE1	1241 (20)
BMP2	0.641	growth factor		1.463	0.00102	Acan,ALPL,ALPP,ANAPC2,AOC1,ASGR1,BCL2,BDNF,BMP2,BMP4,BTC,CCND1,CDH1,CDKN1A,CLDN3,COL10A1,CRYM,DKK1,DLX3,DMP1,DPYSL2,EGF,EPHX2,ERCC1,ESRRG,EVC2,F3,FGF12,FGF2,FGF21,FGFR2,FOSB,FST,GFRA1,Gkn3,Hamp/Hamp2,HES5,HESX1,ID1,ID2,ID3,IFI16,IGFBP5,IHH,IL2,JUN,L1CAM,LHCGR,MATN1,MC2R,MMP13,MSX1,MSX2,Nes,NKX2-5,PCSK6,PITX2,POMC,PPARG,PTGS2,RET,SLC26A2,SOSTDC1,SOX2,SOX6,SPARC,STK25,TG,TMEM119,TNFRSF11B,TNN,TUBB3	1616 (21)
CSHL1	1.661	growth factor		-0.979	0.00129	ACTA1,BCL6,BMP2,CA3,CISH,CUX2,CYP2B6,CYP2C8,CYP2C9,Cyp2d9 (includes others),CYP3A5,CYP4A11,GHRH,GHRHR,HNF4A,Pbsn,Serpina3g (includes others),SERPINH1,SLC2A1,SOCS2,SRD5A2,SST,SSTR2,SSTR5,TOX	1493 (20)
TGFA	-0.182	growth factor		-1.453	0.0013	AKT1,ALB,BIRC5,CCL2,CCND1,CDKN1A,CXCL10,CXCL2,E2F1,ERRFI1,ESR1,GJB1,GJB2,GSTP1,ICAM1,IGFBP4,ITGAM,MMP13,MUC5AC,PECAM1,PLA2G4A,PLAGL1,PLAT,PTGS1,PTGS2,S100A10,SERPINB5,SERPINE1,SLC1A2,TP53,Wap	1570 (20)
INHBA	0.404	growth factor		1.082	0.00247	ADRB2,AKR1C3,AMT,ARIH2,BCL2,BMP2,CCL2,CDC25A,CDH1,CDKN1A,CGA,CYP11A1,CYP11B1,DACH1,DTNA,ECSCR,EFNB2,EGLN3,ERBB4,ESR1,F13A1,FIGN,FST,FSTL3,GULP1,HLA-G,HNF1A,IL12A,INHA,INHBB,IRX1,KRAS,LHCGR,LOX,MGP,MYCL,NANOG,NKX2-5,NODAL,NRK,PCDH9,PCNA,PCSK5,PCSK6,PGM2L1,POMC,RGS16,S100A9,SERPINB2,SERPINB5,SERPINE1,SLC1A2,SOCS1,SOX17,SOX2,TAL1,TMEFF2,Tpsab1,TPSAB1/TPSB2,WNT1,WNT3A,WNT8A,ZBTB10	1345 (22)
VEGFA	-0.161	growth factor		-1.331	0.00306	ABCC1,ACE,ACHE,ADRB3,AK4,AKT1,ANGPT1,ANGPT2,ANPEP,ARG2,ATP5MC2,ATP5MF,BATF,BCAT2,BCL2,BCL2A1,BIRC5,BMP2,BMP4,CCL2,CCL3L3,Ccl9,CCND1,CD34,CD36,CD55,CD83,CDC25C,CDH5,CDKN1A,CDKN2A,CEACAM1,CSF3,CST3,CSTB,CTSS,CXCL10,CXCL2,E2F1,E2F2,EDN1,EFNB2,EOMES,ESM1,ETV5,F3,FGF2,FLT1,FOSB,GRIA2,HAVCR2,HLA-DQB1,ICAM1,ID1,ID3,IGFBP4,IGFBP5,IL1B,INPP5D,ITGA2,KDR,MEOX2,MKI67,MMP1,MMP10,NOTCH4,NPHS1,PCNA,PDGFRB,PECAM…	1454 (19)
KITLG	-0.429	growth factor		0.979	0.00387	ACHE,ACTB,ALOX5,AXL,BCL2,BIRC5,BLVRB,CAVIN2,CCL2,CCL3L3,CCL4,CCNA2,CD14,CD3G,CDC42EP5,CDKN1A,CISH,CMA1,CREG1,CSF3R,CXCL2,CXCL3,DHCR24,EDNRB,EEF1A1,EFNB2,EPOR,F2R,FRK,FTH1,GCC2,GNAZ,GRIA2,HNRNPF,ID2,Ifi27l2a/Ifi27l2b,IL16,IL1B,IL1RL1,ITGA2B,ITGAE,KDR,KPNA2,LDLR,LTC4S,LTF,MARCO,MME,MPL,MPO,N4BP2L1,NMNAT1,NPM1,PAX6,PF4,PKM,PLSCR1,Podxl,PRTN3,PTGER3,PTGS2,RPLP0,SAMSN1,SKI,SLC35D3,SLC4A1,SOCS1,Srgn,ST…	1291 (16)
BMP6	0.374	growth factor		0.441	0.00628	AQP5,BMP4,CAVIN2,CDKN1A,CYP11A1,CYP11B1,E2F1,E2F2,ERRFI1,ETV5,FOSL1,FRMD4B,Hamp/Hamp2,Hmga2,ID1,ID2,ID3,INHA,INHBB,LHCGR,MMP13,MSX1,MSX2,MYH10,PCOLCE2,PCSK6,PITX2,POMC,PTGS2,SEMA3A,SERPINE1,SLC39A10,SMARCA1,SNAI1,Tgtp1/Tgtp2	1347 (18)
NDP	1.302	growth factor		-1.166	0.00792	ANGPT2,BDNF,CNTF,FGF2,Mt1,POU4F3,SERPINF1
VEGFB	0.295	growth factor		1.521	0.00819	Acot1,ACTA1,ATF3,BAK1,BMF,Casp12,CASP8,CIDEA,DCN,ELOVL3,GPX6,GSR,Hrk,MYH6,Nppb,PDK4,PPARGC1A,Prdx6b,SLC27A1,SOD2,TP53	820 (12)
CCN2	0.304	growth factor		-0.232	0.0092	Acan,ADAMTS4,AFP,AKT1,BCL2,BCL2A1,BIRC5,CAVIN2,CCN3,CCND1,CFLAR,COL10A1,DCN,EGLN3,EMILIN1,ENO1,ESR1,FLNB,HSD17B7,IGF2,JUN,LEF1,LHCGR,LOX,LOXL1,LOXL3,MMP1,MMP13,NANOG,RAMP2,SERPINE1,SOX2,SPARC,TMOD3,TP53,XIAP	1669 (21)
PTN	0.597	growth factor		-0.138	0.0103	ACOX1,APOB,BDNF,CNTF,COL10A1,COMP,DGAT2,DLK1,FASN,FBP1,FGF21,GCK,HMGCR,LPIN2,MBP,MMP13,PDHA1,PFKL,PPARG,PTPRZ1,SOAT2
FGF1	-0.517	growth factor		-1.657	0.0187	ACTA1,ADGRE1,AFP,ALB,ANGPT2,AXIN2,CCND1,CDH1,CDKN1A,CELA2A,CLPS,CR2,DIO3,DUSP6,EDN1,FHOD3,FRMD3,GSTM1,GSTM5,GSTP1,Hmga2,ICAM1,IL1B,Irgm1,IRS1,ITGAM,JUN,MKI67,NOTCH3,PECAM1,PNLIP,PNLIPRP1,PNLIPRP2,PTGS2,RFLNB,SOX2,SSTR2,TTR,UGT2B17,VCAM1
GHRL	0.582	growth factor		-0.12	0.0213	ABCG1,AGRP,BCL2,BDNF,CDH5,CSHL1,CYP11A1,EDN1,FASN,GHRH,HCRT,HSD17B3,IL1B,LEP,MYOD1,Nppb,PAX7,PCK1,POMC,POU1F1,PPARG,PPARGC1A,PTGS2,SST,UCP2
CCN6	1.472	growth factor		-0.233	0.0262	BMP4,CDH1,ICAM1,SNAI1
JAG1	0.509	growth factor		0.342	0.028	CCND1,CDKN1A,CLDN1,CYP11A1,DTX1,DUSP1,DUSP2,DUSP6,DUSP8,ESR1,F11R,GATA2,GDF15,GLI2,HEY2,LIFR,MAOA,MYH11,NOTCH4,PCNA,PDGFRB,SNAI1,SOX2,TP53
ANGPT1	1.093	growth factor		-0.46	0.0327	ACTA1,ADAMTS4,ADAMTS9,ANGPT2,APLN,BCL2,BIRC5,CCL2,CCND1,CDH5,CDKN2A,DUSP1,EFNB2,ICAM1,Nppb,VCAM1
TGFB3	-0.452	growth factor		1.57	0.0357	ACTA1,ADAM12,ADAM19,ASPN,BCL2,CCN3,CD46,CDH1,CDKN1A,CDKN2A,COL10A1,COL11A1,FGF2,FOSB,GATA3,HTRA1,JUN,LEF1,LTC4S,MGP,MMP1,MMP10,PLAUR,PLK1,PPARGC1A,PTAFR,PTHLH,S1PR3,SERPINE1,SH3PXD2A,SNAI1,STAT4,TJP1,TNFRSF11B,TSPAN13,XIAP
DKK1	0.984	growth factor		-0.88	0.0426	ANGPT2,AXIN2,BDNF,BIRC5,BMP4,CCND1,CDKN1A,CDKN2A,CNTF,FGF2,GATA3,HNF4A,LEF1,MITF,MYH6,NKX2-5,PPARG,SOX1,SPARC,TP53,TTYH1,WNT10B,WNT11
FGF8	1.328	growth factor		-0.529	0.0447	AIF1L,B3GALT4,BMP2,BMP4,CCL2,CCND1,CSF3,DDAH2,DKK1,ERRFI1,ETV5,FBXL16,FGF4,FGFR2,FGFR4,GPR4,LHX3,LHX6,MDK,MKI67,MSX1,PAX6,PCOLCE2,RGS12,RTN4RL1,SPARC,TNFRSF11B,TUBB3,WNT1
GRN	0.689	growth factor		-0.593	0.0489	ABCA7,Acan,ANGPT1,AXL,BCL2,C1QA,CCL2,CCL4,CCND1,CD14,CD74,CST3,CST7,CTSS,CXCL2,CYBA,GPR34,GRN,GUSB,HEXB,ICAM1,IL1B,INPP5D,LGALS3BP,MMP13,MMP17,MS4A6A,NEFL,NINJ2,OLFML3,SYP,TXNIP,TYROBP,WNT1
GDF11	1.062	growth factor	Activated	2.261	0.0824	Acp5,ALPL,BMP2,BMP4,BMP7,CDH5,COL10A1,COMP,FST,ICAM1,IHH,IL1B,INHBE,ITGA2,LAMC3,LPAR5,NODAL,Nppb,PPP2R2C,PTGS2,SRC,VCAM1
FGF23	0.114	growth factor	Inhibited	-2.15	0.149	CYP27B1,IHH,PDZK1,SLC34A3,TRPV5
MSTN	1.103	growth factor	Inhibited	-2.468	0.196	Acp5,AKT1,ALPL,BMP2,BMP7,CDKN1A,CKM,GDF11,H4C3,IGF2,IGFBP5,INHBB,LEP,MYOD1,PPARG,PPARGC1A,SERPINH1,SLC2A1,SRC,TRIM63
HBEGF	-0.523	growth factor		-1.897	0.438	ANGPTL4,ANKRD37,BCL2,BMP2,CCND1,CDH1,FGF2,LDHA,PDK4,PKM,PTGS2
PDGFC	0.303	growth factor		-1.988	1	CCND1,FGF2,FLT1,KDR,PDGFRB
GRIN3A	0.569	ion channel	Inhibited	-3.102	6.28e-06	ABCC9,ADAM19,ARC,BACH2,BDNF,CADM2,CDH10,CDH9,CNTN3,CNTNAP4,CPNE5,CXXC4,DCN,DLEU7,ESRRG,FAT3,GDAP1,GPD2,HDAC9,HNMT,ITGA8,KCND2,KCNH5,MAL2,MINAR2,Mt1,NCAM2,NKAIN3,NSUN7,PCDH15,PDE4B,PTGS2,SLC17A8,SLC4A10,SNCA,SNX7,STARD4,SV2B,THSD7B,THY1,TLL1,TMEFF1,TMEM25,TRHDE,TRPM3,XK,YIPF6	500 (7)
KCNK9	1.184	ion channel		-1.374	1.45e-05	A2M,ACVR1C,Cldn13,CTSE,CYP11B1,ECEL1,GAL,HCN1,HP,HSD3B1,KCNK3,NEFL,Nnt,REN,RHCE/RHD,SLC14A1,SNCG,SPTA1,SSTR2,ST6GALNAC5,SV2C,TSPO2
GRIN1	-0.729	ion channel		-0.273	4.66e-05	ATF3,CAMK2A,ECEL1,EGR3,FST,GAL,GALNT6,GLYAT,GRIN1,GRIN2A,GRIN2B,HOXD10,IL1B,LMO7,LOXL2,NTF3,PDX1,RIN1,SEMA6A,SERPINE1,SLC6A4,SMIM3,SOX11,Speer4a (includes others),SPRR1A,SRD5A2	1149 (20)
PKD1	0.217	ion channel		0.456	6.63e-05	AADAC,ACOX2,Acp5,ADCY6,ADCY7,ALDH8A1,AMPH,APOM,AVPR2,AXL,CAVIN1,CDKN1A,CLDN10,COL12A1,CPEB3,CXCL16,CXCL2,CYP8B1,DDX3Y,DNAI7,EDIL3,EIF4EBP1,EMILIN1,ENPP6,FGFR3,FOSB,Foxp2,GLDN,GLI2,GPRASP1,HDAC9,HGD,Hrg,IDH1,IFNLR1,IL17RB,IL1RL1,ITIH2,JPH2,KCTD14,KLK3,KNG1,LOX,MAP3K12,MIOX,NIPAL1,NNMT,Nrg1,ODF3B,PCDH7,PCDH9,PCK1,PDE4B,PITX2,PRAP1,QPCT,SERPINF2,SLC13A2,SLC16A4,SLC4A1,SLITRK5,SMURF1,SOX6,SPATA6,SSTR…	687 (7)
CFTR	0.622	ion channel		0.643	8.29e-05	AQP1,BLNK,CAPG,CFH,CFTR,Cma2/Mcpt9,CUBN,CXCL3,CYP2B6,Cyp2d26,Cyp2d9 (includes others),Cyp3a25 (includes others),CYP3A5,CYP4A11,CYP4V2,EPHX2,FABP2,FADS1,FAS,GSR,HPGD,HSD17B11,HSD17B2,IDI1,IL1B,LRG1,OXCT1,PGLYRP1,PTGS2,REG3G,SAA1,SLC27A2,SLC7A8,SLFN12L,Slfn2,SPINK4,Tmsb4x (includes others)	1338 (14)
CACNA2D1	0.022	ion channel		1.154	0.000584	CACNA1G,CACNA1H,CACNA1I,CD36,GRIN1
ITPR2	-0.107	ion channel		-1.786	0.00293	ATP5MC1,BEX4,GBP6,Gm4951,HSPA8,Ifi47,Igtp,Iigp1,Irgm1,NCAPH,PCK1,Tgtp1/Tgtp2
Cacnb1		ion channel			0.0115	CACNA1G,CACNA1H,CACNA1I
KCNK2	0.422	ion channel			0.0262	CCL2,ICAM1,PECAM1,VCAM1
CACNA1H	0.745	ion channel			0.0382	CYP11B1,CYP11B2,REN
P2RX4	0.404	ion channel	Activated	2.177	0.0529	BDNF,CXCL2,CXCL3,ICAM1,IL1B
MAPK1	-0.181	kinase	Activated	2.873	1.79e-15	ADAM12,ANGPTL4,ANPEP,APOL6,ARC,ARG2,ARHGAP11A,ARSB,ATF3,AURKA,B3GALT4,BCL11A,BCL2,BDNF,BIRC5,C1S,CCL2,CCL3L3,CCL4,CCNB1,CCND1,CCNF,CD84,CDH1,CDK5R1,CDKN1A,CFB,CGA,CHST2,CISH,COL7A1,CPPED1,CRABP2,CRYBG1,CTNNA2,DCN,DDT,DGKI,DLX3,DMP1,DNAH7,DUSP1,DUSP2,E2F1,EGLN3,EGR2,EHD1,EIF2AK2,EMP1,ENDOD1,ENO3,ERCC1,ESR1,F9,FAM20A,FCMR,FES,FHL2,FOSB,GATA3,GDPD3,GPR83,GRAMD1B,HBA1/HBA2,HDC,HLA-DMA,HSD17B2,IFI16,I…	1469 (16)
TGFBR2	-0.75	kinase		0.238	1.8e-13	ABHD17C,ACOD1,ADGRE1,ADORA2B,AGPAT4,ALOX12,ALOX5,ANGPTL4,BATF,BCL2,BDNF,BGN,BIRC5,C15orf48,C5AR1,CCDC184,CCL3L3,CCL4,Ccl7,CCND1,CD14,CDH1,CDKN1A,CDKN2A,CHRNB4,CITED1,CKB,CRABP1,CRISPLD2,CXCL2,DGAT2,DNAJC12,DNLZ,ENHO,EPOP,ESPL1,FASN,FGF2,FGF4,FGF5,FGF9,FGG,FKBP5,FOXA1,FST,GAL,GIPC2,GJB2,GJB6,GLI1,GLI2,GPR18,GSR,H2BC5,HDC,HEXIM2,HILPDA,HP,HPGD,HSD17B3,ICAM1,ICOSLG/LOC102723996,ID1,IFNB1,IHH,IL1B,IL…	1588 (17)
CDKN1A	-0.768	kinase	Activated	2.91	6.76e-13	ACTB,ANLN,ASPM,ASPN,ATAD2,AURKA,AURKB,BCL2,BIRC5,BRCA1,BUB1,BUB1B,CCL2,CCL3L3,CCNA2,CCNB1,CCND1,CDC20,CDC25A,CDC25C,CDC6,CDK1,CDKN1A,CDKN2A,CDKN3,CELA2A,CENPF,CEP55,CKS1B,COL4A1,CSF3,CXCL2,CXCL3,DLGAP5,DTL,DUSP1,E2F1,E2F2,E2F7,EOMES,EXO1,F9,FAS,FOXM1,GRN,GSTO1,H2AZ1,HJURP,HMGB2,HSPA1A/HSPA1B,IFITM3,IFNGR1,IL16,IL1B,IL2,ITGAM,KIF20A,KIF2C,KNSTRN,KNTC1,KRT5,LGALS3BP,LIMA1,LORICRIN,LOXL2,MAD2L1,MCM2…	1160 (14)
ERBB2	0.096	kinase	Inhibited	-2.921	1.15e-10	ABRACL,ACSS2,ACTA1,ACTB,ADAM12,ADAM19,ADAMTS16,ADGRL3,ADRB3,AHNAK,AKT1,ALDOC,ANG,ANGPT2,ANGPTL2,ANGPTL4,ARHGEF5,ASPM,ATF3,ATP1B3,AURKA,AXIN2,BCAT2,BCKDHB,BCL2,BIRC5,BMP7,BNIP3,BRIP1,BTG2,BUB1,BUB1B,CAVIN1,CAVIN2,CAVIN3,CCL2,CCL4,Ccl7,CCNA2,CCNB1,CCNB2,CCND1,CCNE2,CD34,CD36,CD82,CDC20,CDC25A,CDC25C,CDC42BPG,CDC42SE1,CDC45,CDC6,CDCA2,CDCA3,CDCA4,CDCA5,CDCA7,CDCA8,CDH1,CDH3,CDK1,CDK6,CDKN1A,CDKN2A,C…	1690 (22)
CHUK	-0.289	kinase		0.252	7.82e-08	ACOD1,Acp5,AEBP1,AMPD3,ATF3,BMP2,CCL2,CCL3L3,CCL4,Ccl9,CCN3,CCNB1,CCND1,CCR1,CDC25A,CDKN1A,CHST4,CLDN1,CLDN8,CTSF,CXCL10,CXCL2,CXCL3,CYBA,DCN,DUSP6,E2F1,EGF,F3,FAS,FOXC2,GBP3,GBP4,GRIN2A,GRIN2B,GRN,Gstt1,HES6,HEY2,HLA-A,ICAM1,IFI16,IFIT2,IFNB1,IL1B,IL2,ISG15,KCNH2,LIFR,MFAP5,MGP,MMP10,MMP13,Mt1,MXD1,MYH1,NID1,OGN,OVOL1,PCDH7,PCNA,PLA2G4A,PLK1,PLSCR1,PPARGC1B,Prl2c2 (includes others),PTGS2,RGS16,S…	1299 (13)
MKNK1	0.392	kinase		1.588	7.86e-07	ADAMTSL3,ANGPTL4,ARVCF,ATP1A3,BTN1A1,CAMK2A,CD34,CDH5,CDKN2A,CELF4,CFH,CPLX2,CRMP1,DMP1,DNM3,F11R,FLNB,FOSB,GGCT,GLDN,GNAO1,GNAQ,GPS1,HS6ST2,HSPA2,ID2,IFI16,IFIT2,ISG15,ITM2A,KIF5A,KRT20,LAMB2,MAP1B,MAPT,MGP,MMP1,MMP10,NELL2,Nppb,NR4A3,NRCAM,NRXN1,PAX6,PDK1,PDK4,PLTP,PTBP1,RAB3A,RNH1,RUFY4,SERPINH1,SFRP1,SGIP1,SLITRK6,SNAP25,SNAP91,Spaca6,SPARC,SPARCL1,STXBP1,SYN2,TF,TFDP1,TMBIM6,TXNIP,VSNL1,YWHA…	649 (7)
FGFR2	0.718	kinase		-1.61	5.56e-06	AFP,B4GALNT4,BCL2,BMP4,CCND1,CDH1,CDKN1A,CITED1,CLIC6,COL4A1,CPE,CUBN,DKK1,DRAM1,Eif1ad15,FAS,FGF8,FGFR2,FOXQ1,FST,GPR27,HHIP,HRAS,ICAM1,ID2,IGF2,IHH,IL1B,IL2,INHBB,KBTBD11,KLB,LAMA1,MAEL,MBP,MEST,MSX2,MYO1F,NANOG,PITX2,PLAUR,PTHLH,SFRP1,SNAI1,SOX17,SOX2,SOX3,SPINK1,Srgn,TSPAN8,TTR,ULBP1,VCAM1	1613 (19)
MAP2K1	-0.54	kinase		-0.173	5.68e-06	ABCC1,ACSBG1,ASGR2,ATF3,AXIN2,BCL2,BCL2A1,BRCA1,CAPN3,CCL2,CCL3L3,CCL4,CCNA2,CCND1,CDH5,CDKN1A,CDKN2A,CFLAR,CKM,CLDN2,CRP,CXCL3,CYP11A1,CYP46A1,DKK1,DUSP1,DUSP6,E2F1,EGR2,ENO1,ENO2,ETV5,F2R,F3,FASN,FGF2,FOSL1,GLI2,GRIN1,GUSB,HDC,IL2,IRS1,ITGA2B,ITGB4,JUN,LDLR,LEF1,LEP,LHCGR,MAG,MAOB,MBP,MITF,MMP1,MMP13,MUC5B,NET1,NOS1,OLFM4,OLIG2,PCNA,PECAM1,PLA2G4A,PLAUR,PTGS2,RRAGD,RRM2,SCARB1,SULT1E1,TK1,TNFRS…	1322 (18)
AKT1	-0.692	kinase		-1.703	7.51e-06	Acan,AKR1C1/AKR1C2,AKT1,ATP5MC1,AURKB,BCL2,BCL2A1,BIRC5,BMP2,CCL2,CCL3L3,CCL4,Ccl6,Ccl9,CCND1,CD74,CDH1,CDKN1A,Ces1b/Ces1c,CFLAR,CIDEA,CISH,CKS2,COL4A1,CST3,CXCL10,CXCL2,DHCR7,DIAPH3,DLX3,E2F1,ENO1,ESR1,EZR,FAS,FASN,FGF2,FOSB,FXYD5,GCK,GDF15,GSR,GSS,GSTA5,GSTM5,Gstt1,HAVCR2,HMGB2,HMGCR,HOXC11,IFNB1,IGF2,IGFBP5,IL2,IRS1,KDR,KLF15,LAMA1,LDHB,LEP,MBP,MDH1,ME1,MSMO1,MYH10,MYH11,MYH6,NDC80,NOTCH3,NOX4…	1936 (24)
ERBB4	0.866	kinase		-0.239	9.32e-06	ACTA1,ADAM19,AKT1,BDNF,BRCA1,BTG2,CCL2,CCND1,CDH1,CDKN1A,COL5A2,DUSP1,EFNB2,ERBB4,FBLN2,GJB3,HBA1/HBA2,IGF2,IGFBP4,IGFBP5,JUN,NID1,PCDHA11,PGK1,PTGIS,PTGS2,SERPINA3,SFRP1,SLC1A1,SLC2A1,SLC6A3,SPARCL1,SPINK4,Tmsb4x (includes others),TP53,VEGFD,Wap,WNT1,WNT10B	1752 (22)
DYRK1A	-0.091	kinase	Activated	2.917	3.09e-05	CCNB1,CCND1,CDC25C,CDC6,CDK1,CDKN1A,E2F1,E2F8,IRS1,KNTC1,MCM4,MYBL2,Nppb,SERPINE1,UBE2C	1625 (25)
MAPK7	-0.04	kinase		0.725	3.69e-05	AACS,ACSS2,ADRB2,ALDOC,BCL2A1,BDNF,CCN3,CCND1,CXCL10,CXCL2,CXCL3,DHCR24,DHCR7,DUSP1,EDN1,ELOVL6,FASN,HSD17B7,ID1,IDI1,IFNB1,IL12A,IL1B,JUN,LDLR,MSMO1,MVK,NOD1,PLAT,PTGER2,PTGS2,SERPINB2,SOAT2,STARD4,TP53,TP63	1440 (23)
PRKAA2	0.113	kinase		-0.294	4.19e-05	ACTA1,ALB,ATP5MC2,BCL2,CAMKK1,CDH1,CDKN1A,CIDEA,CYBB,CYP2B6,CYP3A5,DLGAP2,E2F1,EIF2AK3,ELOVL2,FASN,FGFR2,Foxp2,GATA3,GIPR,GLP1R,Gsta4,HIGD1A,ICAM1,Ifi47,IFNAR1,IFNB1,IGFBP4,IL13RA1,IL17RB,ITIH5,JAK2,LDHA,LEP,NOS1,NOX4,NPEPL1,PDYN,PKLR,PPARG,PPARGC1A,PPP1R3B,RTN4RL1,SERPINI1,SNAI1,SYT4,TP53,TTYH1,TXNIP,UCP2,VCAM1,ZNF462	1536 (22)
IKBKB	-0.057	kinase		0.086	5.36e-05	ACOD1,Acp5,AEBP1,AFP,AMPD3,ATF3,AURKB,BCL2,BMP2,BRCA1,CASP8,CCL2,Ccl27a,CCL3L3,CCL4,Ccl9,CCNA2,CCND1,CCNE2,CCR1,CDC6,CDH1,CDKN1A,CFLAR,CKS1B,CLDN1,CTSF,CXCL10,CXCL16,CXCL2,CXCL3,CYBA,DCN,DUSP6,EDN1,EGLN1,F3,FAS,FASN,FOXM1,GBP3,GLI1,GRK5,GRN,Gstt1,HLA-A,ICAM1,IFI16,IFNB1,IGFBP2,IL1B,IL2,ISG15,KIF20A,KIF23,KRT8,LIFR,LMNB1,MBP,MGP,MMP1,MMP13,Mt1,MUC5AC,NID1,OGN,PCDH7,PLA2G4A,PLIN1,PLK1,POU2AF1,Prl2c…	1467 (15)
CDK4	-0.53	kinase		-1.154	5.46e-05	AQP3,ARMCX1,AURKA,BRCA1,C7,CDC45,CDC6,CDCA2,CDCA7,CDCA8,CDKN1A,CDKN2A,CENPF,CENPH,CENPK,CEP55,CIP2A,CTNNA2,DDIAS,DTL,E2F7,EIF5A2,ENDOD1,FAM83D,GAS2L3,H2AJ,HJURP,KIF11,KIF20A,KIF20B,KIF2C,KIF4A,KNL1,LCORL,LIN7B,MELK,MTFR2,NCAPH,NEK2,NT5E,PCLAF,RFC5,RGS2,RNF170,SATB1,SCG5,SPC25,STARD4,STOM,TP53,TP53INP1,TPX2,TRIP13,ZNF462	1379 (19)
RIPK2	0.468	kinase		0.754	6.25e-05	ACOD1,ACOX1,CARD6,CD36,CLEC4E,CXCL10,CXCL2,CXCL3,DGAT2,FASN,Ggta1,GPR84,HMGCR,ICAM1,IFNB1,IL1B,IL2,IL33,LDLR,MTTP,MUC5AC,PDE4B,PPARD,PPARGC1A,RASGRP1,SLC27A1,SLC2A6,SOD2,TRAF1,TSLP,VCAM1	1225 (14)
SRC	-0.783	kinase		-0.186	9.31e-05	ABCA8,ABCG1,ATP8B1,CAVIN1,CBL,CCL2,CCND1,CDH1,CDK1,CDKN1A,CDON,CGA,CKM,CSF3,CXCL10,CYP1A1,DUSP1,ENO1,F2R,F3,FGF4,FMN2,FOSL1,HCN4,ICAM1,ID1,IFNB1,IL2,JUN,KLK3,LDLR,MMP1,MYOD1,NANOG,NEUROD1,NEUROG3,PGK1,PLAT,PLAUR,PLK1,PRKCD,PTGS2,SCARB1,SLC2A1,SLC4A7,SRC,TJP1,VCAM1	1522 (19)
MAP3K1	-0.036	kinase		-1.017	9.95e-05	ATF3,CCN3,CCND1,COL4A1,Ctla2a/Ctla2b,DUSP1,FAS,HSPB1,IL2,JUN,LDLR,LOXL3,MAN2B2,MAOB,MAPK8IP1,MMP13,PLA2G4A,PLAUR,PPARD,PTGS2,RGS7,SERPINE1,TNFRSF10A,TOP2A,TP53	1085 (17)
ERBB3	-0.32	kinase		-1.869	0.000104	ACTA1,ACTB,Actn3,ADAM19,AXL,BGN,CCND1,CCNG2,CDH1,CDKN1A,CMA1,Cma2/Mcpt9,DUSP1,EMP2,ETV5,EZR,F3,FBLN2,FGF2,GJB3,HBA1/HBA2,HEXB,HMMR,HP,IGF2,IGFBP5,NDRG1,NID1,PCDHA11,PLK1,PTGS1,PTGS2,SERPINA3,Serpina3g (includes others),SERPINE1,SFRP1,SLC4A7,SNAI1,SPARC,SPINK4,STMN1,TK1,TOP2A,Tpsab1	1660 (21)
Map3k7	-0.136	kinase		0.026	0.000118	AFP,BMP4,CCL3L3,CCL4,Ccl7,CXCL10,CXCL2,CXCL3,EDN1,EGR2,FASN,GAS1,IFIT2,IFNB1,IGF2,IL15RA,IL1B,ISG15,ISG20,JUN,LORICRIN,MLLT3,MVK,PROM1,PTGS2,RSAD2,RUNX1T1,S100A9,SNAI1,VCAM1,WNT11	1338 (14)
IKBKG	-0.843	kinase		-0.583	0.000135	ACOD1,ACTA1,AEBP1,AMPD3,BMP2,Ccl9,CCR1,CFLAR,CLDN8,CTSF,CXCL10,CXCL2,CXCL3,DCN,DUSP6,FOXC2,GBP3,GRN,Gstt1,HLA-A,ICAM1,IFI16,IFNB1,IFNL3,IL1B,IL2,IRF7,ISG15,KCND2,KCNH2,LIFR,MGP,Mt1,MYH6,NID1,Nppb,OGN,PAX8,PCDH7,PPARG,Prl2c2 (includes others),RGS16,SEMA3C,SERPINB2,SFRP1,Slfn2,SOD3,TG,TMEM176B,TNFRSF1B,TSHR	1407 (16)
NTRK2	0.699	kinase		-0.621	0.000142	ANGPT1,BDNF,BMP2,CCNA2,CCND1,CCNE2,CDC6,CDCA3,CDCA5,CDCA8,CDH1,CDK1,CDKN1A,CHAT,E2F1,FGF2,HESX1,HEY2,KCNJ9,MCM5,PCNA,POMC,Pou3f1,PYCARD,RAB3A,SERPINE1,SERTAD1,SLC12A5,SNAP25,SYN1,SYP,SYT1,XIAP	1608 (22)
MAP2K6	0.482	kinase		0.44	0.00015	ACTA1,BCL2,BGN,CCL2,CCND1,CD83,CDC25C,CDKN1A,CKM,COL10A1,CXCL10,ESR1,IFIT2,IHH,IL2,IRS1,ISG15,JUN,LDLR,MMP1,MMP13,MUC5AC,MYH1,MYH11,MYH6,MYOD1,PPARGC1A,PTGS2,RGS7,SLC1A3,SLC2A4,SNAI1	1162 (20)
INSR	0.061	kinase	Inhibited	-2.091	0.000159	ACSL5,ACTA1,AFP,Akr1b7,ALB,ALDH6A1,ALPL,ALPP,APOA2,AQP1,ARHGDIA,ARHGEF2,ATF3,ATP2B1,ATP5MC1,ATP5MF,BCL2A1,BIRC5,BMP4,C1QA,CA6,CBR1,CCL2,CCL4,Ccl7,CCND1,CCNG2,CD36,CD83,CDC45,CDC6,CDK1,CDKN1A,CDX2,CEPT1,CER1,CHRD,CKMT1A/CKMT1B,CKMT2,CLCA1,CRABP2,CSTB,CYP11A1,DDR2,DGAT2,DHCR7,DIO3,DLK1,DUSP1,EDN1,EGR2,EOMES,FASN,FBP1,FEN1,FGF21,FGF8,FHL1,FOXC2,GAPDH,GAS1,GATA4,GCK,GIP,GRN,GSC,H2-M2,HAND1,HELLS,HESX…	1653 (24)
RAF1	-0.094	kinase		-1.203	0.000162	AMD1,ANKRD2,ATP6V1B1,BCL2,BCL6,CCND1,CD74,CDC25A,CDC6,CDKN1A,CDKN2A,CDON,CLDN1,CRP,CXCL3,DUSP2,DUSP6,E2F1,EGR3,EMCN,EMP1,ESR1,FAS,GRN,HDC,HNRNPAB,HSPB1,ID3,IL12A,IL1B,IL2,ITGA2,ITGAM,ITGB4,JUN,LAD1,LDHA,LIFR,LPGAT1,MAOB,MKI67,MMP1,MMP13,MXD1,MYBL2,NOP56,Nppb,OSMR,PCK1,PCSK6,PLAT,PLAUR,PLEC,PNP,PRSS3,PTGS2,PTHLH,RAC1,RAN,RET,RRM2,SDC1,SELENBP1,SERPINB2,SERPINB7,SH2D1A,SLC16A7,SLC26A2,SMAGP,ST6GALN…	1435 (18)
JAK2	-0.587	kinase		-0.15	0.000168	ACE,ACER2,ACTB,AKR1C3,AKT1,ALOX5,BLNK,BMP7,CCL2,Ccl9,CCND1,CD36,CD79A,CDC25A,CDH1,CDKN1A,CDKN2A,CEP112,CFLAR,CPLX2,CST7,CXCL10,CYBB,Eif2s3y,EPOR,ESR1,FCGR2B,FGF2,GCNT2,ICAM1,Ifitm1,IL19,IL1B,ITGAM,JAK2,KLK8,MPL,MPO,NANOG,NKG7,OSMR,PDE2A,PECAM1,POU2AF1,PTGS2,RIPPLY3,SERPINH1,SLC1A3,SOCS1,SPTB,TF,THPO,TP53,TP53INP1,XIAP	1447 (18)
MAPK14	-0.22	kinase	Activated	3.327	0.000193	ACTA1,ADCY7,ATP2B4,ATP5MF,AXIN2,BCL2,BMP2,CCL2,Ccl7,CCNA2,CCNB1,CCND1,CD83,CDH1,CDKN2A,CKM,COL10A1,CRP,CXCL10,Defb1,DKK1,DUSP1,DUSP6,Esx1,F3,FAS,FASN,FLT1,GRIN2A,HMGCR,HSPA12B,HTR7,ICAM1,IGF2,IL12A,IL1B,IL2,JUN,KDR,LDLR,LEF1,MAOB,MAPT,MMP1,MMP13,MUC5B,MYH11,MYH6,Nppb,PCK1,PECAM1,PLAUR,PPARGC1A,PPARGC1B,PTGS2,SH2D2A,SIGIRR,SLC18A3,Slfn1,SLFN12L,Slfn2,SOD2,SOX2,TBX21,TNN,TOP2A,TP53,VCAM1	1225 (14)
MAP3K8	0.664	kinase		-1.44	0.000388	ADCY7,Apol7e (includes others),ARG1,BNIP5,C130026I21Rik (includes others),CASP8,CCL4,CCR1,Cd33,CDK5R1,CFLAR,CLIC5,COLEC12,CSF3,CXCL2,CXCL3,DOK2,DUSP6,FAAP24,FAM107B,FLNB,GPR146,Hmgn3,HP,IFNB1,IFNGR1,IL12A,IL1B,IL2,IRGM,JUN,KIF5C,LAD1,MAD2L1,MARCO,PLAT,PPARGC1B,PTGER2,PTGS2,RAB3A,RASGRF1,RCSD1,RHOF,SH3D21,SLFN12L,SPATS2L,ST3GAL3,STAT4,TBX21,TDRKH,TMEM143,TUBB2B,TXNIP,Urah	1543 (16)
RPS6KB1	-0.213	kinase		-0.213	0.000448	BCL2,CCND1,CDKN1A,CFLAR,CXCL10,DHCR24,DLGAP3,EIF1AX,HMGCR,IFNB1,IL17F,IRS1,ISG15,MAPT,MYH11,PCNA,RNF168,SERPINE1,SLC2A4,TP53	1436 (21)
IKBKE	-0.328	kinase		-0.491	0.000574	ACOD1,ALDOC,BCL2,CCL3L3,CCND1,CSF3,CXCL10,CXCL2,ENO3,FCRL5,FUT2,GLI1,HLA-A,IFI16,IFIT1,IFIT2,IFIT3,IFNB1,IFNL3,IL7,IRF7,LDHA,MMP13,PDHA1,PDK4,PFKL,PGK1,PGM2,PTGS2,REG3A,REG3G,RSAD2,SLC2A1,TPI1,ZC3HAV1	1105 (16)
ACVR1	0.108	kinase	Activated	2.198	0.000636	ALPL,AMHR2,CCN3,CDKN1A,DCN,EDIL3,Hamp/Hamp2,HHIP,HNF4A,ICAM1,ID1,ID2,Ifi27l2a/Ifi27l2b,IL33,LEF1,MSX1,OGN,RNF157,SAMD9L,TSLP,VCAM1	1024 (18)
RPS6KB2	0.165	kinase		0.378	0.00069	BCL2,CXCL10,EIF1AX,IFNB1,IRS1,ISG15,TP53	625 (7)
EFNA2	0.613	kinase		1.964	0.000774	ABCA12,BACH2,BDNF,CRABP2,DSC1,DUSP6,ETV5,FOSL1,FOXI1,FOXQ1,IRF7,ITGB4,KLK3,KRT13,KRT4,KRT75,NOS1,NT5E,PLAT,PTHLH,TRIM5,UBE2C,UBE2S,USP9Y
CDK8	-0.243	kinase		-0.568	0.000922	ANKRD37,CDH1,CRABP1,CXCL2,DIO1,FGF4,FGF5,FST,NANOG,NODAL,NR0B1,PCNA,Podxl,SOX15,TDGF1,Tdh,TFCP2L1,TP73,UHMK1,ZFP42	1098 (8)
JAK1	0.194	kinase		1.409	0.000949	BMF,CCL2,CCL3L3,CD14,CDKN1A,CSF3,EIF2AK2,Hamp/Hamp2,HLA-A,HLA-F,ICAM1,ID1,IFIT2,IL19,IL1B,IL4R,IRF7,LRG1,MAP3K8,MYOD1,Oasl2,OSMR,REG3A,SAA1,SFTPB,SLC1A3,SNAI1,TF,TNFRSF21	1425 (17)
LATS2	-0.09	kinase	Inhibited	-2.344	0.000976	ALDH1A3,ALPL,AURKB,BTC,CATSPERB,CCNB1,CD14,CDH1,CDKN1A,DHH,E2F1,FOXA1,GATA3,Hmga2,IGSF9B,KRT19,LTF,NANOG,Nes,NRCAM,PLK1,PTGS2,RRAGD,SNAI1,TP53	1499 (23)
CAMKK2	0.24	kinase		0.954	0.00098	ADRB2,BDNF,CCND1,CDKN1A,CYP11B2,FASN,KCNB1,LEP,PPARGC1A	1514 (19)
PRKAG3	1.447	kinase			0.00114	ACSL6,AMD1,ANGPTL4,AQP1,BTG2,CD36,CD55,CD93,CDH5,Cdkn1c,CELF2,CES1,CYP27A1,DNASE1,FBXO6,FTL,FXYD6,GDAP1,GOLM1,GOT1,H4-16,HFE,ID1,IGFBP5,IRX3,ITGA6,ITIH5,LEP,LMCD1,MAFA,METTL7A,MMD,MYOD1,NAMPT,NOS1,OXCT1,PEG3,POLE4,PPARGC1A,RAMP1,RASD2,RGCC,RPL12,RPL13A,SLC2A1,SNCG,SOX17,STK25,THPO,THRSP,TMCC2,TMEM100,TPPP3,TSPAN8,WNK2
MAP2K5	-0.259	kinase		-0.922	0.00117	AACS,ACSS2,ACTA1,ALDOC,CCND1,DHCR24,DHCR7,ELOVL6,HMGCR,HSD17B7,ID1,IDI1,JUN,LDLR,MSMO1,MUC5B,MVK,Nppb,NR4A3,PTGS2,SOAT2,STARD4	1178 (17)
MTOR	0.292	kinase		0.877	0.00151	ACACB,ACOX1,ADM,AKR1A1,ALDH1A3,ARL4C,ATP2B1,AVIL,BCL2,BCL2A1,BEX1,BIRC5,BNIP3,CASP8,CCL2,CCND1,CDH1,CDKN1A,CFLAR,CHKA,CKMT1A/CKMT1B,CXCL2,CYP11A1,DDAH2,Defb1,DUSP1,ENO1,EOMES,ERCC1,FASN,FGFR3,FKBP1A,FST,GATA3,GSTM5,Hamp/Hamp2,HBA1/HBA2,HMGCS2,HNF1A,HSD17B2,HSP90AB1,HSPB1,IFI16,IGF2,IL1B,IL2RB,IL4R,INHA,IRS1,JAK2,KCND2,KLK3,LDHA,LDHB,LDHD,LEP,LHCGR,MAG,MAP2,MAPT,MB,MBP,MDH1,MLXIPL,NOX4,OAS1,PCNA,P…	1540 (18)
STK40	0.185	kinase		1.254	0.00155	Abcb1b,ACTA1,C1QA,C6,CCL2,CCL3L3,CCL4,CDX2,CKM,DLK1,DLL3,DUSP6,HLA-DQA1,IL1B,JUN,LEF1,MR1,PF4,PPARG,PTGS2,SFTPB,SFTPD,ST8SIA6,TLR4,WNT10A,WNT11,WNT3A,WNT6,WNT8A	818 (11)
CHEK1	-0.359	kinase		-1.696	0.00164	BUB1,BUB1B,CDC25A,CDKN1A,Cdkn1c,E2F1,MAD2L1,MICB,PCNA,RRM2,TP53	1005 (15)
PIM2	0.204	kinase		0.345	0.00164	CCND1,CD38,CDC25A,E2F1,PKM,PPARGC1A,SOCS1,STAT4,TBX21,TP53,TP73	1525 (20)
LATS1	-0.543	kinase		-0.571	0.00168	ALDH1A3,ALPL,BTC,CATSPERB,CCNB1,CD14,CDH1,CSHL1,DHH,FOXA1,GATA3,Hmga2,IGSF9B,KRT19,LTF,NANOG,Nes,NRCAM,PTGS2,RRAGD,SNAI1	1146 (10)
STK11	-0.067	kinase	Inhibited	-3.091	0.00181	A2M,ACE,AKR1A1,ALB,ASPHD2,ATF3,ATP5MC1,ATP5MC2,ATP5MF,AVIL,Cabp1,CAMKK1,CCL2,CCNA2,CCND1,CDH1,CDKL3,CDKN1A,CNTN1,CSF3,CSF3R,CXCL2,CXCL3,CYP2B6,CYP4F8,CYP4V2,DLGAP2,ELOVL2,ENO1,FGFR2,FGG,FOSL1,Foxp2,GAPDH,GLI1,GPI,HHIP,HILPDA,HOXC11,ID1,IGFBP5,IL1RAP,IL2RB,IL33,LDHA,MAFK,MCAM,MMP17,MRI1,MRPS10,Mt3,NCAM2,NET1,NOD1,NPEPL1,NPTX2,NR1D1,NRCAM,NT5E,PDE2A,PDYN,PGK1,PKM,PNP,POLA2,PPARG,PPP1R2,PTGS2,PTPRZ1…	1779 (22)
CDK19	-0.435	kinase		-1.714	0.00183	ABAT,ALDOC,ANKRA2,ATF3,BAK1,BTG2,CCNG1,CD82,CDH1,CDKN1A,CDKN2A,CXCL2,CYFIP2,DHCR7,DRAM1,EPHA2,FAS,FDXR,FGF4,FGF5,FST,HRAS,ITGB4,JUN,MVK,MXD1,NANOG,NODAL,NR0B1,OSGIN1,Podxl,SAT1,SDC1,SFN,SLC7A11,SOX15,STOM,TDGF1,Tdh,TFCP2L1,TXNIP,ZFP42
PAK2	-0.571	kinase		0.243	0.00201	BMP4,CKB,DUSP1,H3C2,H3C8,H4-16,HMGA1,ID1,ID3,IFI16,IGFBP5,IL2,LDLRAP1,NOX4,PLAUR,S100A6,TUBB1	1526 (18)
ROR1	0.383	kinase		-0.509	0.00207	AXL,CDH1,EMP2,ETV5,HEXB,KRT19,MAP1B,MAP2,MDFIC,NDRG1,SERPINE1,SNAI1,STMN1,TJP1,TOP2A	928 (14)
EFNA5	-0.618	kinase		1.606	0.00225	ABCA12,ADAMTS4,BDNF,BTC,CRABP2,DSC1,DUSP6,ETV5,FOSL1,IRF7,ITGB4,KRT13,KRT4,KRT75,NOS1,NT5E,PLAT,PTGS2,PTHLH,TNFAIP6,UBE2C	963 (7)
PIK3CG	-0.508	kinase		0.739	0.00252	Acp5,APOBEC3B,ARG1,ATP6V0D2,BCL2,BCL2A1,CD74,CD8A,CXCL10,ENPP1,EPHB6,FCGR3A/FCGR3B,GBP4,GBP6,GBP7,Gm4951,HLA-A,ICAM1,Igtp,Iigp1,IL17F,IL1B,IL2,IL2RB,IRGM,KLRB1,Klre1,KRT8,LMO1,NOD1,OAS2,Tgtp1/Tgtp2,TK1,TLR1,Trim30a/Trim30d,UBD,ZBP1	1514 (19)
PIK3CA	0.017	kinase		-0.12	0.00269	BIRC5,CA9,CCNB1,CCND1,CD14,CDH1,FASN,FGF4,FOXM1,GCK,GSR,GSS,HSP90AB1,IDO1,IL19,IRS1,ITGAM,KDR,NANOG,NODAL,PDGFRB,PDK1,SERPINE1,SNAI1,SPARC,THY1,TK1,TP63	1630 (22)
TGFBR1	0.218	kinase		1.829	0.00287	Acan,BGN,BIRC5,BMP4,C1QA,C3AR1,CCL4,Ccl7,CCND1,CCR1,CDH1,CDH5,CDKN1A,CFB,CXCL10,CXCL3,EDN1,EGR2,FGF21,FGF9,GAS1,Hamp/Hamp2,HNF4A,IL18RAP,IL1B,IL22RA2,IL7,MMP13,MST1R,NANOG,NODAL,PDK4,PPIA,SERPINE1,SFTPB,SNAI1,TGFBI,TLR1,TLR7,TPSAB1/TPSB2,WNT11	1512 (19)
ACVRL1	-0.26	kinase		1.831	0.00293	ACTB,ANGPT2,CDKN1A,EFNB2,GDF15,ICAM1,ID1,ID2,IL1RL1,KDR,MMP13,PLAT,PLAUR,SERPINE1,TLR4,VCAM1	703 (14)
TBK1	-0.164	kinase		1.917	0.00303	ACOD1,APOBEC3B,CCL3L3,CCL4,CDKN1A,CXCL10,CXCL2,CXCL3,EDN1,H2-T24,HDC,ICAM1,IFI16,Ifi27l2a/Ifi27l2b,IFIT1,IFIT2,IFIT3,IFNB1,IFNL3,Iigp1,IL12A,IL15RA,IL1B,IRF7,ISG15,ISG20,MARCO,NMI,OAS1,OAS2,OASL,Oasl2,PTGS2,RGCC,RSAD2,SLFN13,TP53	1098 (14)
PRKDC	0.424	kinase		-0.367	0.00305	ANLN,CCNB1,CCND1,CDKN1A,EGR2,FASN,ITGB4,KLK3,NR1D1,PLK1,TFF1,TMPRSS2,UGT2B17,VCAM1	1799 (24)
BMPR1A	-0.52	kinase		1.979	0.00344	Acan,AGRP,CDKN1A,CYP11A1,FGF4,FGF8,Hamp/Hamp2,HAND1,HSD17B3,HSD3B1,ID1,ID3,MSX2,NKX2-5,OLIG2,PCNA,SERPINE1,SOX6,SRD5A2	1307 (20)
MET	-0.009	kinase		-1.65	0.00365	AFP,AKT1,AQP3,AURKA,AURKB,BCL2,BMF,BNIPL,CCL3L3,Ccl7,CCND1,CDH1,CDK1,CDKN1A,CLDN1,COL5A2,EDN1,ESR1,GATA3,GSDMA,HDC,HSPB1,IFNB1,IL15RA,IL1B,JUN,LEF1,MAD2L1,MAL,MMP13,MPP7,MYOD1,NANOG,NOTCH4,NOX4,NPHS1,ONECUT2,PLK1,PPARGC1A,PTGS2,SNAI1,SOD2,SOX2,SP6,TRIM63	1432 (19)
PRKD1	0.475	kinase		-1.469	0.0037	Acp5,ADRB3,AJUBA,BIRC5,CCL3L3,CCL4,CCND1,CFLAR,CKM,CKMT2,CXCL10,CXCL2,CXCL3,CYP11B2,F3,GATA4,IL1B,KDR,LOXL3,MMP1,MYH1,NKX2-5,PPARGC1A,PTGS2,TNFRSF11B,VCAM1,XIAP	1265 (17)
EGFR	-0.457	kinase	Inhibited	-2.093	0.00412	ACTA1,ACTB,Actn3,ADGRL3,AHCTF1,AKT1,ALG9,AMD1,ARG1,ASCL2,ATAD3A,AXIN2,B3GNT2,BCL2,BCL6,BIRC5,BTC,CBX5,CCL2,CCNA2,CCND1,CCNG2,CDH1,CDK1,CDK6,CDKN1A,CDKN2A,Chil3/Chil4,CHKA,CLDN2,CMA1,Cma2/Mcpt9,CNTN3,COL5A2,CRMP1,CST3,CXCL10,DPY19L3,DSC2,DUSP1,E2F1,E2F2,EFNB2,EFNB3,EGF,EGR3,EPHA2,ERBB4,ESR1,F2R,F3,FABP7,FASN,FBLN2,FOSL1,GCNT2,GRN,GXYLT1,HDC,HMGA1,HP,HSPB1,ICAM1,ID1,IGF2,IGF2BP3,IGFBP4,IGFBP5,IL1B,…	1736 (21)
PIK3R1	0.115	kinase		0.081	0.00461	ATF5,BCL2,CCL4,CCND1,CD36,CXCL10,F3,ICAM1,IL12A,IL1B,IL2,IRF7,ISG15,LDHA,MAFA,MITF,MKI67,NEUROG3,PCK1,PDGFRB,PDHA1,PDK1,PDX1,PKM,PPARG,PTGS2,SERPINE1,SLC2A1,SOD2,TXNIP,VCAM1	1276 (15)
NEK7	-0.905	kinase		-0.816	0.00583	CXCL10,EDN1,IL12A,ISG15,PTGS2,RGCC	666 (7)
EPHB4	0.474	kinase		-0.364	0.00647	BMP2,BMP4,BMP7,CSF2RA,FGFR2,GATA2,GATA3,IGF2,IGFBP4,INA,KDR,NCAM2,NEFL,Nes,PAX9,PPARGC1B,TAL1,TGFBR2,WNT11,ZFP42,ZIC4
PDPK1	-0.022	kinase		-0.718	0.00701	A2M,ALOX5,BCL2,CCND1,CDKN1A,CST3,CXCL10,IL1B,LDHA,PFKP,PMEL,PROM1,S1PR1,SERPINB2,SERPINE1,SNAI1,SOX2	1585 (23)
MAP3K7		kinase		-0.017	0.00759	ACTA1,Ccl7,CD14,CFB,CXCL10,CXCL2,GATA4,IFIT1,IFIT2,IFIT3,IL19,IL1B,IL2,IRF7,JUN,MMP1,MMP13,MUC5AC,MYOD1,NKX2-5,OAS2,OASL,PTGS2,RGS2,RNASEL,SAA1,SERPINE1,XAF1	1623 (20)
STK24	-0.197	kinase		0.342	0.00792	ACACB,CD36,CDH1,DGAT2,FASN,MLXIPL,PPARG	494 (7)
FGFR1	0.461	kinase		-1.239	0.00872	Acan,BIRC5,BMP4,BMP7,CCND1,CDKN1A,COL10A1,DCX,DDX25,EEF1A1,EIF1AX,EIF2AK3,EIF4EBP1,EIF4G1,FGF2,FGF4,FGF5,FGFR3,IL2,JUN,MBP,MMP1,MMP13,MSX1,PCSK1,PLAUR,PTGS1,PTGS2,SFN,SOX3,SPARC,TUBB3,ULBP1,WNT1,XIAP	1137 (16)
Brd4	-0.153	kinase		-0.273	0.00932	APCS,BLNK,CDH1,CFB,COL4A1,COL4A3,COL5A2,EDNRB,H2-M2,H2-T24,HBA1/HBA2,KDR,LIN28A,LOX,LOXL2,NFE2,PLAT,POLE4,PTBP1,RASSF2,Serpina3g (includes others),SLC4A1,SPTA1,Tgtp1/Tgtp2,TLR4,Tmsb4x (includes others)	1328 (14)
BAIAP2	-0.489	kinase			0.0115	GRIN1,GRIN2A,GRIN2B
PIM1	0.407	kinase		0.818	0.0127	AKT1,BCL2,CAV2,CCNB1,CD38,CDC25A,CDKN1A,CDKN2A,EPHA2,FOSL1,ID2,IGFBP5,IL2,Pbsn,PPARGC1A,SOCS1,STAT4,TBX21,TNFRSF18,TP53,VCP
PRKCI	-0.185	kinase		-1.524	0.013	ABCC8,CCND1,CXCL10,CXCL2,CXCL3,EZR,FASN,IFNB1,IRF7,KCNJ11,MMP10,OAS1,PLS1,PTGS2,SLC2A1,SLC2A4
PRKAA1	-0.117	kinase		0.634	0.0133	ALB,ARG1,ATF3,BCL2,CAMKK1,CDH3,CDKN1A,CENPF,CYP2B6,CYP3A5,DLGAP2,EAF2,EGF,EGLN3,ELOVL2,FGFR1OP2,FGFR2,FKBP5,FOXM1,Foxp2,GJB2,Gsta4,HIGD1A,ID2,Ifi47,IFNAR1,IFNB1,IGFBP4,IL13RA1,IL17RB,ITIH5,JAK2,LDHA,MAP2,NPEPL1,PDYN,PKLR,PPARGC1A,PPP1R3B,RGS2,RTN4RL1,SERPINI1,SOD2,SYT4,THRSP,TJP1,TP53,TTYH1,TXNIP,UCP2,VCAM1,ZNF462
HIPK2	0.038	kinase		-0.701	0.0135	AVIL,BCL2,BDNF,CDKN1A,CIDEA,CITED1,DIAPH3,EPOR,GATA2,GSTM5,Hamp/Hamp2,HBA1/HBA2,IL1B,ITGB4,MMP10,NKX2-5,PECAM1,POU4F1,PPARGC1A,RAC1,SLC4A1,SPTB,SST,TMEM45B,TP53,UPK3B
PRKCB	0.633	kinase		-0.673	0.0157	Acp5,ACTA1,ADRB1,ADRB3,CCND1,CD83,CDKN1A,CYP8B1,FASN,FGF2,ICAM1,IL2,JUN,NR3C2,PPARGC1A,PRKCD,PTGS2,SERPINE1,SLC6A3,SOD2,TGFBR2
EIF2AK2	-1.137	kinase		-1.317	0.0163	ARG1,ATF3,BCL2,BCL2A1,BDNF,BIRC5,BRIP1,CCND1,CDKN1A,CFLAR,EIF2AK2,FAS,H1-8,H2BC5,IFIT1,IFNB1,IL1B,ISG15,ISG20,JUN,LGALS3BP,NMI,NNMT,OAS1,PARP9,PLSCR1,REC8,SOD2,SP140,TP53,XIAP,ZC3HAV1
MAP4K4	-0.108	kinase		0.949	0.0171	ACACB,ACSL5,ALDH3B1,ALDH4A1,ALG9,APIP,ATP6V0A2,BCAT2,BCKDHB,CHKB,CHPT1,DHRS4,FAR1,FASN,GCDH,GOT1,GYS1,H6PD,HSD3B7,KYAT3,LDHB,MAFA,MLXIPL,NT5M,PAPSS2,PDX1,PEX19,PFKM,PGAM1,PHYH,PLA2G12A,PMM1,POLE3,PPARG,PRKAR2A,PXMP2,SLC2A4
MAP3K12	0.733	kinase		0.543	0.0182	ACTB,CRP,JUN,MAPK8IP1,NRN1,POU4F1,RPL12,STMN1,STMN4,SYT1,TUBB2B,TUBB4B
CAMK4	-0.038	kinase		1.622	0.0184	ACTA1,ATF3,BCL2,BDNF,CDKN1A,CDKN2A,CYP11B2,DCX,F3,FOSB,IL1B,IL2,JUN,PPARGC1A,TP53
FGFR3	0.72	kinase		-0.853	0.0184	BMP4,CCL4,CCND1,CDH1,CDKN1A,Cdkn1c,CDKN2A,CR2,DUSP6,FRMD3,IHH,PECAM1,SNAI1,SOX3,SPARC
MAPK9	0.055	kinase		-0.185	0.0186	AQP1,BAK1,BCL2,BMP4,CCL2,Ccl7,CDKN1A,CDKN2A,CDT1,CYP1A1,CYP8B1,DLK1,EDN1,EGF,EOMES,F3,FAS,FASN,FGF21,FOSL1,Fxyd2,GAPDH,GSTM1,HDC,HMGA1,HMGCR,IFI16,IFNB1,IGFBP2,Iigp1,IL12A,IL15RA,IL1B,IL2,ISG20,ITGB4,JUN,LGALS3BP,LMO7,MUC5B,NMI,NR3C2,PARP14,PLA2G4A,PLAT,PPARG,RAC1,SLFN12L,SOD2,SOD3,TBX21,TP53
ROR2	0.11	kinase			0.0191	AURKA,AXIN2,BCL2,BIRC5,BMP7,CCND1,CDC20,CDC25A,CDKN1A,CDKN3,CREG1,Defb48,MAP1B,MAP2,MCM4,MMP13,MORN4,OR51I1,PDYN,PPARG,SFN,TFDP1,TUBB2B,USP46,WEE1,XIAP
CDK2	-0.218	kinase		-1.846	0.0191	BRCA1,CD34,CDC25A,CDC6,CDKN1A,CDKN2A,CDX2,E2F1,GCK,IL2,KCNJ11,MAP2,MYBL2,PCNA,RAB27A,SNAP25,UCP2
PLK2	0.439	kinase		-0.302	0.0195	Ccl7,CXCL10,EDN1,IFIT2,IFNB1,Iigp1,IL15RA,IL1B,MARCO,PLAT,RGCC
CSNK2A1	-0.106	kinase		-0.784	0.0208	CCND1,CDH1,DTX1,DUSP6,EOMES,HES5,ITGB4,PRKN,TP53,TP63
RET	-0.832	kinase	Activated	2.048	0.0209	ACTA1,BCL2,CCL2,CCN3,CCND1,CDKN2A,CSF3,DCN,DPYSL2,DUSP6,DUSP8,EDNRB,GFRA1,HSPA1A/HSPA1B,HSPA1L,HSPA8,HSPD1,IFNB1,IL1B,ITGA6,KLK3,LOX,MEOX2,MMP1,MMP10,MYH6,MYO18B,NOS1,NTF3,PLAUR,POU1F1,PRKCD,PTN,RET,S100A9,SLC6A3,SST,STMN2,TACC3,TAGLN3,TP53,TTN,UNC45B,VGF,WNT11
EFNA3	1.346	kinase	Activated	2.5	0.0212	ABCA12,CRABP2,DSC1,DUSP6,EFNA3,ETV5,FOSL1,IRF7,ITGB4,KRT13,KRT4,KRT75,NT5E,PLAT,PTHLH,UBE2C
CDK1	-2.702	kinase		-1.454	0.0218	BIRC5,CDC20,CDK1,CDKN1A,H4-16,JUN,MAP2,UTF1,XIAP
PRKCE	0.158	kinase		-0.876	0.0225	ADAM12,BCL2,BIRC5,CCND1,CD55,CDH1,CDKN1A,CDON,CRP,CSF3,E2F1,FCGR1A,HSP90AB1,IFNB1,IL1B,IL2RB,ITGA2B,JUN,LDLR,POMC,PTGER3,PTGS2,RGS2,SYP,VCAM1,XIAP
NDRG1	-1.177	kinase		-0.258	0.0248	AKT1,APOA2,APOA5,ATF3,BCL2,CCND1,CD82,CDH1,CXCL2,CXCL3,DKK1,EIF2AK3,ERRFI1,GLI1,JAK2,JUN,KLK3,MAPK3,MMP1,SNAI1,TP53,TP63
MAP2K4	-0.325	kinase		-0.122	0.0257	ATF3,BCL2,BIRC5,CCND1,CDKN1A,CFLAR,CRP,CXCL10,ERRFI1,FAS,IL2,JUN,MMP1,MUC5B,PLA2G4A,PPARD,PPARG,PTGS2,TP53,XIAP
PRKCA	-0.137	kinase		-0.317	0.0259	ACTA1,APOM,ARL4C,BCL11A,BNIP3L,CCL2,CCND1,CD55,CDKN1A,CSF3,CXCL10,CXCL2,CXCL3,CYBB,DTX1,GDF15,HSPA1A/HSPA1B,ICAM1,ID1,ID2,ID3,IFIT1,IFIT3,IFNB1,IGF2BP3,JUN,MMP1,MUC5AC,NOTCH4,OASL,PEG10,PRKCD,PTGS2,RSAD2,S100A9,SERPINE1,TP53,VCAM1
PRKD2	0.121	kinase			0.0262	F3,IFNAR1,ITGA2,KDR
CAMK1	-0.144	kinase		1	0.0262	CYP11B2,GATA2,GATA3,GATA4
PLK1	-2.891	kinase		1.396	0.0263	BOK,CDH1,CDKN1A,CFLAR,CLSPN,DTX3L,EPHA2,ESR1,FBXO5,IFI16,PARP9,PLA2R1,PLK1,PYCARD,SFN,SNAI1,TGFBI,TNFAIP6
PLK4	-1.477	kinase		0.302	0.0264	Ccl7,CXCL10,EDN1,IFIT2,IFNB1,Iigp1,IL15RA,IL1B,MARCO,MMP13,PLAT
ACVR1C	-0.843	kinase		-0.794	0.0285	ADRB3,CASP8,CCND1,CCNG2,CDKN1A,NANOG,NODAL,SERPINE1,SNAI1,XIAP
FGFR4	-0.71	kinase		0.612	0.0286	ACACB,CCND1,CDH1,CDK1,CDKN1A,DGAT2,FASN,KDR,MLXIPL,MMP1,MMP13,SERPINE1,SNAI1
PDK1	-1.408	kinase	Activated	2.132	0.0295	ARSK,CARD11,CCNA2,CCNB1,CCNB2,CD38,CD3G,CDC20,CDC25C,CDC6,CDH1,CDK1,GSTK1,HDAC9,ID3,IKZF4,NRN1,PLK1,PRDM15,SKI,VASP,VAV1
CHEK2	-0.233	kinase		-1.044	0.0326	BIRC5,CCNG1,CDKN1A,E2F1,KRAS,TJP1,TP53,TP73
PINK1	0.157	kinase	Inhibited	-2.178	0.0326	BNIP3,CCL4,CCNB1,CCND1,CDK1,CXCL2,IFNB1,SLC2A1
FLT3	0.881	kinase			0.0327	BAK1,BCL2,BIRC5,CDC25A,CXCL10,CYBA,CYBB,FOXM1,ID1,IFIT2,IFIT3,IRF7,MPO,NOX4,RAD51,SLC2A1
MAPK8	-0.209	kinase		1.304	0.0342	AGRP,AKT1,AQP1,BCL2,BMP2,BMP4,CCNA2,CCND1,CDH1,CDKN1A,CDKN2A,CRP,CXCL16,CYBB,CYP11A1,CYP1A1,CYP27A1,CYP8B1,DUSP1,DUSP6,EGF,EOMES,FGF21,FOSL1,FTH1,GCK,GSTM1,HMGCR,Hrk,IL1B,IL2,JUN,KLB,LEP,MAOB,MMP1,MMP13,MTTP,MUC5B,NEFL,NOX4,PLAUR,PPARD,PPARGC1A,PPARGC1B,PTGS2,SH2D2A,SLC10A1,SOD2,TBX21,TP53,WNT6
ACVR2A	-0.056	kinase		1.8	0.0342	DMP1,Hamp/Hamp2,ICAM1,ID1,ID2,VCAM1
MAP2K2	-0.576	kinase		0.763	0.0348	ACSBG1,CDKN1A,CDKN2A,E2F1,ETV5,IL1B,IRS1,ITGA2B,OLIG2,PCNA,TNFRSF10A
PRKAR2B	0.752	kinase		0.111	0.0348	CDK1,IL2,LEP,NR4A3,NTS,PCNA,PDYN,POU1F1,PPARG,PRKAR2B,TOP2A
PAK1	0.248	kinase		-1.057	0.0364	BCL2,CCNB1,CCND1,CDH1,CDKN1A,CDKN2A,F3,FOSL1,ITGAM,PFKM,SCARB1,TFPI,TP53
EFNA4	0.259	kinase	Activated	2.324	0.0365	ABCA12,CRABP2,DSC1,DUSP6,ETV5,FOSL1,IRF7,ITGB4,KRT13,KRT4,KRT75,NT5E,PLAT,PTHLH,UBE2C
MAP2K3	-0.389	kinase		1.832	0.0366	ACTA1,ARG2,CDKN1A,COL10A1,CXCL10,GSTP1,ICAM1,IL12A,IL1B,ISG15,MAOB,MMP1,MMP13,MUC5AC,MUC5B,MYH6,PPARGC1A,PTGS2,RGS7,SERPINE1,SLC1A3,SLC2A4,STK4
PRKCD	-0.783	kinase		0.239	0.0379	BCL2,BCL2A1,BIRC5,BNIP3,C3orf52,CCL2,CCNA2,CCND1,CDKN1A,CDKN2A,CEMIP,CXCL10,CXCL16,DUSP6,EPOR,ERCC6L,FOSL1,GDF15,GLI1,GPRC5A,HJURP,HRH1,ICAM1,ICOSLG/LOC102723996,IL1B,ITGAM,JUN,KIF2C,KRT20,LDLR,LIPG,LORICRIN,MMP13,MSI1,MUC5AC,MUC5B,NAV2,OAS1,OSR2,PALMD,PLSCR1,PROM1,PTGS2,SERPINB2,SERPINE1,SLITRK3,SOCS1,SOX2,TFF1,TNFRSF11B,TP53,TPBG,TRAF1,VCAM1
NTRK3	0.425	kinase			0.0382	GRIN1,GRIN2B,SYN1
CKS2	-0.695	kinase			0.0382	CCNA2,CCNB1,CDK1
PRKG1	0.878	kinase		-0.99	0.0404	ANAPC2,BCL2,CCND1,CDKN1A,GKAP1,GUCY1B1,ID1,MPO,Nppb,PPARG,SERPINE1,VCAM1
RPS6KA5	0.473	kinase		-0.486	0.0418	CDKN2A,DUSP1,FOSL1,IFNB1,IL12A,IL1B,JUN,PTGS2,SNAI1
GRK2	-0.466	kinase		-0.378	0.0454	ACTA1,C5AR1,CD46,IL2,LHCGR,MYH11,PCK1,TNFRSF11B
AURKA	-3.001	kinase		0.575	0.0454	CDH1,CDKN1A,FOXM1,NANOG,SNAI1,SOX2,TP53,TP73
MAPKAPK3	-0.022	kinase		0.563	0.0454	BCL2,CCL3L3,CDKN2A,CXCL2,CXCL3,HSPB1,IFNB1,IL2
CKS1B	-0.872	kinase		-1.981	0.0502	CCNA2,CCNB1,CDK1,CKS1B
SGK1	-0.01	kinase	Activated	2.878	0.0531	ASIC1,CDK6,CDKN1A,CFTR,CLCN2,GRIK2,GRIN2A,GRIN2B,HES5,PPARG,SCN5A,SLC12A1,SLC12A3,SLC1A1,SLC1A2,SLC1A3,SLC1A6,SLC2A4,SLC38A3,TRPV5,TRPV6
CAMK2D	-0.999	kinase	Activated	2.605	0.0673	ACTA1,BCL2,BDNF,HBA1/HBA2,IL1RL1,MMP13,Nppb
BMPR2	-0.168	kinase		1.795	0.0709	Ccl9,EFNB2,EPHA4,Hamp/Hamp2,ICAM1,ID1,ID2,SEMA3C,SNAI1,TNFRSF11B,VCAM1
BMPR1B	-0.442	kinase		1.98	0.0798	Acan,CDKN1A,ID1,ID3,MSX2,NR2E1,PPARG,PTGS2,SERPINE1,SOX6
TRIB2	0.483	kinase	Activated	2	0.123	ENO2,KRT8,SOX2,SYP
ALK	0.231	kinase		1.964	0.165	GLI1,NANOG,NTRK2,SERPINE1,SOX2,TNFRSF8
RSPO3	-0.335	kinase		1.987	0.17	AXIN2,CYP11B1,GLI1,PTGS2
HCK	-0.036	kinase	Activated	2	0.222	CD36,MAOA,NLRC4,SRC
PTK2B	-0.254	kinase		1.934	0.244	CDH1,IL2,JUN,MMP13,SOCS1,TP53
DOK1	-0.245	kinase	Activated	2	0.278	IL2,LEP,STAT4,TBX21
PRKCQ	0.364	kinase		1.99	0.462	CCND1,CDKN1A,EZR,FOSL1,GATA3,IL2,IL24,MMP1,TBX21
ROCK2	-0.526	kinase		1.76	0.494	BATF,BCL6,CNN1,DSC1,DSC2,DSG3,ELOVL3,FAS,ICAM1,MYOD1,PPARG,PRKG1,SERPINE1,VCAM1
FLT1	-1.729	kinase		-1.941	1	ACTR2,BIRC5,BNIP3L,CDKN1A,DEPP1,DHCR24,ICAM1,IGF2BP3,LIN7C,PTBP1,RALB,SCRN1,TGFBR2
AR	-0.046	ligand-dependent nuclear receptor		0.041	1.08e-14	AASS,ABCG1,ACBD7,ACTA1,ADM,AK3,Akr1b7,AKR1C3,AKT1,AMD1,AMHR2,AQP3,ARG1,ARG2,ARMCX2,ATAD2,ATP13A2,ATP13A4,ATP1A3,ATP4A,AVPR1A,AZGP1,B4GALNT1,B4GALT6,BASP1,BCL2,BEND4,BEX1,BIRC5,BMF,BMP4,BRCA1,Btnl10,BUB1,BUB1B,CADM3,CAMK2A,CAV2,Ccdc74a,CCL3L3,CCNA2,CCND1,CDC25C,CDCA5,CDH1,CDKN1A,Cdkn1c,CDKN2A,CDT1,CEND1,CENPE,Ces1e,CFLAR,CGA,Chil3/Chil4,CHPT1,CHRNA1,CHRNB1,CHTF18,CLDN3,CLGN,CORIN,CSRP3,CUX2,CYP11A…	1901 (24)
RORA	0.395	ligand-dependent nuclear receptor		0.58	6.09e-14	ABCD2,ACACB,ACSL6,ACTB,ADGRL1,AKR1D1,APOA5,ARSG,B3GALT1,BHMT,BIRC5,BNIP3,BRCA1,CCL3L3,CCL4,CCNA2,CCNB1,CCNG2,CD36,CDC25A,CDC6,CDK1,CDKN1A,CDKN2A,CISH,CKMT2,CLCA1,CXCL10,CXCR2,CYP27A1,CYP2A6 (includes others),CYP2B6,Cyp2c54 (includes others),CYP2C8,Cyp3a25 (includes others),CYP3A5,CYP46A1,CYP4A11,CYP4F8,CYP8B1,DDC,DHCR24,ELOVL3,ELOVL6,ELOVL7,FABP3,FASN,GOT1,GSTA5,GSTM2,GSTP1,HMGCR,HPGD,HSD17B3,HSD…	1469 (17)
NR1H3	0.199	ligand-dependent nuclear receptor		0.576	2.22e-13	ABCG1,ACOX1,ADGRE1,ADRB2,ADRB3,ANLN,APCS,APOM,ARG2,ARL4C,ASPN,ATF3,AURKA,AURKB,BIRC5,BUB1B,C1QA,CCL2,CCL3L3,CCL4,Ccl7,CCNA2,CCNB1,CCNB2,CCNE2,CCR1,CD38,CD55,CDCA3,CDK1,CDKN1A,CENPA,CENPF,CFB,CIDEA,CKS1B,CLEC4E,CLSPN,CRP,CSF3,CXCL10,CXCL16,CXCL2,CYTIP,DHRS9,E2F7,FASN,FBP1,FCGR1A,FOXM1,FPR2,GBP4,GCK,GLI1,GNGT2,Gsta4,GSTA5,GSTM5,GSTP1,HELLS,HMGCR,IFIT2,IL12RB1,IL1B,IRF7,ITGAM,KIF20A,KIF23,KIF2C,KIF4…	1569 (21)
RORC	0.23	ligand-dependent nuclear receptor		1.369	8.75e-11	ABCD2,ACACB,ACSL6,ADGRL1,AKR1D1,APOA5,ARSG,B3GALT1,BHMT,CCNB1,CD36,CISH,CKMT2,CXCL2,CXCL3,CYP2A6 (includes others),CYP2B6,Cyp2c54 (includes others),CYP2C8,Cyp3a25 (includes others),CYP3A5,CYP4A11,CYP4F8,CYP8B1,DDC,DHCR24,ELOVL3,ELOVL6,ELOVL7,GSTA5,GSTM2,GSTP1,HMGCR,HPGD,HSD17B3,HSD17B7,HSD3B1,IL12RB1,IL17F,IL1B,IL2,Keg1,KLRB1,LPIN2,MC1R,MGST3,MSC,Mt1,Mup1 (includes others),NAALAD2,NAT2,NNMT,OBP2B…	1359 (17)
PPARA	0.563	ligand-dependent nuclear receptor		1.195	2.34e-10	AADAC,ABCD2,Acot1,Acot5,Acot6,ACOX1,ACSL5,ACSS2,ACTA1,ADRB3,Akr1b7,ALDH3A2,ALDOB,ANGPTL4,APCS,APOA2,APOA5,APOM,AQP3,AQP7,ARG1,ARHGDIA,AURKA,BCL2,BDNF,C1QA,C1S,C6,C8A,CA9,CCNA2,CCNB1,CCND1,CD36,CDK1,CDKN1A,CDKN2A,CEACAM1,CFH,CHKA,CIDEA,COX6B2,CTSE,CYBA,CYBB,CYP1A1,CYP27A1,CYP2B6,Cyp2c54 (includes others),CYP2C8,CYP2C9,CYP4A11,CYP8B1,DHCR7,DIO1,EDN1,ELOVL3,ELOVL6,ETHE1,F11R,FABP2,FABP3,FADS1,FASN,F…	1331 (21)
ESR2	-0.976	ligand-dependent nuclear receptor	Inhibited	-2.121	2.53e-10	Abcb1b,AJUBA,AK7,AKT1,AMOTL1,ANGPTL2,ANPEP,AP4M1,AQP3,ARRDC4,ATAD2,ATF3,ATF5,ATP2B1,AURKA,BCL2,BIRC5,BMP2,BMP4,BRCA1,BTG2,CADM3,CBS/CBSL,CCL2,CCL28,CCL3L3,CCN3,CCNA2,CCND1,CD34,CD79A,CD93,CDC25A,CDH1,CDK5R1,CDK6,CDKN1A,CES1,CGA,CHRM1,CHST15,CHST2,CKS1B,CLDN1,CLIC5,CNN1,CNNM1,COL11A1,COL5A3,COL7A1,COMP,CXCL16,CXCL2,CYP11A1,CYP11B2,CYP26B1,CYP2A6 (includes others),DHCR7,DKK1,DMTN,EDN1,EGR3,EIF4G1,E…	1964 (22)
THRB	0.313	ligand-dependent nuclear receptor		0.719	9.13e-10	ABCD2,ACHE,ACOX1,Acp5,ACTA1,AKT1,AKT3,AMPD3,APOA2,APOA5,APOM,ATP1A3,BCL2L14,BTG2,CCDC125,CCL2,CCNB1,CCND1,CCR1,Cd33,CDK6,CFTR,CGA,CLEC10A,CSHL1,CXCL10,CXCL2,CXCL3,CYP27B1,DCN,DDC,DIO1,DKK1,E2F1,EGF,FASN,FGF21,FGFR3,FOSL1,FRAT1,FRZB,FZD9,GHRHR,H2-M2,H2BC10,H3C1,H3C2,H4C4,HCN4,ID1,IGFBP2,IL24,IL7,ITIH1,JUN,KCNMA1,KLRB1,LDLR,LEF1,MAPK3,MBP,ME1,MLXIPL,MMP1,MMP13,MYH6,NCOA4,NMNAT1,Nppb,NRAS,NUDT7,Oasl…	1319 (21)
PPARG	-1.456	ligand-dependent nuclear receptor		-0.144	5.57e-09	ABCA3,Abcb1b,ABCG1,ACOD1,ACOX1,ACSL5,ADRB2,ADRB3,Agtr1b,AKT3,ALOX12,ANGPTL4,APOA2,AQP3,AQP7,ARG1,ARL4D,ATP4A,BCL2,BCL6,Bex1,BIRC5,BRCA1,CAV2,CAVIN2,CCL2,CCL27,CCND1,CCPG1,CD36,CDH1,CDK6,CDKN1A,Cdkn1c,CES1,CIDEA,CORIN,CPLX2,CR2,CRABP2,CSF3,CXCL2,CXCL3,CYBA,CYP11A1,CYP4A11,CYP4B1,DGAT2,DLK1,EDN1,EGLN1,EGLN3,EIF4EBP1,ELOVL3,ELOVL6,ENO2,F11R,FABP2,FABP3,FASN,FBP2,FFAR1,FGF21,FOSL1,FOXO6,FST,GAK,GAPDH…	1631 (21)
AHR	0.285	ligand-dependent nuclear receptor		0.621	6.71e-09	A2M,ACOX1,ADAM19,ADGRE1,ADM,AHSG,AKR1A1,ALB,ALDH1B1,ALDH3A1,ALOX5,ARG2,ASPN,ATP2B1,ATP4A,BTG2,C1QA,CADM4,CAMK2N1,CAMK2N2,CARD11,CASP8,CBR1,CBR3,CCNA2,CCNB1,CCND1,CCNF,CCNG2,CD14,CD36,CD38,CD3G,CD8A,CDC25C,CDH1,CDK1,CDKN1A,CDKN2A,CELA1,Ces2c,CGREF1,CHST2,COL11A1,COL12A1,COL4A1,COL5A2,COL9A3,CRP,CSF2RB,CXCL10,CXCL2,CYP1A1,CYP2A6 (includes others),CYP2B6,CYP2C8,CYP2S1,DCLK3,DCN,DIO1,DUSP6,E2F1,E2F8,…	1551 (18)
PPARD	-0.751	ligand-dependent nuclear receptor		1.191	1.76e-08	ACACB,ACOX1,ACSL5,ACSL6,ALDH3A2,ANGPTL4,APOA2,APOB,AQP3,AQP7,ARG1,BCL2,BIRC5,C11orf86,C1QA,CCL3L3,CCND1,CD36,CDK1,Cdkn1c,CFAP54,Chil3/Chil4,CLEC4F,CXCL2,CXCL3,CYP2B6,DNASE1L2,ENO1,FABP3,FABP7,FAM131C,FAM241B,FAM32A,FASN,FBP1,FLT1,GCK,GPD1,GPD2,GSTA5,HMGCS2,ICAM1,IGFBP2,IL12A,IL1B,IL2,INHBE,Irgm1,KLK6,KYAT3,LDHA,LDHB,LIPG,LPIN2,MAPK3,MMD2,MYCL,MYOM2,NANOG,NPC1L1,Nppb,NR4A3,OCEL1,OXCT1,PCNA,Pcp4l1,…	1154 (18)
NR5A2	0.451	ligand-dependent nuclear receptor	Activated	2.309	3.89e-08	ABCC2,ABCC3,AFP,Akr1b7,APOM,AQP12A/AQP12B,BCL2,C3AR1,C5AR1,CCL28,Ccl7,CCND1,CDKN1A,CEL,CELA1,CELA3B,CPA2,CRP,CTRL,CXCL10,CXCL16,CYP11A1,CYP11B1,CYP11B2,CYP27A1,CYP8B1,FASN,FGF19,GOT1,HMGCR,HNF1A,HNF4A,HP,HTRA1,ICAM1,IL1B,IL24,IL36G,INHA,JUN,KLK3,LDLR,Mt1,NR0B1,NR1H4,NR1I2,PNLIP,POLE4,PTGDS,RBPJL,SAA1,SCARB1,SLC10A1,SLC10A2,SYCN,TDGF1,TNFRSF1B,TP53	1654 (28)
ESR1	1.845	ligand-dependent nuclear receptor	Inhibited	-3.107	5.92e-08	AASS,ABCA3,ABCA4,ABCC3,ACE,ACOX1,ACTR2,ADAMTS13,ADGRG6,AGRP,AHNAK,AKT1,ALOX5,ANAPC2,ANGPTL2,ANLN,ANXA3,AP1S1,AP4M1,AQP1,AQP3,ARHGAP1,ARHGEF2,ARHGEF9,ARL4D,ARSG,ASPM,ATF3,ATF5,ATP2B1,AURKA,AXIN2,BCL2,BCL6,BDNF,BIRC5,BMP2,BMP4,BRCA1,BUB1,BUB1B,C1QL2,C1QTNF6,CAV2,CBL,CBLC,CCL2,CCL4,CCN3,CCNA2,CCNB1,CCND1,CCNG1,CCNG2,CCPG1,CD55,CD74,CD83,CDC42SE1,CDCA8,CDH1,CDK1,CDK5R1,CDK6,CDKN1A,Cdkn1c,CDKN2A,CDKN3…	2028 (21)
NR1I2	-2.386	ligand-dependent nuclear receptor		-0.097	1.43e-06	Abcb1b,ABCC2,ABCC3,ACOX1,ALDH3A2,ANG,BHMT,CCL3L3,CD36,CDKN1A,CES1,Ces2c,CLEC4E,CSHL1,CXCL2,CXCL3,CYP1A1,CYP27A1,CYP2A6 (includes others),CYP2B6,Cyp2c23,CYP2C8,CYP2C9,Cyp2d9 (includes others),CYP3A5,CYP4A11,CYP4V2,DHCR7,E2F1,ELOVL6,FASN,FGF19,GOT1,Gsta4,GSTA5,GSTM1,Gstm3,GSTM5,Gstm6,GSTP1,Gulo,GUSB,Hamp/Hamp2,HMGCS2,HNF4A,IL1B,IL2,IL33,JUN,MGP,MTTP,Mup1 (includes others),NAT8B,NPC1L1,NR1H4,NR1I2,P…	1450 (18)
RARA	-0.094	ligand-dependent nuclear receptor		-1.299	5.93e-06	AASS,ABCC2,ACACB,ALOX5,APOM,ARHGAP1,ASPM,ATF5,BC048679,BIRC5,CCNA2,CCND1,CCPG1,CD14,CD38,CD84,CD93,CDK1,CDKN1A,CDKN3,CENPA,CENPF,CENPU,COBL,CRABP2,CSF3,CSHL1,CTSS,CYP26B1,DUSP1,E2F1,E2F7,E2F8,EGR2,EGR3,EIF5A2,FGF12,FGF21,FGF8,FGFR4,FOXC1,GATA3,GATA4,GCK,GDF15,GJB4,GLI1,H4C3,HELLS,HLA-G,HOXB1,HOXD10,IL12RB1,IL16,Il31,IL6R,JUN,KIF23,KIRREL2,KLK3,KNL1,KRT15,KRT20,KRT5,LGALS3BP,LIFR,LTF,LY6G6D,Ly6g6e…	1687 (24)
NR1I3	-0.054	ligand-dependent nuclear receptor		1.156	9.39e-06	ABCC2,ABCC3,ACOX1,APCS,CDKN1A,Ces2c,CSHL1,CYP27A1,CYP2A6 (includes others),CYP2B6,CYP2C8,CYP2C9,CYP3A5,CYP8B1,DIO1,EIF4EBP1,FAM107B,FASN,Gsta4,GSTA5,GSTM1,Gstm3,GSTM5,GSTP1,Gstt1,HNF4A,ICAM1,LRG1,MAFF,Mt1,Nedd4,NR1I2,PAPSS2,PCK1,PGD,POU1F1,SAT1,Slco1a4,SULT1C3,Sult1d1,SULT1E1,THRSP,TMPRSS2,UGT2B17,UGT2B28	1167 (16)
NR1H4	-0.87	ligand-dependent nuclear receptor		-0.782	1.63e-05	ABCA8,Abcb1b,ABCC2,ABCC3,ABCG1,ADAMTS4,ADGRE1,ADRB2,Akr1b7,ANPEP,APOA5,APOM,ATP8B1,BAK1,BGN,CCL28,CCL3L3,CDH5,CDKN2A,COL15A1,COL5A2,CRABP1,CXCL3,CYP2B6,CYP2C8,CYP3A5,CYP8B1,EDN1,FABP2,FABP7,FAS,FASN,FGF19,FOXM1,Gsta4,GSTA5,GSTM1,Gstm3,GSTM5,HNF1A,HNF4A,IL17F,IL1B,IL2,IL7,ITGAM,KNG1,LAMB2,LDHA,LDLR,MAFA,MTTP,NAGS,NEUROD1,NPC1L1,NR1H4,NR1I2,OBP2B,PCK1,PDX1,PGAM1,PKLR,PLTP,PNMT,PPARG,PPARGC1A,PPARGC…	1383 (22)
RXRA	-0.283	ligand-dependent nuclear receptor		0.078	2.98e-05	ABCC2,ABCC3,ABCD2,ABCG1,ACACB,Acot1,ACOX1,ACSL5,AKR1C1/AKR1C2,APOA2,APOA5,APOM,AQP7,ARG2,ARL4C,BRCA1,C1QA,Ccl6,Ccl9,CCNA2,CCNB1,CCND1,CD109,CD200R1L,CD36,CD38,CDKN1A,CDKN2A,CIDEA,COLEC12,CRABP2,CSHL1,CTSS,CXCL10,CXCL2,CYP27B1,CYP2B6,CYP2C9,CYP3A5,CYP4A11,DLK1,FABP2,FABP3,FASN,FGF19,FGF21,FGF8,FGG,FOXA1,FTL,GCK,GHRHR,GPD1,HMGCS2,HNF4A,HOXB1,HOXD10,IL1B,IL2,IL7,KNG1,LTF,MAOB,MARCO,MBP,MGP,MLXIPL,MP…	1519 (23)
NR3C2	0.657	ligand-dependent nuclear receptor		1.702	6.75e-05	ABCC9,ARG1,BCL2,BCL2A1,BMP4,CACNA1H,CCL2,CCL3L3,Chil3/Chil4,Cmya5,CXCR2,CYFIP2,DDC,EDN1,FGF2,FKBP1A,FKBP1B,FKBP5,GPR83,Gsta4,HLA-DQB1,HTR1A,ICAM1,IL1B,IL2,KCNJ10,KDR,MAP2,MLF1,MMP1,MMP10,NOX4,Nppb,NRIP3,NRXN1,NTF3,PLAT,PLIN4,PTGDS,PTGS2,PTPRCAP,RAPGEF4,REG3G,RGS2,SEMA3C,SERPINA3,SERPINE1,ST3GAL3,SYT2,TGFBI,TP53,TSPYL4,TUBB3,VCAM1	1306 (16)
NR0B2	0.465	ligand-dependent nuclear receptor		-0.873	0.000296	ABCC3,ACOX1,APOM,ARG1,CARD11,CD36,CDKN1A,CEL,Ces2c,CXCL10,CYP11A1,CYP11B2,CYP2B6,CYP2C8,CYP8B1,ESRRG,FASN,FBP1,GCK,GSTA5,GSTM1,Gstm3,GSTM5,HDC,HMGCR,HNF1A,HNF4A,IFNB1,IL1B,IL2,IL33,ISG15,LPIN1,LY6D,MAP3K8,MTTP,NR1H4,PCK1,PDK4,PIK3R5,PPARG,PPARGC1A,SCARB1,SERPINE1,SLC10A1,SLC10A2,TFF1	1212 (20)
THRA	0.215	ligand-dependent nuclear receptor		1.304	0.000358	ACTA1,ANGPTL4,APOA5,BMP4,CCL2,CCL28,CCND1,CDKN1A,CDX2,CGA,CSHL1,CXCL10,CXCL2,CXCL3,CYP27B1,DIO1,DIO3,E2F1,FASN,FGFR3,FRZB,FST,FZD9,GHRHR,GPD2,HCN2,IL7,JUN,KCNJ10,LDLR,MAFA,MBP,MYH1,MYH6,MYOD1,NCOA4,NEUROG3,Nppb,Nrgn,PCK1,PDX1,PPARG,PPARGC1A,PROM1,PTAFR,SERPINE1,SLC2A4,SYT12,THRSP,TK1,TP53,Ugt1a7c,WNT10B	1576 (24)
RARB	0.411	ligand-dependent nuclear receptor		-0.233	0.00065	BC048679,BCL2A1,CARD9,CDH5,CDKN1A,CDKN2A,CXCL2,CYP26B1,DRD1,EZR,FGF21,GAD2,GATA4,GBP6,GJB4,Gsdma2/Gsdma3,GSDMC,HP,ICAM1,ID1,ID3,Ifi47,IFIT1,Igtp,Iigp1,IL1B,Irgm1,JUN,KLK3,KRT20,LTF,LY6G6D,Ly6g6e,MMP1,Naip1 (includes others),NANOG,PITX2,PLA2G1B,PLS1,PTGER3,PTGS2,REG3A,REG3G,RET,Rps27/Rps27rt,SAA1,SALL4,SATB1,SCGB3A1,Serpinb6c,SFTPD,SLC10A1,SLC2A1,SOX2,STRA6,Tdh,TJP1,UBA7,ZFP42	1550 (19)
PGR	0.47	ligand-dependent nuclear receptor		0.132	0.00165	ACOD1,ACOX1,AK3,AK4,AKR1C3,ALDH1A3,AMD1,BCL6,BUB1,CCNB1,CCNB2,CCND1,CD36,CDC20,CDC6,CDK1,CDKN1A,CGA,DDC,DPYSL2,EDN1,EFNA3,EIF1AX,ESR1,EZR,F3,FKBP5,FOXC1,GAL,GATA3,GOT1,GPRC5A,HBA1/HBA2,HPGD,HSPA2,ICAM1,ID1,IFI16,IFIT1,IFIT2,IFIT3,IGFBP5,IRF7,IRS1,ISG15,ITGA6,ITGB4,KCNK1,KRT5,LAMB2,LDLRAD4,LIG1,MAD2L1,MATK,MFAP5,MSX2,NDRG1,NET1,OAS1,OAS2,OASL,OCEL1,P2RY2,PACSIN1,PAPSS2,PCNA,PFKP,PFN2,PNMT,PPARG,PR…	1951 (21)
NR4A1	0.187	ligand-dependent nuclear receptor		1.076	0.00294	ACTA1,ADM,AKR1C1/AKR1C2,AKR1C4,ALDOB,APOB,ATF3,ATP6V1G3,AXIN2,BCL2,BIRC5,CCND1,CD36,CDH5,CIDEA,COX4I2,COX6B2,CRABP2,CST7,E2F1,ENO1,ENO2,ENO3,FASN,FBP1,FBP2,FGF21,G6PD,GCK,GPD1,GPI,GSTM5,GYS1,HDC,HMGCR,ICAM1,IDH2,IKZF4,IL16,IL1B,ITGAE,ITGB4,KCNIP3,KRT8,LDLR,LEP,LPIN1,MAFA,MDH1,MMP13,MMP8,Mt1,MUC5AC,MYOD1,NEUROD1,NOL3,NR1H4,NR4A3,NT5E,PCK1,PCNA,PDHA1,PDK1,PDK4,PDX1,PFKL,PFKM,PGAM2,PGK1,PHKG1,PKLR,P…	1611 (22)
RARG	0.181	ligand-dependent nuclear receptor		-0.329	0.00377	BC048679,BMP2,CCL28,CHST10,CNR1,COL4A1,CRABP2,CYP26B1,DUSP1,EGR2,FOXC1,GATA4,GJB4,HOXB1,JUN,KLK3,KRT20,KRT5,LY6G6D,Ly6g6e,NANOG,PITX2,Rps27/Rps27rt,SALL4,SCGB3A1,Serpinb6c,SLC10A1,SOX2,STRA6,Tdh,TFF1,UBA7,ZFP42	1379 (18)
NR1H2	-0.024	ligand-dependent nuclear receptor		-0.742	0.00401	ABCG1,ACE,ACOX1,APCS,AQP1,CCL4,Ccl7,CD38,CDH1,Chil3/Chil4,CIDEA,CRP,CSF3,CXCL10,CXCL16,CXCL2,ELOVL6,FASN,GBP4,GCK,GLI1,HMGCR,IFIT2,IL1B,LDLR,MYLIP,PDX1,PFKFB1,PLTP,PTGS2,REN,SCARB1,SLC16A10,SLC2A4,TBX1,TSHR	1454 (24)
NR3C1	-0.233	ligand-dependent nuclear receptor		0.05	0.00431	A2M,AATK,ACTB,ACTN2,ADM,ADRA1D,AKR1D1,AKT1,AMY2B,ANGPTL4,ANGPTL7,APOA2,AQP1,AQP5,BCL10,BCL2,BCL2L14,BCL6,BDNF,BMF,BMP2,BNIP3L,BOK,BRCA1,CARD6,CAVIN2,CBR1,CCL2,CCL3L3,CCL4,Ccl7,CCND1,CCR1,CD38,CD83,CDKN1A,CGA,CHIC2,CIDEA,CKAP2,CKS1B,COQ8A,CORO2A,CPB2,CRABP2,CXCL10,CXCL2,CXCL3,CXCR2,CYP11A1,CYP11B1,CYP11B2,CYP27A1,CYP2A6 (includes others),CYP2C8,CYP2C9,CYP3A5,DDC,DGAT2,DNER,DPP7,DUOX1,DUSP1,EDN1,EM…	1832 (19)
NR2E1	0.996	ligand-dependent nuclear receptor		-0.623	0.00442	BHLHE23,CCND1,CDKN1A,CDKN2A,DCX,HRAS,KLK3,MAK,MAP3K12,MAPK10,NEUROG1,POU4F1,POU4F3,TMPRSS2	1563 (19)
NR5A1	0.368	ligand-dependent nuclear receptor		-0.509	0.00557	ADCY4,AFP,AGRP,Akr1b7,AMHR2,ANGPT2,CGA,CYP11A1,CYP11B1,CYP11B2,CYP26B1,DGKQ,GAL,HSD17B3,INHA,LEP,LHCGR,MC2R,NOS1,NR0B1,PCNA,PNMT,POMC,SCARB1,VNN1	1814 (18)
NR2F2	0.056	ligand-dependent nuclear receptor		0.861	0.0408	ANGPT1,CCL28,CCL3L3,CYP11B2,E2F1,EFNB2,HNF1A,HNF4A,IL1B,IL33,IL34,IL7,KDR,LTF,NR0B1,NR1H4,NR1I2,PCK1,PPARGC1A,RBP2,TFAP2A,TNFSF14
ESRRG	0.901	ligand-dependent nuclear receptor		-0.574	0.0471	ALDOC,ATP4A,CCL28,CDKN1A,ENO1,GAPDH,IDH2,IL36G,IL7,KCNE3,KCNH2,KLK3,KLK6,LDHA,LPIN1,MB,MDH1,OGDHL,PCK1,PDHA1,PDK4,PKM,SUCLG2,TFF1,TPI1,TRIM63
NR2C2	-0.582	ligand-dependent nuclear receptor	Activated	2.752	0.115	ACOX1,CCL28,CCND1,CD36,CXCL3,IL17F,IL7,LHCGR,POMC,RBP2,SLC27A1,TFF1,THRSP
miR-125b-5p (and other miRNAs w/seed CCCUGAG)		mature microRNA		0.226	0.000369	AJUBA,ALOX5,APLN,ARG1,ARID3A,B3GALT4,BAK1,BCL2,BMF,CBLN2,CCNA2,CDC25A,CDH5,CDK6,CDKN2A,CYP1A1,DIO3,GSS,ID1,ID2,ID3,IKZF4,IL1B,IL6R,JUN,KRT19,LIN28A,MAP2K7,PROM1,SH3BP4,ST18,TAFA1,TOR2A,TP53,TSPAN8,UBE2I,UGT2B17,UGT2B28,VPS4B,ZNF385A	1755 (23)
miR-100-5p (and other miRNAs w/seed ACCCGUA)		mature microRNA		-1.218	0.000488	CCND1,EGR2,FGF16,FGFR3,ID1,IGF2,MMP13,NOX4,PLK1,SOX1,SOX17
miR-182-5p (and other miRNAs w/seed UUGGCAA)		mature microRNA		-0.6	0.000912	ADCY6,BCL2,BCL2L14,CARD11,CDH1,CDH4,CDK6,CLDN17,COL11A2,COL4A4,CTTN,GJA3,IFIT1,IFNB1,INHBC,ISG15,MITF,NMI,OAS2,PAX8,RAC1,RSAD2,RTP4,SP110,TRANK1,XAF1
miR-26a-5p (and other miRNAs w/seed UCAAGUA)		mature microRNA		0.561	0.00139	ADM,BAK1,CCNE2,CDK6,CDKN1A,CDKN2A,CXCL3,EPHA2,FGF9,HPGD,HTR1A,MAP2,PLCB1,PTGS2,TGFBR2	504 (7)
miR-34a-5p (and other miRNAs w/seed GGCAGUG)		mature microRNA		0.368	0.00191	ATF3,AXIN2,AXL,B4GALNT1,BCL2,BIN2,BIRC5,CCND1,CD55,CDC25A,CDK1,CDK6,CDKN1A,DENND1C,DPYD,E2F1,E2F2,EFHD1,FAM110C,FAM221A,FCMR,GFRA1,GIMAP6,ICAM1,IFNAR1,KAT2B,KDM7A,LGALS3BP,LIN28A,MCM10,PFN2,PLCB1,PPARG,SAMD9L,SLC18A2,SLC27A2,SOX2,SPINT2,TBC1D19,THEMIS,TMEM154,TP53,TP53INP1,TSPAN13,WNT1	1381 (18)
miR-146a-5p (and other miRNAs w/seed GAGAACU)		mature microRNA		1.396	0.0021	BRCA1,C8A,CAMP,CCL2,CCNA2,CD1D,CDKN3,CFH,CRP,CXCL3,IFNB1,IL1RAP,IL1RL2,IL2,IL36G,KIF22,LTF,MBP,MCM10,METTL7A,MR1,NLGN1,PEX11G,PGLYRP1,POLE2,PRR15,PTAFR,RAD54L,SDCBP2,SFTPD,SYT1,TBX21,TLR1,TLR4,UHRF1	1486 (16)
miR-219a-5p (and other miRNAs w/seed GAUUGUC)		mature microRNA		0.246	0.00285	ALOX5,CD14,ELOVL7,ENPP6,TNFRSF1B
miR-18a-5p (and other miRNAs w/seed AAGGUGC)		mature microRNA		-0.124	0.00293	AXIN2,CCND1,CDKN1A,E2F1,E2F2,ESR1,FGG,HP,KRAS,SOX6,TP63,WNK2	818 (7)
miR-503-5p (miRNAs w/seed AGCAGCG)		mature microRNA		1.474	0.00408	ANLN,BMP2,CCND1,CCNE2,CCNF,CDC25A,CDKN1A,FGF2,IHH,WEE1
miR-17-5p (and other miRNAs w/seed AAAGUGC)		mature microRNA		-0.651	0.00952	ALDH1A3,BCL2,BIRC5,BLNK,BMP2,CAMTA1,CCND1,CDKN1A,E2F1,E2F2,EGR2,ESR1,IKZF4,KRT17,MAP3K12,MMP13,MYLIP,OLFML1,PAX8,PPARG,PUDP,RNH1,S1PR1,SLC1A3,TBC1D2,TGFBR2,TLR7,TP63,TP73,TXNIP,ZBTB7A	991 (14)
miR-128-3p (and other miRNAs w/seed CACAGUG)		mature microRNA		-1.36	0.00979	ADORA2B,CDKN2A,DCX,LDLR,RELN,SNAP25,TP53,TXNIP,WEE1
miR-293-5p (and other miRNAs w/seed CUCAAAC)		mature microRNA	Inhibited	-3.162	0.00997	AKAP6,ARC,CAPN8,CNTN4,FGF16,KLF15,SEPTIN3,STX1A,SYT4,VSNL1
miR-466m-3p (and other miRNAs w/seed ACAUACA)		mature microRNA		0.988	0.0106	NPHS1,Podxl,TJP1,WT1
miR-145-5p (and other miRNAs w/seed UCCAGUU)		mature microRNA		-0.784	0.018	ABRACL,ACSS2,AHNAK,CCNA2,CES1,CYP11A1,F11R,HSD17B3,IRS1,LIN28A,MITF,MMP1,MYH11,MYL9,PADI1,PLA2G4A,PROM1,RAB27A,SERPINE1,SOD2,SOX2,SPTB,TPM3,UNG,USP46
miR-30c-5p (and other miRNAs w/seed GUAAACA)		mature microRNA	Activated	2.003	0.0193	ADAMTS14,ADAMTS15,ADRA2A,ANPEP,BCL6,BDNF,COL4A1,COL5A2,F2,GALNT7,GPD2,IDH1,ITGA2,JUN,LOXL2,LRRC8C,MAFA,MLLT11,MTTP,NEUROD1,NID1,Nppb,NT5E,PCDH17,PLEC,PNP,POGLUT3,PPARG,PTGFRN,PTRH1,RBMS1,RPS6KA2,SLC4A10,SLC4A7,SLC7A1,SLC7A11,SPARC,STX1A,STX7,SYT4,TGFBR2,TMED2,TMEM41B,TP53,TP63,UBE2I,WNT1
miR-381-3p (and other miRNAs w/seed AUACAAG)		mature microRNA			0.0382	BIRC5,CCNA2,CDK6
miR-331-3p (miRNAs w/seed CCCCUGG)		mature microRNA			0.0382	CDCA5,KIF23,PLAUR
miR-29b-3p (and other miRNAs w/seed AGCACCA)		mature microRNA	Activated	3.058	0.0402	ADAMTS14,ADAMTS15,ANGPTL4,AXIN2,CAV2,CCND1,CDH1,CDK6,CEMIP,COL15A1,COL4A1,COL5A2,COL5A3,DCP2,DUSP2,EOMES,FGFR4,FRAT2,GPR37,LOXL2,MLF1,MYBL2,NID1,PLEC,SHROOM2,SPARC,TBX21,TDG,TGFBR2,TP53
miR-143-3p (and other miRNAs w/seed GAGAUGA)		mature microRNA		1.843	0.0489	BCL2,IGFBP5,ITGA6,KRAS,PLK1,PRC1,TOP2A
miR-483-3p (miRNAs w/seed CACUCCU)		mature microRNA	Activated	2.347	0.0649	BRCA1,CENPF,GPSM2,IGF2,MDC1,MKI67,PGAM1,PROM2,PRXL2A,PUDP,RAN,RNF4,SLC7A1,SPC25,TMPRSS11E
miR-338-3p (miRNAs w/seed CCAGCAU)		mature microRNA	Activated	2.108	0.0926	ADAMTS14,ADAMTS15,CCND1,COL4A1,COL5A2,COX4I2,LOXL2,NEUROD1,NID1,PLEC,SPARC,TGFBR2
miR-19b-3p (and other miRNAs w/seed GUGCAAA)		mature microRNA	Inhibited	-2.043	0.126	ALOX5,AQP5,BIRC5,CCND1,CIDEA,ERBB4,ESR1,MYLIP
miR-335-3p (miRNAs w/seed UUUUCAU)		mature microRNA	Activated	3	0.161	ADAMTS14,ADAMTS15,COL4A1,COL5A2,LOXL2,NID1,PLEC,SPARC,TGFBR2
miR-221-3p (and other miRNAs w/seed GCUACAU)		mature microRNA	Inhibited	-2.693	0.17	BMF,BNIP3L,Cdkn1c,ESR1,ICAM1,KLK3,MITF,MMP1,SOD2,TP63,TUBB3
let-7a-5p (and other miRNAs w/seed GAGGUAG)		mature microRNA	Activated	3.453	0.255	ACSL6,ADAMTS14,ADAMTS15,AURKB,BDNF,BIRC5,CAPG,CCND1,CDC25A,CDIPT,CDK6,CDKN2A,COL24A1,COL4A1,COL5A2,DOCK5,DRD3,EDN1,F2,FANCD2,GAK,GRPEL2,GYS1,HBA1/HBA2,HMGA1,Hmga2,IGF2BP3,KRAS,KRT19,LIN28A,LOXL2,NID1,NRAS,PLEC,PTGS2,RASSF2,RDH10,RPP38,SEPTIN3,SLC25A24,SPARC,TGFBR2,TLR4,TRIM71,TTC9C,TYMS,UHRF1,USP44,WNT1
miR-1-3p (and other miRNAs w/seed GGAAUGU)		mature microRNA		1.993	0.363	ANKRD29,ANPEP,AXL,BCKDHB,BCL2,BDNF,C1orf56,CORIN,EPB41L4B,ESR1,F2,FAM81A,FBLN2,G6PD,GAK,GOLGA7,GPD2,H3C11,H3C2,IQGAP3,Irx5,ITGB4,KCNJ2,LASP1,LIN7C,MMD,Mup1 (includes others),NOTCH3,PGM2,PLEKHB2,PLEKHG2,PNP,POLA2,PTBP1,SERPINB5,SH2D4A,SH3BGRL3,SH3PXD2B,SLC16A9,TLCD3A,Tmsb4x (includes others),TPM3,TPPP,TSPAN4,UHMK1,UHRF1
miR-31-5p (and other miRNAs w/seed GGCAAGA)		mature microRNA	Inhibited	-2.233	0.53	CASR,CDKN2A,DLX3,IL1B,KRT17
miR-124-3p (and other miRNAs w/seed AAGGCAC)		mature microRNA	Activated	2.863	1	ARPC1B,ARRDC1,ASPRV1,ATL3,BDNF,CAPRIN2,CCL2,CDCA7,CDK6,DEPDC1,DHCR24,DRAM1,ELF4,ENDOD1,F11R,FAM83H,GAS2L1,HEBP2,KANK1,KLF15,LDLR,LDLRAP1,LIMCH1,LMNB1,MAPK1IP1L,MDFIC,NEUROD1,NID1,NR3C2,PAPSS2,PLP2,PTBP1,RASSF5,RAVER2,RBMS1,RDH10,SERPINB6,SLC30A7,SPDL1,STOM,SUCLG2,SYCP1,TJP2,TLCD3A,TNFRSF21,TSKU,UHMK1,UHRF1,VAMP3,VSNL1,ZBED3
miR-30a-3p (and other miRNAs w/seed UUUCAGU)		mature microRNA	Activated	2	1	ANKFY1,CDK6,LIMA1,SCAF11
mir-223		microRNA		-0.468	8.53e-08	ABCA13,AMPD3,APOBEC1,ASPRV1,BCL2,BST1,C15orf48,C5AR1,C7,CACNA2D2,CAMKK1,CARD11,CCND1,CD180,Cd33,CD34,CD36,CD93,CLEC4E,DNAJC6,E2F1,EGF,EGR2,EGR3,EMP1,Glrp1,GRIN2B,Gstm3,GSTM5,HPGDS,ICAM1,ID2,IFI16,IL1B,LEF1,LY96,MLKL,MMP13,MMP8,MREG,MSMO1,MUC13,MYOF,NEUROG3,PDX1,PGAP1,PRTN3,S100A6,S100A9,SCARB1,Serpina3g (includes others),SERPINB2,SLC16A7,SLC2A4,SLC39A1,SMOC1,SOX6,STMN1,TGFBI,Tlr13,TLR4,TLR7	1641 (22)
let-7		microRNA	Activated	4.968	1.05e-06	ACVR1C,ADRB1,ALDH1B1,ARID3A,AURKA,AURKB,BCL11A,BDNF,BRCA1,BTG2,BUB1,BUB1B,CCNA2,CCNB1,CCND1,CCNE2,CCNF,CDC20,CDC25A,CDC45,CDC6,CDCA2,CDCA3,CDCA5,CDCA7,CDCA8,CDK1,CDK6,CDT1,CKS1B,COL24A1,COL4A1,COL5A2,CPEB3,DBF4,DUSP6,DZIP1,E2F2,E2F8,EIF4A1,FANCD2,FGF5,FOSL1,GALE,GPI,HBA1/HBA2,HMGA1,ID2,IL1B,IL6R,KRAS,LEF1,LIN28A,MAD2L1,MCM10,MCM2,MCM4,MCM5,MCM6,NANOG,NR1H4,NR2E1,NRAS,NUF2,ORC1,ORC6,PKM,PLAGL1,PLA…	1498 (21)
mir-21		microRNA	Activated	4.425	3.79e-06	ANLN,ASPM,ATAD2,BCL2,BTG2,CARD6,CASKIN1,Casp12,CCL2,CCL3L3,CCNA2,CCNB1,CD180,CDC25A,CDH1,CDH5,CDK6,CDKN1A,CDKN2A,CKS2,CSF3R,CXCL10,CXCL2,DBP,DDAH2,DDIAS,DLGAP5,E2F1,EGR2,FAS,FCGR1A,FCGR2A,FLT3LG,GATA3,GBP3,GBP6,GBP7,GTSE1,Gvin1 (includes others),Hrg,ICAM1,ICOSLG/LOC102723996,IDO1,IFI16,Ifi47,IFNB1,Iigp1,IL12A,IL1B,IL36G,IL6R,INPP5D,IRGM,Irgm1,JAK2,KIF23,KIF4A,KIFC1,KNTC1,MARCO,MIS18A,MKI67,NANOG,…	1538 (18)
mir-34		microRNA	Activated	2.769	0.000351	ADAM12,AXL,BCL2,BIRC5,BNIP3L,CAPZA1,CCDC113,CCDC71L,CCND1,CCNE2,CDC25A,CDK6,CNTN2,CPLX2,CTNND2,CXCL3,E2F1,EMP1,FOSL1,GFRA3,ITGA2B,KCNH2,LEF1,LIN28A,MLLT3,NCAPG2,PDK1,PFKP,PKM,SEMA3C,SLC30A3,SLC4A7,SLC7A11,SOX1,SOX17,TP53,TUBB3,TUBB4B	1557 (21)
mir-15		microRNA		1.185	0.00618	ACACB,ALDH1A3,BCL2,BIRC5,CCL2,CCND1,CD82,CDC25A,CDK6,FASN,FGF2,HSPA1A/HSPA1B,IFIT1,IFNB1,IL1B,ISG15,MAPK3,OAS1,PCNA,PLAUR,PPARG,PTGS2,RECK,SLC2A4,SLC6A4,TARBP2,TP53,UCP2,WEE1,WNT3A	1306 (17)
mir-467		microRNA			0.0115	NPHS1,Podxl,WT1
mir-208		microRNA		0.263	0.0149	BCL2,CXCL3,IFNAR1,IL24,MYH7B,MYL9,Nppb,SOX6,TNNI2
mir-373		microRNA		0.385	0.0224	ANGPTL4,CDH1,CSDC2,PTHLH,RECK,SERPINE1,TGFBR2
mir-196		microRNA		-0.87	0.0339	BAK1,BCL2,ERG,HOXA9,HOXC9,KRT5,S100A9
mir-26		microRNA		0.546	0.0449	ADM,BCL2,CDK6,CDKN2A,CDKN3,CXCL3,FGF9,HPGD,PTGS2,RPS6KA2,STK39
mir-9		microRNA		0.558	0.0499	BCL6,CAMTA1,CDH1,CDKN2A,JAK2,JAK3,LIN28A,NR2E1,PAX6,RUNX1T1
mir-181		microRNA	Inhibited	-2.573	0.178	ADM,ATP2B1,BCL2,CDKN2A,CDX2,DUSP6,GRIA2,HTR1A,ICAM1,IL1B,IL2,KRAS,MME,MMP13,NANOG,PRKCD,PTGS2,PTPN22,TBX21,VCAM1
mir-204		microRNA		1.961	0.243	BCL2,BDNF,BMP2,CAMK2D,CHRD,CHRM4,CHRNA1,CHRNA5,CXCL2,FOXC1,ID2,IL1B,SNAP25,STX1A,STXBP1,TGFBR2
mir-135		microRNA		-1.992	0.476	Ccl7,CDH1,EDN1,HTR1A,IL1B,MMP13,PTHLH,SLC6A4
mir-154		microRNA		1.847	0.551	BCL2,BIRC5,CCND1,MMP10,MMP13,PLAUR
mir-148		microRNA		1.792	1	BCL2,CDH1,LDLR,PKM,SOCS1,STX12,TGFBR2
mir-144		microRNA		1.951	1	CD34,CELF2,IL1B,RAC1
CKAP2L	-4.171	other	Inhibited	-5.604	4.16e-15	AURKB,BIRC5,BUB1,CCNB1,CCNB2,CDC20,CDCA8,CDK1,CENPA,CENPE,CENPF,CENPH,CENPP,ERCC6L,ESPL1,FBXO5,KIF20A,KIF23,KIF2C,KMT5A,LMNB1,MAD2L1,NCAPG,NCAPH,NDC80,NEK2,NUF2,PLK1,PLK4,SGO1,SGO2,SKA1,SPC24,SPC25,SPDL1,TUBA1B,TUBB4A,TUBB4B,UBE2C
Irgm1	-1.058	other	Activated	4.817	3.58e-13	APOBEC3B,Apol11b (includes others),Apol9a/Apol9b,AURKB,BUB1,CCNA2,CCNB1,CCNB2,CDCA3,CGAS,CRYBG1,CXCL10,CXCL16,DTL,FAS,GBP4,GBP6,GBP7,GINS1,GSDMD,ID2,ID3,IFI16,Ifi27,Ifi27l2a/Ifi27l2b,IFIT2,IFIT3,IFITM3,Iigp1,IRF7,IRGM,ISG15,ISG20,KIF20A,LILRB4,MKI67,MLKL,NAIP,NCAPG,NEK2,OAS1,Oas1d (includes others),OAS2,OASL,Oasl2,RRM2,RSAD2,SPAG5,TK1,TRIM25,Trim30a/Trim30d,TRIM5,UBE2C,XAF1,ZBP1	1334 (17)
MAPT	1.343	other		-0.629	1.01e-11	A2M,ABCG1,ACTA1,ACTB,ALB,AMPH,ANKS4B,ANXA6,APOBEC1,ATF3,ATP1A3,ATP1A4,ATP4A,BASP1,BDNF,BSN,C1S,C3AR1,CAMK2A,CAMK2D,CAPG,CCL2,CCL3L3,CCL4,Ccl6,CCNB1,CCND1,Cd52,CD74,CD84,CDK5R1,CDKN1A,CKB,CKMT1A/CKMT1B,COL4A4,CPLX2,CRYM,Csl,CST7,CTSS,CXCL10,CXCL16,CXCL2,CYBB,CYFIP2,DNAI3,DNAJC5,DNAJC6,DOCK2,DOK6,DPY19L3,DPYSL2,EIF2AK3,EIF5A2,ELF4,ELOVL7,ENO1,ENO2,ERMP1,FASN,FBXL16,FBXO41,FCGR2B,FCGR3A/FCGR3B,FGFR3…	1644 (17)
EP400	-0.571	other	Inhibited	-3.731	2.21e-11	CCNA2,CCNF,CDC20,CDC25A,CDC6,CDCA3,CDKN1A,CDKN2A,CENPF,E2F1,E2F2,E2F7,E2F8,FBXO5,FOXM1,H2AZ1,HESX1,INCENP,MCM4,MYBL2,NCAPG2,NEK2,PCNA,PLK1,PPARG,SGO1,SKA1,TBX21,TP53,UHRF1	354 (7)
APP	0.404	other		0.381	5.26e-11	ABCA7,ABCG1,ACHE,ACTA1,ACTB,ACTN2,ADAM19,ADAMTS4,ADAP1,AKT1,ALB,ALDOC,AMPH,ANAPC2,ANKS4B,ANXA6,APBA2,APBB1,ARC,ARG1,ATF1,ATP1A3,ATP1A4,ATP2B2,ATP4A,AXIN2,AXL,BASP1,BCL2,BDNF,BMF,BMP4,C1S,CAMK2D,Casp12,CCL2,CCL3L3,CCL4,Ccl7,CCND1,CCNG2,CD74,CD82,CDH1,CDH3,CDH5,CDK1,CDK5R1,CDK6,CDKN1A,CDKN2A,CFH,CFLAR,CHAT,Chil3/Chil4,CHRM4,CKB,CKMT1A/CKMT1B,CLDN1,CPLX2,CPNE6,CRABP1,CRABP2,CRYM,CSF2RB,CSF3,Csl,Ctla…	1738 (21)
H2AZ1	-0.622	other	Inhibited	-3.298	6.4e-10	AFP,ALB,AURKB,BIRC5,CCND1,CDCA5,CDCA8,CDKN1A,CEP55,CKAP2L,DLGAP5,E2F2,E2F8,FOXM1,GALNTL6,GINS2,HNF4A,IGFBP5,MAPK4,MCM2,MKI67,MYBL2,MYOD1,NUP62,PLK1,PPARG,SOX17,SPC25,TACC3,TOP2A,TPX2,TROAP,TTR	414 (7)
DMD	0.467	other	Activated	2.509	3.4e-09	ACHE,Actn3,ARHGAP20,BGN,BLNK,BTG2,CAMTA1,CAPN3,CATSPER4,CDKN1A,CHRNA10,CKMT2,CLIP4,Cmya5,CNKSR1,CSRNP3,CSRP3,CTSS,CYFIP2,DCX,DNAJC5,DYNLRB2,EEF1A1,EGF,ENTPD3,EPB41L4B,FTH1,GABRD,GAN,GDAP1,GPD1,HSPA8,IGF2,IGFN1,IL12A,IMPA2,IP6K3,KCNC1,KCNK3,KCNMA1,KCNN3,LDB3,LPIN1,MAOB,MLF1,MLLT3,Mt3,Mup1 (includes others),MYBPC1,MYBPC2,MYBPC3,MYH1,MYLK2,MYOD1,MYOM2,Nisch,NOS1,P2RY2,PACSIN1,PAMR1,PDK4,PFKM,PHKG1,P…
ADCYAP1	0.861	other		1.755	3.72e-09	1810009J06Rik/Gm2663,AKT1,ANGPT1,ARHGDIG,BCL2,BDNF,BTG2,C1QL2,CCL3L3,CCL4,CCNA2,Cdkn1c,CGA,CNTNAP2,CNTNAP4,COL5A2,CRTAC1,CSHL1,CXCL10,CXCL2,CXCL3,CYP11B1,DCDC2,DGKK,DLL3,DQX1,EDIL3,EGR2,EGR3,EMB,EPHA2,FGFR2,FST,GABRB2,GALNT7,GAS1,GATA3,GLI1,GPC3,GRK5,H2AZ1,Hmgn2 (includes others),ID3,IDH2,ITGAM,KCNN4,KIF23,KRT8,LAMA1,LMO1,MAP2K7,MAPK4,MCAM,MCM2,MEST,MME,MREG,MYL10,NEUROD1,NOS1,NPY1R,NPY5R,Nrxn3,N…	1412 (20)
DSCAM	0.579	other		1.998	7.96e-09	ATF5,CNTN1,DAB1,EFNA3,EFNB3,EIF4G1,ELMO1,ETV5,FRK,GABBR2,GABRD,ID3,IRS1,JAK2,JAK3,KCNJ2,KCNJ4,KCNK6,L1CAM,LHX2,MAP2,MAPT,MMP10,NOS1,NOTCH3,NRCAM,NTF3,NTNG2,NTRK2,PAX2,PCDH17,PLCB1,PLXNC1,RET,RGMA,SEMA3E,SEMA7A,SFRP1,SLC1A1,SLC29A4,SYNGR3,SYT12,TAL1,TUBB3,TUBB4A,VGF,WNT16
RABL6	-0.072	other	Inhibited	-5.098	1.68e-08	ABAT,AURKB,BTG2,BUB1,BUB1B,CCNA2,CCNB1,CCNE2,CDC25A,CDC25C,CENPF,CKS1B,DRAM1,ELF4,FEN1,HMMR,KIF23,MAD2L1,MCM10,MCM2,MCM5,MELK,NCAPG,NDC80,NEK2,PBK,PLK1,POLE2,PRC1,SERPINH1,TOP2A,TP53,TPX2,TTK,UBE2C,VRK1	979 (10)
TXNIP	-0.673	other		1.053	1.8e-07	Acot1,BCL6,CCNA2,CCND1,CD36,CDKN1A,CYP8B1,DHCR7,ENO1,FABP2,FASN,FGF21,G6PD,GAPDH,IAPP,ICAM1,IDH1,IL1B,IL2RB,IL3RA,LDHA,MTTP,NOX4,PCNA,PGK1,PPARGC1A,PTGS2,STARD4,THRSP,TPI1,TXNIP	1575 (23)
NEDD9	0.228	other	Inhibited	-2.701	2.63e-07	2610028H24Rik,ACSS3,ADM,ALOX5,ANKRD37,ATP2B2,AURKA,BMP2,BNIP3,CA9,CACNA1G,Ccdc30,CDH1,Cyp2c23,DNAAF11,DUSP26,DYNLRB2,ERRFI1,GDF15,ITGA2,KIF9,LRRTM1,LYPD1,MAL2,NRN1,PAX8,PCK1,PFKP,PGK1,PLAC8,Podxl,PPP1R3B,PPP2R2C,RSPH4A,SERPINE1,SLC14A1,SLC1A1,SLC2A1,SPA17,TF,TPPP3,TXNIP	1534 (19)
LIN9	-0.426	other	Inhibited	-3.384	2.76e-07	AURKA,BIRC5,BUB1,BUB1B,CCNA2,CCNB1,CDC6,CDK1,CDKN1A,CDKN2A,CENPE,CEP55,DLGAP5,MYBL2,PLK1,UBE2C
ADIPOQ		other		1.007	4.03e-07	ACACB,ACOX1,ACSL5,ACTA1,APOA2,APOA5,APOB,APOH,APOM,Apon,ARG1,BCL2,BIRC5,BMP2,CCL2,CCND1,CD36,CDKN1A,CDKN2A,CGA,Chil3/Chil4,CLEC10A,CMKLR1,CXCL10,CXCL2,CXCL3,CYBA,CYBB,CYP11A1,CYP2A6 (includes others),Cyp2c23,Cyp2c54 (includes others),CYP2C8,Cyp2d26,Cyp2d9 (includes others),Cyp3a25 (includes others),CYP3A5,CYP4A11,DLK1,DUSP1,F3,FABP3,FADS6,FASN,FGF21,FGFR2,FGFR3,FZD9,GCK,GPD1,HMGCS2,HNF4A,HPD,ICAM…	1250 (18)
ZBTB10	0.685	other	Inhibited	-2.424	7.46e-07	9930111J21Rik1/Gm12185,ACOD1,BIRC5,CARD9,CCL3L3,CCL4,CD1D,CD207,CD34,CD83,CD8A,CXCL10,CXCL3,CYBB,DTX3L,ESR1,FLT1,GBP3,GBP4,GBP6,HLA-G,IDO1,IFI16,Ifi27l2a/Ifi27l2b,Ifi47,IFIT1,IFIT2,IFIT3,Ifitm1,IFITM3,IFNB1,IFNL3,Igtp,Iigp1,IL10RB,IL12A,IL1B,IL2,IL4R,IRGM,Irgm1,ISG15,ISG20,Klre1,NOD1,NR4A3,OAS1,OASL,PARP9,PTGS2,PTPN22,RNF135,RTP4,SEMA7A,SERPINE1,SLFN13,Tgtp1/Tgtp2,Tlr13,TNFRSF8,TRIM6-TRIM34,TSLP,…	1370 (13)
1810019D21Rik		other		1.461	1.88e-06	Abcb1b,ADAMTSL3,APOBEC1,APOL6,C1QTNF12,CCNG1,CDKN1A,COL9A3,EDN1,EFNA3,ENTPD3,ESRP2,FAM189A2,FST,ITGA2,KCNH2,KCNN1,Mcpt8,NIPAL1,PADI1,PALMD,PLA2G7,RTN4R,SLC4A11,SLC7A11,SQOR,STYK1,TCEAL1,UGT1A6,ZNF365
S100A9	0.667	other		-0.639	2.04e-06	A2M,ABCG1,ADAMTS4,ALPL,APLN,ATF3,BCHE,BMF,C1S,Ccl7,CCNB1,CCND1,CCNE2,CDH3,Cdkn1c,CSF2RB,CXCL10,CXCL3,DDC,EPB41L4B,ETV5,FAS,FCGR2A,FOSL1,FXYD1,GFRA3,GJB2,GPR37L1,GPRC5A,HEY2,ICAM1,IFNB1,IL1B,IL1RL1,IL33,ISG15,ITGAM,ITGB4,KCNMA1,KLF15,MAG,MMP1,MMP13,MMP17,MRO,MYH1,NR1H4,NR4A3,PCDHGB5,PLXNB3,PTPRO,RXRG,S100A9,SCUBE1,SDCBP2,SEMA3B,SHC3,SLC26A1,Spink2,STAC2,TKTL1,TXNIP,UGT1A6,VCAM1,VGF,WT1	1453 (18)
BSCL2	0.18	other		0.686	2.15e-06	AATK,ADRB3,AKR1C3,AOC3,Ccl7,CCND1,CD36,CD74,CLEC10A,CYFIP2,GCK,GPD1,GRIA2,HMGA1,IGFBP5,IL1RL1,IL33,LEP,LPIN1,MMP13,MOGAT1,MRAP,PPARG,PPARGC1B,PTGS1,PTGS2,RETN,RSAD2,SCG5,SLC2A4,THRSP,Vmn2r3	1157 (12)
H2AB3 (includes others)		other		1.732	2.23e-06	AQP3,ARC,ATF3,ATF5,BCL2L10,CDKN1A,CSRP3,DHRS9,GAS1,GMFG,ICAM5,IGFN1,JAK3,LIPH,LMO1,LYPD1,MMEL1,MSX1,PAQR9,PCDH9,PRPH,SAA1,SLC29A3,SLC30A3,TMEM151B,TMEM217,TNFRSF8
S100A8	0.221	other		-1.343	2.52e-06	A2M,ABCG1,ADAMTS4,ALPL,APLN,ARG2,ATF3,BCHE,BCL2,BMF,C1S,CCL2,Ccl7,CCNB1,CCND1,CCNE2,CDH3,Cdkn1c,CSF2RB,CXCL10,CXCL2,CXCL3,DDC,EPB41L4B,ETV5,FAS,FCGR2A,FOSL1,FXYD1,GFRA3,GJB2,GPR37L1,GPRC5A,HEY2,ICAM1,IDO1,IL1B,IL1RL1,IL33,ISG15,ITGAM,ITGB4,KCNMA1,KLF15,MAG,MMP1,MMP13,MMP17,MRO,MYH1,NR1H4,NR4A3,PCDHGB5,PLXNB3,PTPRO,RXRG,SCUBE1,SDCBP2,SEMA3B,SHC3,SLC26A1,Spink2,STAC2,TKTL1,TXNIP,UGT1A6,VCAM1,VGF,WT1	1233 (14)
PCLAF	-3.643	other	Inhibited	-2.767	3.77e-06	AURKA,BUB1,CCNB1,CDKN1A,CENPE,FOXM1,KIF4A,NEK2,PLK1,TOP2A,UBE2C	813 (11)
PYY	-0.158	other		1.155	3.91e-06	ABCC8,CLDN2,FABP2,FFAR1,GCK,GIPR,LEP,MAFA,NEUROD1,OCEL1,PPARG,TPI1	721 (10)
PDLIM2	-0.466	other		-1.073	4.56e-06	BCL2,BST1,CCND1,CDC25C,CDH1,CEMIP,CLCN4,CRISPLD2,DPF3,FBP1,FHDC1,FXYD6,GSPT2,GSTM1,GSTM2,HHIPL2,IFIT3,IL7,KYNU,LGALS3BP,MME,MPZL2,MYL9,NAP1L2,NR0B1,NUDT11,PCSK1N,PPP1R14A,PRUNE2,RASGEF1A,RTN1,RTN2,SH3GL2,SLC10A4,SLC22A3,SMOC1,SPOCD1,STAT4,SUSD3,SV2A,TXNIP	1296 (11)
ELAVL1	-0.049	other	Inhibited	-2.148	5.97e-06	1810009J06Rik/Gm2663,9930111J21Rik1/Gm12185,ACHE,ARG2,ATF3,ATP1B3,BATF,Cd52,CD83,CDC6,CDH1,CDKN1A,CENPA,CENPE,CLDN1,CLDN3,CTSS,DCDC2,DCN,DUSP1,EIF4G1,F830016B08Rik,FAM83B,FCGR2A,GATA3,GBP6,GLP1R,Gm4951,GSS,Gvin1 (includes others),HLA-A,HLA-DRB5,HSPA2,IFI16,Ifi27,IFITM3,Iigp1,IL13RA1,IL1R2,Irgm1,KIF11,KIF18A,LGALS3BP,Ms4a4c (includes others),MYBL2,MYOD1,NCAPG,NEK2,NUF2,OAS1,OAS2,Olfr1076/Olfr228,P…	1465 (20)
CISH	-0.64	other		1.215	7.37e-06	ATP6V0D2,BACH2,CCL3L3,CCL4,CD101,CD14,CISH,CLEC4E,CLEC6A,CSF3R,CXCL10,CXCL3,CYP4F2,DNAJC5,DUSP2,EDN1,EOMES,GUSB,Gzmc,HDC,HILPDA,ID3,IL1B,IL2,IL36G,MMP8,NR4A3,PECAM1,PLAUR,PTGS2,RGCC,SLC7A11,TBX21,TGFBI	1011 (13)
DSCAML1	0.18	other	Activated	2.402	9.32e-06	CNTN1,DNER,EIF4G1,ETV5,FRK,GABBR2,GABRD,GPR3,ID3,JAK3,KCNJ2,LHX4,LHX9,MAP2,MAPT,MMP10,NOS1,NOTCH3,NRCAM,NRN1,NTNG2,NTRK2,OR51E2,PAX2,PCDH17,PLCB1,PLXNC1,RIMS1,RIMS3,SEMA4G,SEMA7A,SFRP1,SLC29A4,SNAP91,SNCA,SOX6,TUBB3,TUBB4A,VGF
SOCS1	0.836	other		0.957	1.01e-05	A2M,ACOD1,ARG1,BAK1,BCL2,BCL2A1,CCL2,CCND1,CD1D,CDKN1A,CFLAR,Chil3/Chil4,CISH,CSF3,CXCL10,CXCL2,DUSP1,FAS,FKBP5,GBP6,Gvin1 (includes others),H2-T24,ICAM1,IFI16,Ifi47,IFIT1,IFIT2,IFIT3,IFNAR1,IFNB1,IFNL3,Iigp1,IL12RB1,IL1B,IL2RB,IL4R,IRF7,IRGM,IRS1,ISG15,ISG20,JAK2,JUN,MMP1,MMP13,OAS1,OAS2,Oasl2,PTGS2,RSAD2,Serpina3g (includes others),SNAI1,SOCS1,VAV1,VCAM1	1406 (15)
RNY3		other		-1	4.28e-05	BATF2,CXCL10,IFIT1,IFIT3,IFITM3,ISG15,LAMP3,OAS1,OAS2,OASL,OTOF,RSAD2,RTP4,SIGLEC1,SPATS2L,XAF1	828 (7)
LAS1L	-0.677	other		-1.134	4.71e-05	ALDH3B1,ANGPTL4,BCKDHB,BTG2,CCNE2,CCNG2,CDC25A,CDKN1A,CEMIP,CFLAR,CHST6,CKMT1A/CKMT1B,CRABP2,DUSP6,E2F2,EPN3,EXO1,FGGY,GSTT2/GSTT2B,MCM10,NRAS,PEMT,PKMYT1,PLA2G10,PLA2G7,PROM2,SLC1A3,WARS1
RNASEH2B	-0.014	other	Activated	2.846	5.13e-05	CDKN1A,CXCL10,EIF2AK2,GBP6,IFIT2,IFIT3,Ifitm1,IFITM3,Igtp,IL7,IRF7,ISG15,ISG20,LGALS3BP,OAS1,PARP14,RSAD2,RTP4,TRIM25,UBA7
MEX3A	0.092	other		-1.342	5.13e-05	ACOX1,ACOX2,ANGPTL4,AQP7,ASCL2,AURKA,CCND1,CD36,CENPA,CYP27A1,KCNE3,NPC1L1,OLFM4,PCK1,PDK4,PLK1,PPARG,PPARGC1A,SFRP5,SLC27A2
PELP1	-0.351	other		0.37	5.24e-05	ADRB2,AHNAK2,ALDH3B1,ANGPTL4,ARMCX1,BMP2,CCND1,CCNG2,CDC42EP5,CDKN1A,CES1,CKMT1A/CKMT1B,CLIC3,COL12A1,CSF3,CYSRT1,DOCK11,EGF,FGFR3,FGGY,FMN2,FOXQ1,GJB2,GSTT2/GSTT2B,HSD17B2,IGF2BP3,IL1B,KAT2B,KLK3,KRT15,KYNU,LEP,LGALS7/LGALS7B,MAP1B,MAPK4,MLPH,MYADM,NDRG1,NIBAN1,PPARG,PPARGC1A,PRSS3,PTGS2,S100A9,SAA1,SLC1A3,SNCG,SRC,SYT7,TFF1,TOX2,ZNF804A	1631 (19)
TICAM1	-0.167	other		-1.247	5.46e-05	ACOD1,AK3,APOBEC3B,Apol11b (includes others),Apol7e (includes others),CCL2,CCL3L3,CCL4,CD38,CFB,CFLAR,CXCL10,CXCL2,CXCL3,DUSP1,EDNRB,FAS,FPR2,GDF15,ICAM1,ICOSLG/LOC102723996,IFI16,Ifi47,IFIT1,IFIT2,IFIT3,IFNB1,IFNL3,Igtp,IL12A,IL15RA,IL1B,IRF7,IRGM,Irgm1,ISG15,ISG20,MAFF,MCM2,MKI67,Ms4a4c (includes others),Nes,NOX4,OASL,PDE4B,PILRA,PSTPIP2,PTGS2,RSAD2,SERPINE1,SOCS1,Tnfsf9,VCAM1,ZC3HAV1	757 (14)
RPTOR	-0.351	other	Inhibited	-2.277	5.97e-05	Acp5,ADGRE1,ATP6V0D2,BCL2,BIRC5,CCND1,CD207,CDH1,CDK6,Chil3/Chil4,DHCR24,DHCR7,DUSP6,EGLN1,ENO1,FASN,FCGR1A,FGF2,GCDH,GPI,GSTK1,HIGD1A,HMGCR,HSD17B7,IDI1,Ifi47,IFNAR1,IL13RA1,IL17RB,IL1B,IRS1,ITGAM,JAK2,JUN,LDHA,MSMO1,MVK,Nnt,PCK1,PKM,PPP1R3B,PTGS2,PYCARD,RNF168,RTN4RL1,SC5D,SIGLEC8,SLC2A1,SLC2A4,SNAI1,TBX21,TFF1,TPI1	1614 (22)
UPF2	0.091	other		0.42	6.55e-05	CACNB2,CAMK2N1,CXCL10,CYFIP2,GRN,KANK1,KHDRBS3,KLHL41,PTGS2,PTPN21,PYGM,R3HCC1L,RERGL,SERPINB5,TNFRSF11B,TSPAN12,TSPAN13,TSPAN8
INSIG1	-0.325	other		0.845	8.91e-05	AACS,ABCG1,ACACB,ACSS2,ATF3,CLEC4D,CLEC4E,CXCL10,CXCL2,CXCL3,CYP4F2,DHCR24,DHCR7,DLK1,ELOVL6,FADS1,FASN,G6PD,HLA-DQA1,HMGCR,HMGCS2,IDI1,JUN,LDLR,LHCGR,LIPG,LPIN1,MARCO,MLXIPL,MVK,PDX1,PLA2G4F,PLA2G7,PPARG,PTGS1,RAB27A,S100A9,SCARB1,STARD4,STAT4,STEAP2,UCP2,VNN1	1085 (14)
BNIP3L	-0.889	other	Activated	3.93	9.76e-05	AURKA,BLNK,CCNA2,CCNE2,CDKN3,CENPE,CENPF,CKAP2,CST3,E2F1,FANCD2,GAPDH,GPSM2,HASPIN,IL16,IL1B,IL2RB,KIF11,MYBL2,NUF2,PDGFRB,PKM,RAD54L,RRM2,SFRP1,SGO1,TOP2A
MACROH2A1	0.071	other		-1.224	0.0001	AKT1,ALDH1A3,CD36,CDK5R1,CDKN1A,EDN1,FASN,FGD3,FSTL3,GCK,HIF3A,ID1,IL16,IRF7,IRS1,KRT23,MAGEL2,NOTCH4,PPARG,PTPRO,SERPINA7,SERPINB2,SERPINE1,SLC2A1,SLC2A4,SNAI1,SOCS2,SOX2,SPARC,TFF1,THRSP,TJP2,TMPRSS3,TNFSF12	1459 (16)
TSC2	0.039	other		1.86	0.000104	A2M,ACSS2,ARC,ASCL2,ATF3,AXIN2,B3GALT2,BCL2,BEX1,BIRC5,CBLN1,CCND1,CDKN1A,CREG1,CST6,CXCL10,DPP7,E2F1,EGLN1,FAM107A,FASN,GGA2,GLA,HMGCS2,HSPB1,Ifi47,IFITM3,IFNAR1,IGFBP5,IL13RA1,IL17RB,IRS1,JAK2,LDHB,MAOB,METRN,MGP,Mt1,NIBAN1,Nppb,OLFM4,PDGFRB,PDK4,PGM2L1,PLP2,PPP1R3B,RASSF4,RTN4RL1,S100A6,SLC14A1,SLC2A1,SMPDL3A,SNAP91,SOD2,THRSP,TMEM176A,TMEM176B,UCP2	1506 (20)
KRT14	0.462	other			0.000192	ARHGEF9,DSC1,DSC2,DSG3,GJB2,GJB4,GJB6,KLK11,KLK13,KLK14,KLK6,KLK8,KRT15,KRT17,KRT5,KRT6B,KRT8,MMP1,MMP13	836 (7)
SUMO3	-1.169	other		0.496	0.000192	CAV2,CCN3,CD38,CEACAM1,CXCL10,CXCL16,ENPP3,GRB14,HLA-G,HMGA1,HSPA8,IRS1,ISG15,LAMP3,MOXD1,Mt3,PLA2G3,PNP,TNFRSF21	1310 (12)
NBEAL2	-0.372	other		-1.411	0.000239	Ccl27a,CCL3L3,CCL4,Ccl7,CXCL10,CXCL16,CXCL2,CXCL3,GATA2,MITF,PF4	1508 (16)
HNRNPA2B1	-0.191	other		1.314	0.000272	ABCC6,ACSL5,ADGRG2,ADORA2B,AKT3,CACNB2,CDH1,CEMIP,CLDN1,CPVL,CRB1,DNER,ELOVL2,ELOVL7,FHL1,GABRB2,GDF15,HNMT,IGFBP2,INHBB,KRT4,MEST,MMD,MSRB3,MUC13,MYO1A,NR3C2,NRCAM,NTS,OAS1,PEG10,PGM2L1,PKM,PPARGC1A,PRSS1,PRSS3,RYR1,S1PR3,SEMA3B,SLC1A1,SLC1A2,SLC2A4,SLC6A14,SNAI1,SNAP25,SRPX,STOM,SYT1,TRIM31,UBXN10,USH1C,VIL1	1189 (11)
GIP	1.542	other		1.323	0.000276	ACE,ATF3,BCL2,CCL2,CCL4,Ccl7,CXCL10,CXCL2,CXCL3,GBP6,GIP,Ifi47,IFIT3,Iigp1,IL1B,IL4R,OASL,PCK1,PPARG,PPARGC1A,RGS2,RSAD2,SERPINE1,Tgtp1/Tgtp2,TNFRSF1B,UCP2	1509 (22)
PCGEM1		other	Inhibited	-2.481	0.000304	ACOX1,CYP11A1,DHCR24,ENO1,FASN,G6PD,GAPDH,GGT1,GPI,GSR,IDH1,IDH2,LDHA,PDHA1,PDK4,PGAM2,PGD,PGK1,PKM,SLC2A1	1113 (7)
CIP2A	-1.515	other		-0.359	0.00034	BCL2,CFB,CIP2A,COL15A1,CORO6,CYSRT1,DCN,DSC2,E2F2,ENO3,GPR37,LAMA1,LASP1,LDHB,LXN,MFAP5,PDE2A,PDGFRB,PDK1,PDK4,PKM,PLAUR,S100A16,SAT1,SLC12A8,SLC22A4,SNCA,ZDHHC11
STING1	-0.378	other		-0.305	0.000427	ARG1,C15orf48,CALB2,CCL3L3,CCL4,CGAS,CXCL10,CXCL2,HDC,HOPX,IFI16,Ifi27l2a/Ifi27l2b,IFIT1,IFIT2,IFIT3,IFITM3,IFNB1,IL12A,IL1B,IL22RA2,IL33,IRF7,ISG15,OAS1,OASL,RGS16,RSAD2,Serpina3g (includes others),TP53	1040 (16)
IL31		other		1.748	0.000433	BDNF,CCL2,CCNB1,CDK1,CDK6,CISH,EGF,MCM4,MUC5AC,NPY1R,SOCS1,SOCS2,VGF	1522 (17)
KPNA2	-1.27	other		-0.484	0.000438	IFIT1,IFNB1,IL2,ISG15,ITGA6,LOXL2,SNAI1,SPARC,STK35	1111 (12)
Bvht		other	Activated	2.472	0.000523	ALDH1A3,ANGPT1,CDX2,CSRP3,EPOR,FOXC2,GATA4,GUCY1B1,HAND1,HBA1/HBA2,IGF2,KDR,LIMCH1,MESP1,MSX2,MYBPC3,MYH6,NFE2,NKX2-5,PF4,SERPINF1,SMARCD3,SNAI1,TBX1,TBX20,TIE1,TLX1,TMOD1,TTN,UNC45B	287 (5)
SMOC2	-1.965	other		-1.913	0.000567	AURKB,CCNB1,CDH1,CDK1,CENPF,MCM10,MCM4,SNAI1
EFNA1	-0.117	other		1.278	0.000603	ABCA12,ACHE,BACH2,CLDN2,CRABP2,DSC1,DUSP6,EPHA2,ETV5,FGF2,FOSL1,FOXI1,HRAS,IL2,IRF7,ITGB4,KRAS,KRT13,KRT4,KRT75,NRAS,NT5E,PLAT,PTHLH,TRIM5,UBE2C,UBE2S,USP9Y	1285 (15)
ZC3H12C	0.134	other		1.565	0.000612	9930111J21Rik1/Gm12185,CLEC4E,FFAR2,FPR2,GBP6,GBP7,Gm4951,GPCPD1,GPR34,Igtp,Iigp1,IRGM,Kctd12b,PLA2G7,SLAMF8,Tgtp1/Tgtp2	630 (7)
C7	0.77	other		0	0.00069	CCL3L3,CFLAR,CXCL2,CXCL3,ICAM1,IL1B,VCAM1	665 (8)
LGALS3	0.358	other		0.326	0.000704	ABCC1,BCL2,CCL2,CCL3L3,CCNB2,CCND1,CCR1,CDKN1A,Chil3/Chil4,COL4A1,COL5A2,CTSF,CXCL2,CXCL3,DUSP6,FAS,FASN,FGF21,GFRA1,ICAM1,IGFBP5,IL12A,IL1B,ITGA6,ITGAM,KRAS,KRT19,LGALS7/LGALS7B,LMNB1,ME1,MUC5AC,NRAS,PLEK2,PPARG,PPARGC1A,PRSS1,PRSS3,RAC1,SAA1,VCAM1	1473 (21)
HOXC-AS3		other		-0.742	0.000744	LDHA,PDK1,PDK4,PFKM,PKM,SLC2A1
SHCBP1	-1.996	other			0.000744	BIRC5,CCND1,LIN28A,NANOG,PROM1,SOX2	856 (11)
BMPER	0.47	other		0.951	0.000751	BMP4,CDH1,CDH5,EFNB2,Hamp/Hamp2,HNF4A,ICAM1,ID1,MESP1,MGP,NKX2-5,PECAM1,VCAM1	1095 (11)
MFAP5	-3.309	other	Activated	2.914	0.000816	ANGPT4,APLN,CDH1,CTSF,DUSP1,ESPL1,F2R,FAM131C,FBXO2,FBXO5,GIPC3,IL24,ITGA7,KIF11,KIF4A,MKI67,MYLIP,PECAM1,PPIH,RAD51AP1,TFPI,TNN,UBE2C
HNF1A-AS1		other	Inhibited	-2.525	0.000923	BIRC5,CDH1,CEP55,H2BC5,HJURP,HMGB2,KIF22,KIF2C,NCAPG,NEK2,UBE2C
STAG2	-0.209	other	Activated	2.828	0.000945	BATF2,CXCL10,EIF2AK2,IFIT2,IFIT3,IRF7,ISG15,ISG20,LGALS3BP,OAS1,OASL,PARP14,PARP9,PLSCR1,PRKN,RSAD2,SAMD9L,SP110,TRIM5	629 (7)
SCAP	0.079	other		-1.363	0.00109	AACS,ABCA3,ACACB,ACSL5,ACSS2,ALB,ALDOC,ATF3,ATF5,CYP2B6,CYP4F2,DHCR7,DLK1,ELOVL6,FASN,Gstm6,Hamp/Hamp2,HES6,HMGCR,HMGCS2,ID1,IDI1,LDLR,MSMO1,MVK,PDK1,PTGS2,SC5D,SLC7A1,SPRR1A,STARD4,TFF3,THRSP	1078 (14)
MAPK8IP1	1.042	other		-0.014	0.00111	BDNF,CCND1,CGA,EOMES,GRIN1,GRIN2A,GRIN2B,JUN,MAP2K7,MAPK8IP1,SNCA,TBX21	1615 (22)
QKI	-0.134	other	Activated	2.196	0.00129	ATP6V0D2,CD36,CDH1,CNN1,CTSS,FABP7,GPM6A,HLA-DOA,HLA-DQA1,HLA-DQB1,HNRNPF,ID1,ITGAM,LAMP3,MAP1B,MFAP5,NOS1,PPARGC1A,PTPRO,RAC1,Scd3,SOX2,THBS4,TUBB2B,VCAM1	968 (7)
LAMA5	-0.536	other		-0.745	0.00135	CCL3L3,CCL4,Ccl7,CCR1,CSF3,CXCL10,CXCL3,FGF4,NPY2R,TNFRSF1B	860 (7)
LOC105372576		other		-1.746	0.00141	CAMK2D,CCDC115,CDK6,DOCK5,E2F1,EDN1,EIF2AK3,FGF2,GINS2,HMMR,KIF11,LAMB2,MMP10,NUF2,POLQ,UCP2
GCG		other		0.33	0.00163	ADRB3,BCL2,BMP4,BTG2,CBS/CBSL,CCL2,CYP2C9,ELMO1,FASN,FST,GCGR,GFRA1,GSTP1,HMGCR,IAPP,IGFBP4,LPIN1,NEUROD1,NEUROG3,PCK1,Pde4d,PDHA1,PDX1,PDZK1,PPARGC1A,PPARGC1B,SCARB1,SLC2A1,SLC2A4,TNFAIP6,VCAM1	1586 (21)
Nkx2-2os		other		1.832	0.00196	CCND1,DISP2,GNAO1,NEUROG3,PAMR1,PAX6,PCSK1N,SCG5,SST
SPRY1	0.147	other		-0.484	0.00198	AXIN2,EOMES,ETV5,FABP7,FGF8,FGF9,FGFR3,ID2,IL2,ISG15,LOX,LOXL3,MEST
NMU	4.839	other		1.134	0.00205	BRCA1,BTG2,CDC6,CDCA3,CHAF1A,FOSB,IL1R2,KNTC1,LEP,MKI67,Mt1,NMU,SPAG5,TNFRSF8	1018 (7)
LGALS1	0.03	other		-0.485	0.00229	ADAMTS4,ANG,ASXL3,CCNB1,CCR1,CDKN1A,CLCNKB,CXCL16,CXCL2,DHCR7,DISP1,F3,GALNT16,GLI1,GPCPD1,HLA-G,HRAS,ICAM1,IFNGR1,IFNGR2,IL1B,IL2,KRAS,LEP,MMP1,MMP10,MMP13,NTRK2,SAA1,SERPINE1,SNAI1,TOX	1501 (18)
Duxbl1	0.901	other	Inhibited	-2.433	0.0024	OAS1,Oas1d (includes others),OAS2,OASL,Oasl2,RNASEL
SERPINF1	-0.856	other		0.862	0.00256	AXIN2,BCL2,BCL2A1,BDNF,CCND1,CD34,CDH5,CYBA,CYBB,ENO2,KCNJ10,LOXL1,LOXL2,OLIG2,PPARG,PPARGC1A,RHO,RLBP1,SERPINF1,SOD2,SOX10,TJP1,TNFRSF11B	1246 (17)
TSPAN33	0.182	other		-0.132	0.00259	CDH5,IFNB1,NOS1,PTGS2	530 (7)
HSPBP1	-0.247	other		1.177	0.00259	HSPA1A/HSPA1B,HSPA1L,HSPA2,SYP
S100A11		other		-0.152	0.00259	ADAMTS4,CDKN1A,CDKN2A,MMP13	785 (10)
WLS	0.125	other	Activated	2.137	0.00274	BDNF,BMP4,Ccl6,CXCL2,CXCR2,FGF4,FGF9,IL17F,IL36G,LEF1,WNT3A	560 (7)
SOCS6	-0.694	other		-0.302	0.00274	Ccl7,CXCL2,CXCL3,IFNB1,IL12A,IL1B,IL2,MARCO,PLAT,PTGS2,RGCC	920 (14)
DCN	0.626	other		0.071	0.00277	BGN,CASP8,CDH1,CDKN1A,CKM,CXCL10,DUSP1,FGF2,FST,HLA-DQA1,HLA-DQB1,ICAM1,IL1B,IRS1,MMP1,MMP13,S1PR1,SDC1,SEMA3A,SERPINE1,TP53,VCAM1	1700 (18)
DYSF	-0.031	other		-0.104	0.00282	ABRACL,ACOT9,APBA3,Ccl7,Cd52,CD55,CD74,CD83,CHMP1A,Ctla2a/Ctla2b,CTSS,CXCL10,CYBA,DGAT2,ELOVL3,ELOVL6,ERRFI1,FASN,FCGR2B,FTL,GDF11,HLA-A,HLA-DQA1,HLA-DQB1,HLA-DRB5,HSPA1A/HSPA1B,HSPB1,IFI16,LILRB4,PLIN1,PLPP2,SERPINA3,TCEAL9,UGT1A6
CTNNBIP1	0.07	other		0.791	0.00284	AXIN2,CCND1,CDKN1A,HMGCR,IDI1,KLK3,RAC1,TUBB3	1680 (20)
DPPA3		other		-0.447	0.00285	AFP,DDX4,NEUROD1,PAX6,SOX17
CLEC12A	-0.075	other		-0.651	0.00285	IFIT2,IFIT3,IRF7,ISG15,RSAD2	935 (13)
Ifna4		other		-0.537	0.00285	FLT3,IRF7,ISG15,TP53,TRIM38
EWSR1		other		-1.845	0.00293	BCL2,CCND1,CDK1,DLGAP5,GAS1,KCNE3,KIF20A,NR0B1,NUSAP1,PBK,PCDH17,PCLAF,POU4F1,RBM11,RRM2,TOP2A	408 (7)
PAF1	0.06	other	Inhibited	-2.333	0.00321	CCL3L3,H2BC5,HOXA9,IDO1,IFIT3,IFITM3,IFNL3,ISG15,ISG20,LRRN3,MXD1,OAS2,OASL,PLAUR,PNP,SERPINE1,SERTAD1,SNPH,SOD2,ZC3HAV1
Hbb-b2		other		-0.087	0.00344	C1QA,C8A,Ccl7,CD74,CXCL10,CXCR2,CYBA,CYBB,FTH1,FTL,Hamp/Hamp2,HFE,IL16,IL1B,IL2RB,ITGAM,MASP2,SERPINF2,TF
Gm12602		other		0.513	0.00359	ANPEP,BASP1,BTG2,CGREF1,CRCT1,DHRS9,IL24,RGS16,SERPINB2
HAVCR1		other		-1.627	0.00362	ANPEP,CCN3,CDK6,CEMIP,CHKA,CLDN16,EGR2,EMC9,ENO2,FGFR3,FHL3,GATA3,GLI2,H3C11,HLA-F,HLF,IL1R2,IL2,IL6R,JUN,L1CAM,LOXL2,MYH10,NAMPT,PEG10,PLAUR,POMK,PPP2R2C,SLC16A4,SMARCA1,SPARC,TBX21,TMEM128,TMEM45A,TP53,UCHL1,XAF1	917 (10)
DLX6-AS1		other		1.134	0.0041	ANPEP,CDKN1A,DLX6,NANOG,PROM1,SOX2,WEE1
DPY30	0.053	other			0.0041	CCNE2,CDKN1A,CDKN2A,E2F1,E2F2,ID1,ID3	1488 (22)
GADD45A	0.575	other	Inhibited	-2.234	0.00437	BCL2,CDKN1A,CXCL2,CXCL3,FOSB,IL1B,JUN,NEK2,PCNA,TP63,UCHL1	1464 (19)
TG	1.234	other		1.799	0.00442	ABCD2,ANGPT1,ANGPT2,CGA,CSHL1,DIO1,IL1R2,IL2,KRT15,NFE2,PDK4,SLC26A4,TG,THRSP	465 (7)
VTN	0.506	other		-1.985	0.00442	BCL2,CDKN1A,CXCL3,EFNB2,F3,IL1B,IRS1,ITGAM,MMP1,PLAUR,PTGS2,S100A10,SERPINE1,SFN	1257 (17)
Hmgn3	0.816	other		0	0.00442	AHSG,APOA2,AZGP1,CGA,H2-M2,KCNJ11,KNG1,Mup1 (includes others),PAX6,POMC,Scgb2b27 (includes others),SERPINH1,TSHR,TTR
RBL2	0.284	other	Activated	3.162	0.00444	AURKA,AURKB,BRCA1,BUB1,BUB1B,CCNA2,CCNB1,CCNB2,CCND1,CCNF,CDC25A,CDC25C,CDC6,CDK1,CDKN1A,Cdkn1c,CDKN2A,CDX2,CHKA,E2F1,FAS,GRPR,KIFC1,KPNA2,MYBL2,MYOD1,NEK2,PCNA,PLK1,RRM2,SFRP1,STMN1,TP73,TYMS,XRCC3	1155 (18)
POLR2M	-0.958	other		1.268	0.00449	AFP,BTG2,CCND1,CCNG1,CDKN1A,EPHA2,FAS,IGF2,IL1B,MYOF,TNFRSF10A,TSKU
ACTL6A	-0.152	other	Inhibited	-2.309	0.0045	CCNA2,CCNB1,CCNB2,CCND1,CCNE2,CCNG1,CDC25C,CDKN1A,FAS,SFN,TBX21,TFF1,TP53INP1	1608 (18)
SBDS	-0.164	other			0.00461	AKR1C1/AKR1C2,AKR1C3,BEX1,CRABP1,CRMP1,CRYM,DERL3,DPYD,FBXL16,GABBR2,GSTT2/GSTT2B,HES5,HSP90AB1,ID1,IFI16,IL4R,INHBE,KIF1A,MAFF,MAOA,MSX2,NTS,PAK3,PCDH7,PCDHB5,PLAGL1,PPP2R2C,PTPRO,PUDP,RAC1,ZNRF1
GRB2	-0.144	other		-1.528	0.00506	ACOD1,AFP,ASPRV1,CRABP2,DLX3,Elf5,EMX2,GATA4,GRHL3,KLK14,KRT17,LORICRIN,MSX2,NTF4,OVOL1,PAX2,SLC7A1,SNAI1,SPRR1A,Sprr2d,Sprr2h	1353 (12)
SPARC	-0.649	other		0.591	0.00544	AKR1C3,ARG2,BLM,BRCA1,BRIP1,CDH1,CDH3,CHAF1A,CIART,CLDN1,CTSF,CYP1A1,CYP8B1,DAB1,FANCB,FOXQ1,GPD1,LEF1,MAP2,MCM6,NDRG1,NIPAL1,P2RY2,PLET1,POLE2,PPIH,SERPINA7,SERPINE1,SLC7A11,SNAI1,SPARC,SPRR1A,TMEM45A,TOPBP1,TRIM25,TRIM5,TSKU,UBE2U	1334 (18)
MEDAG	-1.591	other		-0.816	0.00583	ACOX1,CD36,FABP2,FASN,PLIN1,PPARG
SERPINB2	0.629	other		0.447	0.00583	BCL2,CASP8,CCNA2,CD14,SERPINB2,TP73	1326 (17)
ASF1A	0.388	other		0.447	0.00583	CCNA2,NANOG,PAX6,SOX17,SOX2,VCAM1	761 (7)
NELFA	-0.089	other	Inhibited	-2.236	0.00583	CCNB2,CCNE2,CDKN1A,DLGAP5,MYBL2,TOP2A
ATAD3A	-0.683	other		1.018	0.00583	CDH1,IFIT1,ISG15,RSAD2,SIGLEC1,WASF3
Gcg	0.551	other		-0.853	0.00591	ADGRV1,ALDH1B1,ARG1,CSRP3,CYP2C8,ERO1B,FBP1,FMN2,GAS2,GSTA5,GSTM1,Hamp/Hamp2,ITIH5,MAT1A,ME1,MMD2,NCALD,NNMT,OBP2B,SDC1,SLC25A51,Sult5a1
NF1	0.32	other		-0.264	0.00595	AXIN2,CBS/CBSL,CCND1,FGF2,GLI1,ICAM1,KCNC1,KRAS,LHX6,MDK,MXD1,NPM1,Nppb,OLIG2,PCK1	1651 (22)
MAVS	-0.453	other		-0.775	0.00625	ALPL,CGAS,CXCL10,CXCL2,IFIT1,IFIT2,IFIT3,IFITM3,IFNB1,IL1B,IRF7,ISG15,ISG20,Klra7 (includes others),MSX1,MSX2,OAS1,OAS2,OASL,Oasl2,RSAD2,SOCS1,SOX2,TLR7,TNFRSF11B,ZC3HAV1	702 (14)
VCAN	0.018	other		0.3	0.00642	ACTA1,ADAMTS9,ADM,AEBP1,ANG,ANGPTL4,AOC3,BDNF,C1S,CBX6,CCL2,CCL3L3,CCL4,CD34,CDKN1A,CDKN2A,CIDEA,COMP,CPE,CRISPLD2,CXCL2,CXCL3,CYBA,DCN,F3,FAS,FST,GUCY1B1,ICAM1,IFIT1,IFIT2,IGFBP4,IL1B,INHBB,MAP1B,MSLN,MYH10,NOTCH3,OAS2,OGN,PARP14,PCSK1N,PCSK5,PTGIS,RGS2,SMOC1,SOD2,SPATS2L,ST6GAL1,TP53,VCAM1,XAF1	1363 (17)
SH3TC2	-0.17	other	Inhibited	-2.496	0.00649	AACS,DHCR24,DHCR7,EGR2,GJB1,HMGCR,HSD17B7,IDI1,MAG,MBP,MVK,Pou3f1,SC5D
LUCAT1		other		1.478	0.00649	ALDH3A1,ANG,BCL2,CDKN1A,HNF1A,IL1B,ITGB4,NOTCH3,PDK4,PTGS2,SAT1,SOD2,TP53	1327 (19)
ASXL2	-0.234	other		0.277	0.00649	ENO2,FAM162A,FFAR2,GPCPD1,GPD2,KLF15,PELI2,PGK1,PLIN1,PPARG,PPARGC1B,SERPINE1,SLC2A4	624 (7)
DTNBP1	0.126	other		1.803	0.00653	ACTA1,GAD2,GRIN1,GRIN2A,GRIN2B,LHX6,NPAS1,Nppb,SNAP25,SST
GFAP	0.79	other		1.492	0.00653	CBX5,ITGA2,ITGA6,ITGA7,KCNJ10,KCNJ2,LAMA1,PLEC,SLC1A2,TP53
MGP	-3.578	other		-0.389	0.00668	AFP,ALB,CELA1,FLT1,GATA4,HNF1A,HNF4A,MSX2,Prss1 (includes others),PRTN3,TTR
RASSF1	-0.544	other		0.678	0.00722	ABAT,BCL2,CAV2,CCNA2,CCND1,CDKN1A,COL4A1,CPE,CRABP2,CREG1,DACH1,DKK1,EFNB2,EMP1,ESR1,FGF2,FRMD4B,GDF15,MAP1B,MDK,MYL9,NANOG,PCDH7,PROM1,PTGS2,RASGEF1A,RNF182,SAMD5,SRPX,TP53INP1,TUBB1,TUBB2B	1473 (22)
PBRM1	-0.41	other			0.00792	CCNB1,CDK1,CDKN1A,CENPE,CENPF,CRABP2,IGFBP4
DDB2	0.266	other	Inhibited	-2.426	0.00792	CDKN1A,CFLAR,E2F1,EIF2AK2,SEMA3A,SOD2,TP53	1588 (25)
DBI	-0.283	other		-0.928	0.00792	ACSS2,APOB,ELOVL6,FASN,HMGCR,PPARD,PPARG	1283 (13)
C9	-0.783	other		0	0.00792	CCL3L3,CFLAR,CXCL2,CXCL3,ICAM1,IL1B,VCAM1	665 (8)
SOST	0.472	other		-0.072	0.0081	AXIN2,CCL3L3,CCL4,CD36,CYP27B1,FASN,IL1B,MLXIPL,MOGAT1,NOX4,PLIN1,PPARG,PPARGC1A,SOD2,TNFRSF11B	947 (15)
H4C3	0.715	other			0.00811	AFP,FOSB,HOXB1,Nes,TGFBR2
HSPB1	0.752	other	Inhibited	-2.282	0.00955	CCNA2,CCNB1,CCNB2,CDC25C,CDCA3,CDK1,CDKN1A,CXCL2,CXCL3,IL1B,PECAM1,TP53	1325 (17)
CCNC	0.395	other	Activated	2.046	0.00955	CD36,CIDEA,FAS,FASN,FGF21,OTOP1,PLIN1,PPARG,PPARGC1A,SLC2A4,TYMS,VCAM1	722 (8)
NKX2-2-AS1		other		-0.577	0.00955	AK4,CHCHD10,COQ8A,EBF2,FAM162A,FAM210A,MECR,PDK1,PDK4,PHYH,RMDN1,SLC25A51
EPCAM	-0.4	other		0.223	0.00955	ATF3,CCND1,CCNE2,CDH1,CDKN1A,FHL2,FOSL1,ID1,JUN,LIN28A,SOX2,TP53	1604 (23)
GNL3	0.093	other		-0.365	0.00986	CDKN1A,CDKN2A,CDX2,EOMES,FGF5,GATA4,MSX1,NANOG,NKX2-5,TP53,ZFP42	966 (7)
Hbb		other		-1	0.0106	GDF11,ICAM1,PECAM1,VCAM1
ATXN8OS		other		0	0.0106	ANGPT1,FOXA1,JAK2,TGFBR2
PCA3		other		0	0.0106	CDK1,FGF8,KLK3,NDRG1
Hotair		other		-1.999	0.0106	CDH1,HNF1A,HNF4A,HOXC11
ITIH2	-1.337	other		0	0.0106	ITIH1,ITIH2,SPINT2,TNFAIP6
CDR2	0.034	other	Activated	2	0.0106	CA9,EGLN3,SLC2A1,TF
RAP1GDS1	-0.484	other		-0.762	0.0106	E2F1,FOXM1,MYBL2,RAC1
CDH4	0.704	other		0	0.0106	CDH1,CDH3,MMP1,PTGS2
Tmsb4x (includes others)	-3.321	other			0.0106	CDH1,ICAM1,NPHS1,Tmsb4x (includes others)
CDC27	-0.043	other			0.0106	CCNB1,CCND1,PLK1,UBE2C
NOD2	0.268	other		1.631	0.0113	ACOD1,AXIN2,BCL2A1,BMP2,CAMP,CCL2,CLEC4E,CXCL10,CXCL2,CXCL3,Ggta1,GPR84,ICAM1,IFNB1,IL1B,IL2,ITGAM,MAP3K8,NPHS1,PDE4B,RASGRP1,SLC2A6,SOD2,TRAF1,WNT3A,XIAP
IGF2-AS		other			0.0115	BDNF,IGF2,NTF3
RITA1	0.318	other			0.0115	AURKA,TACC3,TPX2
FREM2	0.834	other			0.0115	FRAS1,FREM1,FREM2
TRIM67	0.941	other			0.0115	IFIT2,IFNB1,TP53
TERF1	-0.15	other			0.0115	CDKN1A,CDKN2A,TP53
ARHGAP1	-0.947	other			0.0115	CDKN1A,CDKN2A,TP53
BUB3	-0.142	other			0.0115	CDKN1A,CDKN2A,TP53
NAP1L1	-0.294	other			0.0118	AFP,ALB,HNF4A,IGFBP5,SOX17,TTR
PHF21A	-0.156	other		1.839	0.0118	RAB3A,SCN2A,SNAP25,STX1A,SYP,SYT1
PLIN2	-0.13	other		0	0.0118	ABCG1,Acot1,ADGRE1,LEP,PCK1,UCP2
CHAF1A	-1.164	other		0.816	0.0118	CDX2,CSRP3,Elf5,EOMES,ID2,SOX2
PTX3	0.418	other		-0.155	0.0125	CCL2,CCL3L3,CCL4,Ccl7,CXCL2,EGR2,EGR3,F3,GATA3,GATA4,IL1B,JUN,TLR4
INS	0.225	other		-1.715	0.0128	ADM,ALDH3A2,ANO1,AQP3,CBS/CBSL,CCND1,CD36,CDH1,CDKN1A,CIDEA,CRABP2,CRP,CSHL1,DUSP1,EDN1,EGR2,EIF4EBP1,ERRFI1,F3,FADS3,FAS,FASN,FOSB,FOSL1,GCK,HMGCR,HNRNPF,ICAM1,IGFBP2,IGFBP4,IGFBP5,IRS1,JUN,LEP,NOS1,NOX4,PCK1,PPARG,PPARGC1A,PTGS1,PTGS2,RDH10,SERPINB5,SLC2A1,SLC2A4,SNAI1,SNCA,SSTR5,Tmsb4x (includes others),TP53
BPIFA1	0.006	other		-1.964	0.0139	CAMP,CXCL2,CXCL3,IL1B,LTF,MUC5AC,MUC5B
L1CAM	-0.716	other		-0.647	0.0139	ARHGDIA,FDXR,IDI1,IL1B,PROM1,SMOC2,STMN2
KRT8	-0.738	other		0	0.0139	ALDH4A1,BIRC5,FBF1,ITGB4,KRT19,KRT20,SLC4A1
CCN1	0.372	other		0.653	0.0139	BOK,CCL2,CCL3L3,CCL4,Ccl7,CCND1,CDKN1A,CXCL10,CXCL2,CXCL3,ESR1,IL10RB,IL1B,ITGA2,JUN,KDR,MMP1,MSX1,MSX2,PECAM1,PTGS2,SERPINE1,SFRP1,TIE1,TLR4,TLR7,TP53,WNT1,XIAP
GHRH	-1.747	other		0.745	0.0141	CCND1,CSHL1,GHRH,GHRHR,LEP,PCNA,POU1F1,SST,SSTR2,SSTR5,TRIM63
ADM	0.66	other		-1.048	0.0141	ACE,ADM,BCL2,CASP8,CXCL2,EDN1,FGF2,HRAS,ICAM1,IL1B,NOS1,PGK1,PPARG,PRKG1,PTGS2,RAMP1,RAMP2,REN,TNFRSF11B,VCAM1
SAMSN1	0.644	other		-1.461	0.0147	BATF,CCL3L3,CCL4,Ccl7,CXCL10,CXCL2,EDN1,HDC,IFIT2,IFIT3,IFNB1,Iigp1,IL12A,IL15RA,IRF7,IRGM,ISG15,ISG20,LHX2,MARCO,NMI,OASL,PLAT,PTGS2,RGCC,RSAD2,SDC1,SLFN12L,SOCS1,Trim12a
GAS2L3	-0.62	other		0.788	0.0148	BTG2,CCNG1,CDKN1A,F2R,FAS,SAT1,TM4SF1,TP53
CBX7	0.269	other	Inhibited	-2.343	0.0149	BMP2,CBX8,CDH1,CDKN2A,CLDN1,CTSS,FER1L6,GDF15,KYNU
NUMB	0.13	other		-0.647	0.0149	CCNB1,CDK1,CDKN1A,CFLAR,HEY2,IFI16,PROM1,PSCA,TP53
TERC		other			0.0155	AURKA,CDC20,CDKN1A,CLEC4F,CYP2C8,CYP4A11,GPI,HMGCR,MCM10,Ngp,NR1D1,PANX2,PRC1,S100A9
SRSF1	-0.15	other		0.485	0.0168	AURKA,AURKB,BIRC5,CDH1,DIO1,IL2,MST1R,PLK1,PTBP1,RAC1,RRM2,Tmsb4x (includes others),TP53
HNRNPK	-0.194	other		-1.432	0.0173	CAVIN2,CDKN1A,COL12A1,FGF4,G6PD,ITGA6,KNG1,LDLR,LILRB4,LPIN1,MMP10,NANOG,NRXN2,PPARG,PTGS2,SOX2,Tmsb4x (includes others),UCP2
IGFBP2	0.689	other		-1.164	0.0174	Acan,AKT1,CCL2,CCND1,CDH1,CDH5,COL11A1,ELOVL6,EMP2,EPHA4,ESCO2,ESR1,GDF15,IGFBP2,IGFBP4,ITGA6,MMP13,NMU,PTGFRN,PTN
NELFCD	0.054	other	Inhibited	-2.236	0.0176	CCNB2,CCNE2,DLGAP5,MYBL2,TOP2A
THRSP	4.045	other		-0.152	0.0176	DIO1,FASN,PCK1,PKLR,THRSP
DLC1	0.364	other		1.067	0.0176	CDH1,CDK6,CDKN2A,S100A10,SERPINE1
NUP155	-0.195	other			0.0176	ACTA1,ANGPTL4,CSRP3,FOSL1,Nppb
PDZK1	0.746	other		0.128	0.0176	AQP1,SCARB1,SLC26A6,SLC34A3,VCAM1
DIABLO	0.104	other	Activated	2.202	0.0176	BIRC5,CDKN1A,CFLAR,MKI67,XIAP
H3C6	2.643	other			0.0176	Hmga2,IGFBP2,PKLR,THY1,VGF
CLEC10A	1.088	other		1.175	0.0184	ASGR1,CLEC10A,CRP,CXCL2,CXCR2,HSPA1A/HSPA1B,IL1B,JAK2,KRT17,MMP8,MPO,S100A9,SLFN12L,Tlr13,TLR7
CIDEC	-0.348	other		-0.367	0.0184	ACOX1,CCL2,CIDEA,COX4I2,DGAT2,EBF2,FASN,FOXC2,LEP,PLIN1,PPARG,PPARGC1A,PPARGC1B,SDC1,SERPINE1
CDC73	0.082	other			0.0195	CCND1,CDH1,GATA2,HMGA1,Hmga2,HMGCS2,HOXA9,IGF2,IGFBP4,SOCS1,TFF1
BAG1	-0.357	other		0.833	0.0195	BCL2,CCND1,CDKN1A,FKBP5,FRK,JUN,KLK3,MAPT,PTGS2,RAB27A,TP73
RCAN1	0.27	other		-1.51	0.0202	ACTA1,BDNF,CCNA2,CCNF,CD36,F3,GLI2,ICAM1,IL2,MYH1,NANOG,OVOL1,PTGS2,VCAM1
COL5A1	-0.148	other	Activated	2.673	0.0202	Acan,COL11A1,COL12A1,COL5A2,EMILIN1,FBLN2,Gm12854/S100a11,LOX,LOXL1,LOXL2,PF4,PKM,S100A6,TF
AIM2	-0.637	other		0.756	0.0202	C7,CSF2RB,FCGR2A,FCGR2B,HLA-A,IFNB1,IFNGR1,IL1B,NPHS1,PDGFRB,TLR7,TNFRSF1B,TP53,WT1
CORT	0.75	other		-1.209	0.0202	BDNF,CCL3L3,CCL4,Ccl7,CCR1,CSHL1,CXCL10,CXCL3,GHRHR,IL12A,IL1B,POMC,SSTR2,SSTR5
LINC-ROR		other		1.516	0.0211	BCL2,CDKN1A,FAS,NANOG,SOX2,TP53
LNX2	-0.565	other		1.664	0.0211	BCL2,HES5,HES6,HEY2,LFNG,POU2AF1
GADD45B	0.479	other		0.853	0.0211	BCL2,BGN,CDKN1A,COL10A1,MMP13,TP53
SELPLG	-0.305	other		-1.546	0.0212	BCL2A1,BST1,CCL2,CCL4,CDKN1A,CXCL2,GNA13,HAVCR2,IDO1,IL1B,IL1R2,IL2,IL4R,ITGAM,PLAUR,PRKCD
CLEC4G	1.01	other		0.431	0.0212	ARG1,BMP2,CDK6,Chil3/Chil4,CSF3,EGFL8,EGR3,FLT3,GAS1,IGF2,IL12A,IL1B,MLF1,NOTCH3,NOTCH4,Nrg1,PDGFD,TBX21,THBS4,WNT9B
SAV1	-0.169	other		-0.083	0.0218	BIRC5,CCND1,CDKN1A,CDKN2A,COL4A1,CXCL2,GPC3,PITX2,PRKN
RMRP		other		1.231	0.0218	ALPL,BTG2,CCNB2,CDKN1A,COL10A1,KRAS,PTHLH,RSAD2,TP53
HRG		other		-1.066	0.0218	C1QA,Ccl6,CD74,CD83,FCGR1A,FCGR3A/FCGR3B,HLA-DQA1,SNAI1,SPARC
SRSF3	-0.498	other		0.202	0.0224	BCL2,CCND1,E2F1,E2F7,FOXM1,JUN,TP53
COL6A1	0.142	other		0.222	0.0224	CKM,COL6A6,ENO3,FASN,IDH1,TNNI2,TPI1
NPFF	-0.013	other			0.0224	ACE,ADRB1,ADRB2,ADRB3,ID3,SLC2A1,SLC2A4
MVP	0.312	other		0.674	0.0224	CD83,CXCL2,CXCL3,ICAM1,IL1B,IRF7,JUN
NOP2	-0.537	other		1.414	0.0224	ALDH3B1,ANGPTL4,CCNG2,CDKN1A,CKMT1A/CKMT1B,FGGY,GSTT2/GSTT2B,SLC1A3
CAMP	-3.095	other		-1.527	0.0226	BAK1,BCL2,BTC,C5AR1,CAMP,CCL2,CCL4,Ccl7,CD83,CSF3R,CXCL10,CXCL3,CXCR2,FGF2,FPR2,ICAM1,IFNB1,IL12A,IL1B,IL1R2,IL1RAP,IL1RL2,Il31,IL36G,ITGAM,LIFR,MYCL,NOTCH4,PDGFRB,PTGS2,SNAI1,TLR4,TP53
SHC1	0.027	other		-0.075	0.0237	BAK1,BCL2,BMF,CDKN1A,CXCL10,DKK1,DTX1,FST,FTH1,FTL,GSTP1,HMGB2,ICAM1,IL2,ITGAM,LILRB4,PCNA,PLA2G2D,S1PR1,S1PR2,SERPINE1,SHC4,SOD2,WNT3A
LLGL2	-0.131	other		-1.732	0.0242	AXL,DUSP1,EMP2,ETV5,HEXB,HMMR,NDRG1,SERPINE1,SH2D4A,SHCBP1,STMN1,TOP2A
CALCA		other		-0.857	0.0255	Acp5,AHNAK,ALB,ARG1,BATF,CCL2,CCL4,CD83,CGNL1,CSF2RB,Ctla2a/Ctla2b,CYBA,DGAT2,EDN1,EGLN3,ESAM,FAR1,FLT1,GNG12,GSTM5,HAVCR2,HILPDA,ICAM1,ID2,IFNGR1,IKZF4,IL17RB,IL1RL1,IL2RB,IL4R,KDR,LILRB4,LIMA1,MKI67,MME,PALM,PCSK1,PHLDB2,PLA2G4F,POMC,PPARG,PPP1R1B,PRIMA1,PRXL2A,RAMP1,SERPINE1,SLC12A1,SLC2A4,TJP2,TNFRSF18,TNFSF14,TNFSF4
CISD2	-0.15	other		1	0.0262	CYP11A1,HSD17B3,HSD3B1,LHCGR
RNU1-1		other		-0.958	0.0262	CXCL10,FGF2,IDO1,IFNB1
PDZK1IP1	0.535	other		1	0.0262	BNIP3,PDZK1,PTGS1,SCARB1
RGMB	0.082	other		0.453	0.0262	CDH1,CXCL2,CXCL3,MLKL
MKI67	-4.825	other			0.0262	CDH1,CDKN1A,MCM4,MCM5
NUDT21	-0.335	other		0	0.0262	COL11A1,HMMR,IFNB1,SPARC
CFH	-2.149	other			0.0262	APOB,CRP,CXCL2,PPARG
WAC	-0.126	other		0	0.0262	ALPL,G6PD,PDK4,PPARG
PSMD4	0.096	other		0	0.0262	A2M,CD14,CD36,MARCO
RNF17	0.754	other		0	0.0262	EGLN1,MPO,MXD3,SERPINA3
CHCHD2	-0.423	other		-1.987	0.0262	ATF5,ID1,NANOG,NODAL
TNC	0.37	other	Activated	2.008	0.0265	ADAMTS4,BCL2,CCL2,CCL3L3,CCL4,CD8A,CDKN1A,CXCL3,DKK1,HTRA1,ID2,IL1B,MBP,MMP1,MSI1,TLR4
PTH		other		1.22	0.0279	Acan,Acp5,AHNAK,ALPL,ANGPT1,BCL2,BMP2,CCL2,CCND1,CDKN1A,CGNL1,CLEC11A,CXCL2,CYBA,CYP27B1,DMP1,DUSP1,EFNB2,EGR2,EIF2AK3,ESAM,FOSB,GNG12,IGFBP5,IL33,IL6R,JUN,LEF1,LIMA1,MGP,MME,MMP1,MMP13,MSX2,PALM,PDK4,PHLDB2,PPP1R1B,PTGS2,PTHLH,RGS2,SLC12A1,SLC2A4,SRC,THBS4,TJP2,TMEM119,TNFRSF11B,TRPV5,WNT10B,WNT3A
SERPINE1	-0.915	other		1.332	0.028	Acot1,ALDH8A1,BCL6,CDH1,CDKN1A,CDKN2A,CES1,CHKA,CXCL2,DBP,DLK1,DNASE1,DUSP1,FBLN2,FGF2,FLT1,FXYD6,HBA1/HBA2,HLA-DQB1,NPY2R,PLAUR,SYP,TGFBR2,TP53
TNFAIP6	0.655	other		-1.473	0.0285	CDH1,Chil3/Chil4,CXCL2,IL1B,ITIH1,ITIH2,ITIH5,SNAI1,SPINT2,TNFAIP6
Mt2	0.333	other		-1.747	0.0285	ATF3,CCND1,GSTP1,Gstt1,Hamp/Hamp2,IL1B,JUN,LEP,MEST,SERPINE1
GAB2	-0.423	other		-0.175	0.0286	ANGPT1,BCL2,CCL3L3,CCL4,CD34,CDH1,IL2,ITGA2B,KDR,MUC5AC,MUC5B,SERPINE1,SPARC
HSPA9	-0.089	other	Activated	2.673	0.0294	CDH1,CDKN1A,Cdkn1c,CRABP2,HOXD10,KRT8,MMP1,MMP10,MMP13,MMP8,NAV2,RET,SOD2,TIMP4,TP53
PPP4R3A	0.012	other			0.0307	CALB2,EOMES,HEY2,IRX1,IRX3,LFNG,SIX3,SP9,TUBB3
PCDH11Y		other		0.308	0.0307	AXIN2,BMP4,CCND1,ENO2,FGF4,FOSL1,JUN,PTGS2,RET
RETNLB	-1.892	other		-1.245	0.0308	AKT1,CCL2,CCL3L3,Ccl9,CCR1,CTSE,DNER,E2F7,FRZB,IL13RA1,IL1B,IL4R,IRS1,KLF15,LAMA1,LMNB1,Mup1 (includes others),Nnt,PLA2G15,SFRP1,SOCS2,STOM,THBS4,TINAGL1,Tlr13,UBE2C
RASSF6	-0.514	other		-0.391	0.0323	BTG2,CDKN1A,CDKN2A,TP53,TP73
TMEM79	-2.358	other			0.0323	ICAM1,IL1B,Sprr2a1/Sprr2a2,TSLP,VCAM1
GSE1	-0.047	other		-0.447	0.0323	ICAM1,IFI16,IL31RA,ITGA7,ITGAM
KRT16	0.638	other		-0.555	0.0323	KRT6B,S100a7a,SFN,Sprr2d,TSLP
COCH	0.84	other	Activated	2.236	0.0323	CXCL2,IL1B,NANOG,SOX2,ZFP42
SHANK3	0.121	other		1.109	0.0323	NLGN1,NLGN3,PCLO,SLC17A1,SYP
NELFE	0.245	other	Inhibited	-2.236	0.0323	CCNB2,CCNE2,DLGAP5,MYBL2,TOP2A
PPP4R3B	0.072	other			0.0326	CALB2,EOMES,HEY2,IRX1,IRX3,LFNG,SIX3,TUBB3
Sox2ot		other		0.844	0.0326	CDH1,DCX,FABP7,MKI67,NANOG,Nes,PROM1,SOX2
ARHGDIG	-1.386	other		-1.414	0.0326	COL5A2,DUSP6,EDN1,KANK1,NMU,PADI1,PADI3,RGS2
TNFAIP8	0.158	other		-0.113	0.0326	CAVIN2,CENPF,CXCL3,DUSP1,GGH,IL1B,MDFIC,MMP1
GAB1	0.154	other		-0.257	0.0326	ANGPT1,ARG1,Chil3/Chil4,CXCL10,EGR2,HRAS,IFNB1,IL1B
MBTD1	-0.187	other		1.387	0.0327	ACBD7,ADAMTSL1,ADGRL4,CCL4,CCNB1,CXCL3,DOLPP1,DUSP2,Eif2s3y,EVC2,HBA1/HBA2,Olfr1461,STAT4,TLCD2
SPRY2	0.096	other		0.35	0.0327	AXIN2,CDKN1A,EOMES,ESRP1,ETV5,FABP7,FGFR3,ID2,ISG15,MEST,PCNA,PGK1,SFTPB,SLC2A1
LINC00324		other		-0.243	0.0342	CDH1,FAM83B,NANOG,PROM1,SOX2,THY1
GADD45G	0.188	other		1.209	0.0342	ARC,BRCA1,CCNB1,CDKN1A,NPTX2,RAD51
PRAME		other		1.103	0.0342	BCL2,CDKN1A,CYP26B1,EIF2AK3,IL13RA1,TOP2A
RB1CC1	0.17	other		0.721	0.0342	ALDH1A3,CCND1,CDKN1A,CXCL10,SERPINE1,SKI
Peg13		other		1.508	0.0348	DDC,DLK1,GAD2,GRIA2,GRIK3,GRIN1,HTR1A,PEG3,RASGRF1,SNRPN,TPH2
ZNF503	0.251	other		1.176	0.0348	CDH1,CHRM4,DRD1,Foxp2,GATA3,PPP1R1B,RASGRP2,RLBP1,SIX3,SLC35D3,TJP1
TRADD	-0.039	other		1.571	0.0348	BCL2A1,CCL2,CXCL2,CXCL3,ICAM1,IFNB1,IL18R1,KLK3,TRAF1,UBD,VCAM1
SFN	-0.7	other		-1.643	0.0348	BCL6,BTG2,CDH1,DSC2,F3,FKBP5,KRT8,NET1,PDK4,PPP1R1B,TJP1
MBD3	-0.404	other		-0.293	0.0357	BCAT2,CCDC169-SOHLH2,CCND1,CDKN2A,CRYBB2,DIXDC1,EFNA5,FOSL1,FRAT1,FZD5,HTRA1,Mt1,MYH6,PAX6,PEG3,PITX2,POLE4,PPARD,PPP2R2C,SFRP1,TAL1,TIE1,WNT10A,WNT16,WNT3A,WNT6
POMC	0.712	other		-0.271	0.0363	Akr1b7,APOB,CYP11A1,CYP11B1,DUSP1,FGF2,FOSL1,GAPDH,GNAQ,GSTM5,GSTP1,ICAM1,IGF2,JUN,LDLR,LEP,MC1R,MC2R,MITF,NOS1,NR0B1,NR4A3,PCNA,PCSK5,PDYN,POMC,PPARGC1A,REN,SCARB1,SOD2,VCAM1
SASH1	-0.216	other		-1.46	0.0366	CCL4,CXCL10,EDN1,HDC,IFIT2,IFIT3,IFNB1,Iigp1,IL12A,IL15RA,IRF7,IRGM,ISG15,ISG20,MARCO,NMI,OASL,PLAT,PTGS2,RSAD2,SLFN12L,SOCS1,Trim12a
ARRDC3	0.321	other			0.0382	ADRB2,GCK,PCK1
SNHG1		other			0.0382	CCNB1,CDKN1A,TP53
DAND5	-0.603	other			0.0382	NANOG,NODAL,SOX2
OLFM2	0.871	other			0.0382	ACTA1,HEY2,MYH11
CCDC3	0.189	other			0.0382	DGAT2,FASN,LEP
DNAJB4	0.537	other			0.0382	CCND1,CDH1,CDKN1A
SLITRK5	1.415	other			0.0382	GRIA2,GRIN2A,GRIN2B
C1QL3	2.15	other			0.0382	AGRP,CD36,PCK1
AGAP2-AS1		other			0.0382	LIN28A,PROM1,SOX2
CSH1/CSH2		other			0.0382	BIRC5,FOXM1,PDX1
TIAM1	0.028	other			0.0382	JUN,LEF1,RAC1
PHLDA1	-0.176	other			0.0382	FAS,ITGA2,ITGA6
HSPB6	0.235	other			0.0382	BCL2,CCL2,ICAM1
LSM1	-0.018	other			0.0382	CDK1,NEK2,NPM1
CDC20	-3.369	other			0.0382	CCNB1,CFLAR,UBE2C
WTAP	-0.049	other			0.0382	BCL2,BIRC5,CCNA2
BCL2L11	0.244	other		1.086	0.0382	ADRB2,BCL2,CCL3L3,CCND1,CD36,CD84,CXCL2,HDAC9,IL1B,NOD1
ITGA1	0.096	other		1.3	0.0382	CD36,COL10A1,COL9A2,DCN,IL1B,IL2,PPARG,PTGS1,PTGS2,RAC1
S100A4		other		1.336	0.04	BNIP3,Ccl9,CDH1,CDH5,CDKN1A,CSF3,CXCL3,ICAM1,MMP13,PF4,S100A9,SAA1,SNAI1,TJP1,TP53,VCAM1
TRH	-0.551	other		0.877	0.0408	ACTB,ANGPT2,CGA,CHAT,DUSP1,F2,F2R,JUN,KRT31,KRT6B,MITF,PMEL,POMC,SFTPB
ASIP	0.874	other			0.0418	AGRP,CYP11B1,HTR2C,ICAM1,IL1B,MCM6,Sprr2a1/Sprr2a2,TSLP,VCAM1
ARHGAP21	0.096	other		-1.807	0.0447	BATF,CXCL10,CXCL2,HDC,IFIT3,IFNB1,Iigp1,IL12A,IL15RA,IRGM,ISG20,NMI,PLAT,PTGS2,SLFN12L
SMTNL1	-0.359	other		-0.241	0.0449	ACTA1,GAPDH,GLO1,HSP90AB1,MYOM2,OXTR,PFKM,Prl2c2 (includes others),PTGS2,PYGM,TNNI2
EMD	-0.118	other		-1.414	0.0454	BMP2,CRCT1,E2F1,HOXA9,HOXD10,LORICRIN,SOX1,SOX2
CRNDE		other		0.419	0.0455	ABL2,CDKN1A,DUSP6,DUSP8,EPHA2,FGFR3,MAP3K8,NTF4,PDGFRB,PLA2G4D,RASA4,RASGRP2,RIN1
FANCC	-0.438	other		0.277	0.0476	ANKRD6,AXIN2,CDK1,DKK1,DLG2,FHL2,FZD9,GDF15,IL1B,MAP1B,MAPK8IP1,MYOF,OAS1,PCLO,PTGS2,SFRP1,SNX7,TACSTD2,TAX1BP3,TNFSF4,TP53,UGT2B7
GNRH1	-0.133	other		0.824	0.0486	CGA,CHAT,CSHL1,CYP11A1,EGR2,FOSB,FST,GNAQ,HSD17B3,HSD3B1,IGFBP5,IL1B,INHA,INHBB,JUN,NOS1,PLAT,PRKCD,PTGS2
COL1A1	0.071	other		0.246	0.0489	CCL2,CDKN1A,EDN1,ICAM1,PCNA,SNAI1,VCAM1
MAPK8IP3	0.351	other			0.0489	EMX2,JUN,MAP2K7,MAPK10,PAX2,TF,WNT1
UBD	0.643	other		-0.2	0.0489	ACOT1,Acot1,ACOX1,EEF1A1,PPARGC1A,UBD,UCP2
MAPKAP1	0.174	other		-1.942	0.0489	CXCL10,IFI16,IFIT2,OAS2,PHF11,Slfn2,SNAI1
AHI1	0.79	other		1.394	0.0499	CCNG2,CEND1,CMTM7,GNAT1,LMCD1,MLLT11,NKG7,NTRK2,OXCT1,SV2B
LOC102555023		other	Activated	2	0.0502	FOXE1,PAX8,TG,TSHR
DVL2	0.135	other	Activated	2	0.0502	AXIN2,LEF1,MMP13,PITX2
CD300LF	-0.376	other		-1.897	0.0637	ACSS2,APOBR,GPD1,GPD2,GPI,IDH1,IL1B,PGM2,SLC27A1,SLC2A1
PROCR	-0.176	other	Inhibited	-2.578	0.0637	ANGPT1,ANGPT2,CCND1,GBP4,GBP6,ICAM1,Iigp1,IL1B,TJP1,VCAM1
Srgn	-0.944	other	Activated	2.08	0.0684	ADGRE1,CD83,CD8A,CMA1,EGR3,FCMR,GEMIN8,HLA-DRB5,IL1B,IL21R,Irgm1,ITGAM,LY6D,POU2AF1,S100A9,TPSAB1/TPSB2
Cdkn1c	0.856	other	Activated	2	0.0713	CCNA2,CDC6,CDKN1A,CDT1,E2F1,ITGB4,MAL,NAB1,SOX10
LPA		other		1.937	0.0829	ICAM1,SERPINB2,SERPINE1,VCAM1
LIN28A	2.084	other	Inhibited	-2.575	0.0868	CCND1,CDC20,CDC25A,CDK1,CDKN1A,COL5A2,FASN,HNRNPF,KRAS,LIN28A,NEUROG1
TAC1	0.477	other	Activated	2.472	0.0871	CCL2,CCL4,CGA,CLEC11A,CUX2,CXCL10,CXCL3,FOSB,HDC,HTR1A,IFNB1,IL1B,IL2,KCND2,MAPT,MME,Nefm,NOS1,PDE1C,PDYN,PLAT,PTGS2,SERPINB2,SERPINE1,SERPINI1,TNFRSF11B
Trp53cor1		other	Activated	2.058	0.111	CDKN1A,CITED1,FOXE1,IL1B,NPAS1,Pou3f1,POU4F3,SSTR2,WNT3A
PLIN5	1.645	other	Inhibited	-2.578	0.115	ACOX1,ACSL6,ESD,FASN,GSS,GSTA5,IL1B,MAFK,PDK4,PPARG,PPARGC1A,PPARGC1B,Scd4
BGN	-0.836	other		1.97	0.119	AGRP,AXIN2,BMP2,CCL2,CCND1,CXCL3,IL1B,PLTP,POMC,SERPINE1
NLRP3	-0.069	other	Activated	2.219	0.12	ARG1,ATF1,BCL2,BRCA1,CCL3L3,CCL4,CDCA8,CDH1,Chil3/Chil4,CSF3,CXCL10,CXCL2,ESPL1,GATA3,IL1B,IL22RA2,KIF1A,LIG1,MDC1,MMP13,NFKBIE,PTGS2,RAD51,TBX21,TP53,TTK,TYMS
CCDC88A	0.499	other		-1.969	0.123	CXCL3,IFNB1,IL12A,IL1B
S100A10	-0.672	other		1.987	0.123	ASIC1,HCN2,MMP1,S100A10
AGRN	-0.197	other		1.995	0.123	BMP4,MAP1B,MAP2,MAPT
SUPT20H		other	Inhibited	-2.137	0.126	BCL2A1,BCL6,CCL4,EOMES,IL1B,IL2,STAT4,TNFSF14
PEBP1	-0.395	other	Activated	2.107	0.133	CFLAR,CIDEA,CXCL2,CXCL3,ELOVL6,FASN,IFNB1,IL2,PCK1,PRKAR2B,RETN,SNAI1,XIAP
IGFBP5	-0.673	other	Inhibited	-2.825	0.154	BCL2,CCND1,EFNB2,F3,IRS1,SERPINE1,SFN,TP53
LINC01139		other	Inhibited	-2	0.17	ANGPTL4,ANKRD37,LDHA,PKM
DUOXA1	-0.216	other		1.982	0.17	DCX,NEUROD1,NEUROG1,TUBB3
MBIP	0.023	other		1.98	0.17	JUN,MMP13,PAX6,Serpinb9f (includes others)
LILRB4	-2.014	other	Inhibited	-2.144	0.17	CD8A,CLEC4E,CSF3R,CXCL10,Defb1,FAS,Ifitm1,IL1B,IL2,Klra7 (includes others),PTPN22
MYD88	-0.457	other		-1.84	0.174	ACOD1,AK3,APCS,APOBEC3B,ARG1,AXIN2,BATF,BCL10,BLM,CCL2,CCL3L3,CCL4,CD14,CD38,CD83,CFLAR,CISH,CLEC10A,CSF3,CXCL10,CXCL2,CXCL3,DUSP1,EDNRB,FANCB,FPR2,GDF15,HDC,HLA-A,HP,HSP90AB1,ICAM1,IFIT2,IFNB1,IFNL3,IGFBP5,IL12A,IL17F,IL1B,IL1RAP,IL7,INPP5D,IRAK4,IRF7,ISG15,ITGAM,JUN,MAFF,MARCO,MCM2,MKI67,MMP10,MMP8,Ms4a4c (includes others),MUC5AC,Nes,NOX4,Nppb,OASL,PDE4B,PILRA,PLA2G4A,PSTPIP2,PTGS2,REG3A,RSAD2,…
COLQ	0.28	other	Activated	2.311	0.197	ACHE,ASPN,BDNF,BGN,BMP4,CHRNA1,CHRNB1,COL11A1,COL4A1,COL5A2,COL7A1,DCN,DTNA,FRAS1,ITGA7,LAMB2,LTBP4,NID1,PRIMA1
NTS	2.455	other	Activated	2.219	0.211	IL1B,KLK3,NR1H4,NTS,NTSR2,POMC,SLC10A2
GAS5		other		1.791	0.287	CCNB1,CCND1,CDK1,CDK6,IL1B,PPARD,RECK
CDH11	-0.048	other	Inhibited	-2.138	0.324	EGF,PRKCD,RAC1,S1PR3,SERPINB5,TFF1,TJP1,VEGFD
RSPO1	1.368	other	Activated	2	0.335	ASCL2,AXIN2,OLFM4,POMC
S100B	-0.163	other	Activated	2.213	0.384	CDKN1A,IL1B,JUN,NEFL,TP53
INSIG2	-0.045	other	Activated	2.191	0.384	ELOVL6,FASN,G6PD,HMGCR,LDLR
NFASC	0.537	other	Activated	2.219	0.384	GLDN,KIF5A,KIF5C,NRCAM,SPTBN4
RPL13A	-0.789	other		1.941	0.392	CDKN1A,CLEC6A,LDLR,PECAM1
LAMC1	0.066	other		-1.982	0.392	EGR2,ETV5,IGF2,MBP
ACTB	-0.623	other	Inhibited	-2.449	0.421	AURKA,AURKB,CCNB2,MYLK2,RACGAP1,STMN1
CD209	0.463	other		-1.98	0.449	CCL4,JAM2,PTGS2,TJP1
TIMP3	0.468	other		1.772	0.489	BMP4,EGR2,FAS,FKBP1A,HRAS,JUN,MAPK3,MUC5AC,SERPINE1,SKI,TGFBR2,WNT11
POM121/POM121C	-0.544	other		-1.767	0.509	BCL6,KLK3,NTNG2,SLC27A1,TMPRSS2,XRCC2
TANK	0.339	other	Activated	2.554	1	Ccl7,CXCL2,CXCL3,IFIT1,IFNB1,MARCO,PTGS2,RGCC
COL4A3	0.616	other		1.98	1	COL4A1,COL4A4,FMN1,ITGA2,LAMA1,PATJ,PTGS2
PSEN1	-0.177	peptidase		0.031	2.33e-09	ABCC6,ABCG1,ACTA1,ACTB,ALB,AMPH,AMY2A,ANKS4B,ARC,ARHGDIG,ATP1A3,ATP1A4,ATP4A,AXL,BASP1,BDNF,C1QA,C1S,C3AR1,CAMK2D,Casp12,CCL3L3,CCL4,CCND1,CD74,CDK5R1,CHAT,CKB,CKMT1A/CKMT1B,CPLX2,CRYM,Csl,CTSS,CXCL2,CYFIP2,CYTIP,DBP,DCX,DLL3,DNAJC5,DPY19L3,DPYSL2,DUSP1,EIF5A2,ELOVL4,EMP1,ENO1,ENO2,EPM2A,ERMP1,F2R,FAM32A,FKBP1A,FMN2,Folh1,GAPDH,GDF11,GNAO1,GRIN1,GRIN2A,GRIN2B,GSTP1,H2AJ,H2BC5,HAND1,HBA1/HBA2,HES5…	1614 (22)
SHH	0.552	peptidase	Activated	2.015	5.46e-08	AMD1,ANGPT1,ANGPT2,AQP5,ATF5,BCL2,BMP2,BMP4,BMP7,BRCA1,C1QA,Ccl9,CCNB1,CCND1,CCNG2,CD93,CDC25A,CDH1,COL10A1,DDC,DTX1,EIF2AK3,ERBB4,FGF19,FGF8,FOXA1,FOXC2,FOXD1,GATA2,GATA4,GLI1,GLI2,HELLS,HES5,HEY2,HHIP,HMGA1,ID1,IGF2,IGFBP5,IHH,IL2,LASP1,LFNG,LHX3,MCM2,MCM5,MCM6,MSX1,MYBBP1A,MYOD1,NEUROG1,NKX2-5,NODAL,NOX4,OLIG2,PAX2,PAX6,PAX9,PCNA,PDX1,PITX2,PLAT,POU3F4,PPARG,PTCH2,PTHLH,RAD51,SERPINE1,SFRP1,SO…	1563 (22)
SENP3	-0.173	peptidase		-1.187	0.000142	CCL3L3,CCL4,CD8A,CXCL10,EIF2AK2,H2-T24,HLA-A,IFIT2,IFIT3,IL12A,IRF7,ISG15,ISG20,OAS2,OASL,Oasl2,RSAD2,SP110,TDRD7,TYMP,WARS1,XAF1	1216 (16)
ADAM12	-2.041	peptidase		-0.919	0.000523	ADAMTS15,ADAMTSL5,AEBP1,Ccl7,Ccl9,COL11A1,COL5A2,COL5A3,DCN,FBLN7,GDF15,IGFBP5,IL1RL1,IL33,ITGA7,MFAP5,MGP,MYOD1,Nepn,Nrg1,OGN,OMD,PPARG,PRSS2,S100A1,Serpinb9f (includes others),SERPINE1,SFRP5,SPARCL1,TGFBI	901 (11)
ADAM10	-0.032	peptidase		1.464	0.001	ABAT,AHSG,CAMK2A,CCL4,CCND1,CD74,CDH5,Ces1b/Ces1c,Chil3/Chil4,Csl,CXCL16,DTNA,ENO1,F2,FABP7,FKBP1A,GAD2,GNA13,GNAQ,GRIN2A,GRIN2B,GSS,Hrg,ICOSLG/LOC102723996,IFI16,IL36G,INHBC,KLRB1,KNG1,LTF,MKKS,MPO,Ngp,NOS1,NR2E1,Olfr1508,OMP,PAX6,PODXL2,RAMP2,RHO,S100A9,SAA1,SCN2A,SYP,SYT1,TUBB2B,VNN1	1412 (16)
F2	-3.555	peptidase		-0.488	0.00103	ADAMTS9,ALDH1B1,ANGPT1,ANGPT2,ANGPTL4,APOA5,CBR3,CCL2,Ccl9,CCNA2,CCND1,CD36,CD55,CDC6,CDKN1A,CFLAR,COL4A1,CXCL10,CXCL3,CYBB,CYP2B6,DHRS9,DIO3,DUSP1,E2F7,EDN1,EDNRB,EIF4A1,ESM1,F2R,F2RL3,F3,FGF2,FHL1,FLT1,FOSB,FOSL1,GABRD,GNA13,HDAC9,HMGA1,HOXD10,ICAM1,IGFBP4,IGFBP5,IL15RA,IL1B,IL2,JUN,KDR,LMCD1,LOXL2,MAPK3,MMP1,MMP10,MYBL2,MYH11,NR4A3,NUP62,PGM2L1,PLA2G4A,PLAT,PLAUR,PLCB3,PTGS2,RAB3A,RAC1,RHOJ,RN…	1423 (18)
USP22	0.214	peptidase		-0.754	0.00186	BCL2A1,Cd33,CDKN1A,CSF2RA,CSF2RB,CSF3R,CYBB,FCGR2A,FCGR2B,FES,IFIT1,IFNB1,IL2,IL2RB,IL3RA,ITGAM,OLFM4,TBX21,VAV1	475 (7)
ZMPSTE24	-0.171	peptidase		0.378	0.00255	ATF3,BTG2,Ccl6,CDKN1A,CISH,CXCL2,CXCL3,CXCR2,DIO1,FGF4,FGFR4,FGL1,ICAM1,IGFALS,IGFBP5,JAK2,RGS16,SOCS1,SOCS2	1312 (14)
PLAU	0.562	peptidase		-1.381	0.00295	ABCG1,ANG,ARG1,C5AR1,CCL2,CCND1,Chil3/Chil4,CXCL3,F3,FCGR1A,FLT1,GDF15,HLA-DMA,ICAM1,IGFBP2,IL1B,KDR,MMP1,OAS1,PLAUR,PTN,S100A9,SERPINE1,SLC2A1,SLFN13,SNAI1,TP53	1778 (23)
ACE2	0.568	peptidase		1.543	0.0041	BNIP3,CASP8,CCL2,Ccl7,CXCL10,CXCL2,CXCL3,CYBB,IFNB1,IL12A,IL1B,NOS1,NOX4,PTGS1,PTGS2,SERPINE1	1437 (17)
UCHL1	1.506	peptidase		1.207	0.00416	ANXA6,BACH2,C1QTNF12,CDKN1A,CGAS,CLCN2,DPYSL2,Eif2s3y,FCRL1,GOLM1,HACD1,HDAC9,LDHB,LDLR,LPIN1,ORC1,PDIA2,PFKM,PLA2G4A,RHOF,SERPINE1,SH2D4A,SOD2,TACSTD2,TBPL1,TP53,UBA7,ZC4H2	1115 (10)
ST14	-0.072	peptidase	Activated	2.18	0.00532	CLDN2,CXCL2,ICAM1,IL1B,MMP1,MMP13,TMEFF1,TSLP	1137 (19)
CFB	-3.524	peptidase		-0.524	0.00625	ACTA1,ARG1,C3AR1,C5AR1,CR2,CXCL2,CXCL3,FASN,IL1B,ITGAM,LEP,MYH6,PPARGC1A,SLC2A4	419 (5)
MMP2	0.489	peptidase		-0.751	0.00625	ACTA1,BMP2,Ccl6,CCND1,CD36,CDKN1A,CSF2RB,EPHB1,HMGCR,ICAM5,IL1B,IL4R,IRF7,JAK2,LDLR,MLXIPL,MMP1,NPC1L1,Nppb,PDK4,PPARGC1A,RAC1,SCARB1,SLC2A4,SOCS1,TJP1	1596 (17)
ADAMTS12	-0.016	peptidase		0.543	0.00665	ACOD1,ALDH1A3,Chil3/Chil4,CLEC4E,CXCL10,HDC,HPX,IL33,MGP,MMP13,S100A6,S100A9
USP4	-0.249	peptidase		0.547	0.00792	CDH1,GSC,ID1,ID3,Nes,SOX17,TUBB3	621 (7)
PLG	0.579	peptidase		-0.671	0.00841	APOH,ARG1,BDNF,CCL2,COLEC12,CYP2S1,EDN1,EDNRB,ELMO1,F3,FCGR2B,GULP1,IL1B,IL1RL1,MCOLN3,MMP1,NOD1,PECAM1,PRKAR2B,PTGS2,RAC1,RALB,RHO,RLBP1,SERPINE1,TNFRSF11B,VAV1	968 (17)
PSME3	-0.337	peptidase	Inhibited	-2.828	0.00917	ENO1,FASN,GAPDH,LDHA,PFKL,PKM,SLC2A1,TPI1	1028 (10)
PSEN2	0.098	peptidase		-0.691	0.00968	ABCC6,ACTB,ANXA6,ARHGDIG,BCL2,C1QA,C3AR1,CD74,CTSS,CYTIP,DBP,EMP1,F2R,GAPDH,GDF11,HAND1,HBA1/HBA2,HES5,HESX1,KCNAB2,Klra7 (includes others),MBP,PDGFRB,PRC1,PSENEN,PSTPIP1,PTGS2,SCN10A,Sp100,THY1,TP53,UEVLD,XIAP,Zfp101	1525 (20)
KLK4	0.784	peptidase			0.00979	CCNB1,CCNB2,CCNG1,CDKN1A,CDKN2A,CDKN3,E2F2,MKI67,PCNA
ADAM17	-0.148	peptidase		0.153	0.0113	ACTA1,ADAM12,AXIN2,CCND1,CSF3,CXCL2,EFNA2,EFNB2,ERBB4,ICOSLG/LOC102723996,IL6R,LORICRIN,LRG1,MMP13,MUC5AC,NCALD,Nppb,PLAT,REG3A,SAA1,SCARB1,SOX2,TBX1,TF,TNFRSF11B,TSLP
RELN	0.876	peptidase		-1.756	0.0118	BDNF,DAB1,FABP7,GRIN2B,HES5,NTRK2
PROC	-2.67	peptidase		-0.395	0.0138	ACE,ANGPT1,ANGPT2,BCL2A1,CCL2,CXCL2,CXCL3,F2,ICAM1,IL1B,MOK,MPO,PCNA,SERPINE1,TJP1,TLR4,TP53,VCAM1
FURIN	-0.185	peptidase		0.707	0.0148	BDNF,EGLN1,GNPTG,IL4R,NODAL,PCNA,PTGS2,XIAP
C3	0.184	peptidase		0.308	0.0155	APCS,BCL2A1,C1QA,C3AR1,C5AR1,CCL2,CCL3L3,CCL4,Ccl9,CD46,CD55,CDH1,CR2,CRP,CSF3,CXCL10,CXCL16,CXCL2,CXCL3,IL1B,ITGAM,JUN,LEP,NPHS1,PDIA2,TTR,UCP2,ZBP1
TASP1	0.513	peptidase		-1.471	0.0211	CCNA2,CCNB1,CCNB2,CCNE2,CDKN1A,CDKN2A
MMP7	0.088	peptidase		-0.765	0.0211	ADAM12,BMP7,ERBB4,FAS,FLT1,MMP10
ADAMTS18	-0.102	peptidase	Activated	2.201	0.0242	CDH10,CDH3,CITED1,CLDN8,COL9A2,COL9A3,FGFR2,GATA3,ITGB4,LAMA1,SCUBE3,SDK2
SENP1	-0.216	peptidase		-1.14	0.0242	ARG1,ATP5MC1,Ccl9,CRMP1,CYBB,IFNB1,LDLR,MYLIP,POMC,PPARG,TFF1,UCP2
PCSK9	-0.5	peptidase		1.933	0.0285	Ccl7,CYP8B1,ICAM1,Ifi27l2a/Ifi27l2b,IFITM3,IL1B,IRF7,ISG15,LDLR,MGP
F7	-0.843	peptidase		-0.608	0.0294	CCND1,CLDN1,CXCL2,EEF1A1,F3,FGF5,FOSL1,ICAM1,IL1B,MMP13,PLAUR,PTGER2,PTGS2,SERPINB2,VCAM1
TPSAB1/TPSB2	1.173	peptidase		1.387	0.0323	Acan,CMA1,CXCL2,IL1B,MMP13
REN	0.625	peptidase		0.358	0.0348	ACE,APLN,Cyp2c23,CYP2C9,CYP2J2,F3,FGF2,ICAM1,MYH6,NOX4,REN
CELA2A	0.747	peptidase			0.0382	CDKN1A,CDKN2A,MUC5AC
KLK3	4.065	peptidase			0.0382	KLK3,KNG1,REN
OTULIN	-0.204	peptidase			0.0382	ID1,ID3,TMEM100
NCSTN	-0.602	peptidase		0.156	0.0455	Ccl9,CD14,CD84,CSF2RB,FCGR2A,FCGR2B,GATA2,GRN,ITGA2B,Mcpt8,MPO,PSENEN,S100A1
USP28	0.395	peptidase		-1.977	0.0502	CDKN1A,GATA4,SNAI1,TP53
SENP2	-0.09	peptidase	Activated	2	0.0502	LDHA,PDK1,PGK1,SLC2A1
PRSS8	0.053	peptidase		1.982	0.123	CCND1,IL1B,TLR4,TSLP
KLK1		peptidase	Activated	2	0.449	ARG1,CYBB,SOD2,TRPV5
DUSP1	0.663	phosphatase		1.216	1.45e-07	AACS,Acp5,ACVR1C,APOL6,BCL2,BMP2,CAMP,CCL2,CCL3L3,CCL4,CFB,CGA,CIDEA,CLEC10A,CXCL10,CXCL2,CXCL3,CYBB,DKK1,DUSP1,DUSP6,EIF2AK2,ELOVL3,FOSL1,GDF15,GJB2,ICAM1,IFI16,IFIT1,IFIT2,IFIT3,IFITM3,IFNB1,Iigp1,IL1B,IRF7,ISG15,ISG20,JUN,LTF,MMP1,MUC5AC,MXD1,MYH1,NAMPT,Ngp,OASL,PAQR7,PLAT,PLAUR,PTGS2,RSAD2,RTP4,S100A9,SERPINA12,SERPINB2,SERPINE1,SH2D2A,SOCS1,SOD2,UBD,VCAM1,VNN1	1449 (15)
PTEN	0.141	phosphatase	Activated	2.138	1.91e-07	ACOX1,ADM,AGPAT4,Akr1c12/Akr1c13,AKR1C3,AKT1,ALDH1A3,ANGPT1,ANGPT2,APOBR,ARG1,ARHGDIA,ATF3,ATL1,ATP5MC1,AURKA,AURKB,BCL2,BEX1,BIRC5,BNIPL,BRIP1,BTG2,CA3,CADM3,CCDC92B,CCNB1,CCNB2,CCND1,CDC20,CDC25A,CDH1,CDH5,CDK6,CDKN1A,CDKN2A,CELSR3,CKS1B,CKS2,CLDN1,COL5A2,CPEB3,CRCP,CST6,CXCL10,CXCL2,CYP27A1,CYSLTR1,DTX1,DUSP1,E2F1,EDN1,EFNB2,EGF,EGR2,EIF4EBP1,ELOVL6,ENTPD8,ERRFI1,ESR1,F3,FAM220A,FAS,FASN,FES,F…	1557 (21)
DUSP11	-0.703	phosphatase		1.596	0.000122	GBP6,Ifi27,Ifi27l2a/Ifi27l2b,IFIT3,IL1B,IRF7,ISG15,OAS1,Oas1d (includes others),Oasl2,RSAD2,SLFN13,SNCA	981 (13)
SOCS3	-0.043	phosphatase		-1.767	0.00124	ACTA1,APOB,ARG1,ATF3,BCL2,CCND1,CDKN1A,CXCL10,FASN,FCGR1A,ICAM1,IFIT1,IFIT2,IGFALS,IL1B,IL2,IL4R,IRS1,ISG20,JAK2,JUN,LEP,Nppb,OAS1,OAS2,PCK1,POMC,PPARGC1A,Serpina3g (includes others),SOCS1,TBX21,TFF3,TNFRSF1B,TP53	1619 (16)
PPP3R1	-0.143	phosphatase		0.817	0.00305	ABCA13,ABCA3,ABCA5,ADRB2,AQP1,AQP5,ARID3A,CACNB2,CDHR2,CLIC5,CYYR1,DLK1,GBP3,GIMAP4,IL1RL1,LRP2,PDE9A,PIP5KL1,Prl2c2 (includes others),SFTPB,SHROOM2,SLC12A5,SLC7A10,Zfp882
PTPRJ	-0.032	phosphatase		1.342	0.00819	CCL3L3,CCL4,Ccl7,CCNA2,CXCL2,CXCL3,EDN1,HDC,IFNB1,Iigp1,IL12A,LHX2,MARCO,OASL,PLAGL1,PLAT,PLAUR,PTGS2,SLFN12L,TG,TSHR	1193 (18)
PTP4A1	0.35	phosphatase		0.918	0.0117	ACTR2,ARHGDIA,B3GNT2,COL15A1,EEF1A1,EEF1A2,FASN,FKBP1A,GSTP1,HNF4A,HNRNPF,HRAS,HSPA1A/HSPA1B,IFI16,ITGB4,KCNJ12,LRATD2,MAPK10,MYADM,NOP56,NRAS,PCNA,PECAM1,PKM,PPM1E,RAB35,RAN,RNFT1,SEPTIN11,SHC3,SLC6A15,SPARC,SPINT2,STMN1,STMN2,TMEM267,TP53,TUBA1C
DUSP4	0.492	phosphatase		-0.956	0.0139	CDH1,CYP11A1,DUSP1,IL1RL1,IL2,MMP1,PCK1
PPP5C	-0.064	phosphatase	Activated	2.011	0.0139	CCND1,CD36,CDKN1A,DUSP1,PLIN1,TFF1,TP53
Ptprd	0.538	phosphatase		1.134	0.0224	A2M,BIRC5,CCL2,Ccl6,CDK1,CDKN1A,IGFBP5
PTPN1	-0.137	phosphatase		-0.767	0.0287	ADRA1D,Ccl7,CFLAR,CIDEA,CXCL2,CXCL3,CYP11B1,DUSP1,DUSP2,FASN,IGFALS,IRS1,LEP,LHX2,MARCO,NOX4,PLAGL1,PPARGC1A,SOCS1
CDKN3	-1.576	phosphatase			0.0323	CDK1,DLK1,MEST,PEG3,RASGRF1
DUSP5	-0.124	phosphatase	Inhibited	-2.646	0.144	ALDH1A3,CRCT1,DUSP2,EGR3,ID2,SERPINB2,SSTR2
PTPN2	0.172	phosphatase		-1.987	1	CCL3L3,CCND1,CIDEA,NLRC4,PPARGC1A
CEBPB	0.351	transcription regulator		-1.603	8.1e-18	Abcb1b,ADM,ADRB3,Akr1b7,AKR1C3,ALB,ANTXR1,AOC1,APCDD1,APCS,APLN,APOB,ARG1,ARL6,ASF1B,ATAD2,AURKA,AURKB,BCL2,BCL2A1,BDNF,BHMT,BIRC5,BLNK,BRCA1,BUB1B,C1QA,C3AR1,CBX5,CCL2,CCL3L3,CCL4,CCNA2,CCNB2,CCND1,CCR1,CD14,CD1D,CD74,CDC20,CDC25A,CDC25C,CDC45,CDC6,CDCA3,CDCA8,CDH3,CDK1,CDKN1A,CDKN3,CDT1,CENPE,CFTR,CHIT1,CLEC4E,COL10A1,COL5A2,CPB2,CRP,CSF3,CSF3R,CXCL10,CXCL16,CXCL2,CXCL3,CYP11A1,CYP1A1,CYP27B1,C…	1454 (21)
MYOD1	1.676	transcription regulator		0.879	1.34e-13	ACACB,ACHE,ACSL5,ACTA1,ADCY7,ANKRD2,ARID3A,BCL2,BCL6,BRCA1,BUB1B,CBX5,CCL2,CCNB2,CDC20,CDC6,CDCA3,CDH15,CDK1,CDKN1A,CDX2,CENPE,CENPF,CEP55,CKM,COL4A1,CYP2S1,DAO,DEPDC1,DLGAP5,DUSP1,E2F2,EIF2AK2,ENO3,EPHA8,ESR1,FAM83D,FNDC5,FOSL1,FOXM1,GINS2,GMFG,GYS1,HES6,HJURP,ID2,IFI16,IFIT2,IGF2,IGFBP5,IGLL1/IGLL5,IRX1,ITGA7,KIF14,KIF18B,KIF2C,KIF4A,KNL1,LDB3,LZTS3,MAP2K7,MKI67,MMP1,MSC,MYBPH,MYCL,MYH3,MYH6,MY…	1337 (23)
GATA2	0.952	transcription regulator		0.154	3.65e-13	4930438A08Rik,ABCA13,ACHE,ALOX5,AMY2B,ANGPT1,ANGPT2,ANGPTL2,ARHGEF5,AZGP1,BPIFB1,C9orf116,CAMP,CCDC68,CCL2,CCL3L3,Ccl7,CCN3,CCND1,Ccnjl,Cd200r3,Cd33,CD34,CD36,CDH5,CDK6,CDKN1A,CEL,CELA2A,CELSR3,CEP126,CES1,Cldn13,CLDN18,CLEC4E,CLEC4F,CLEC4G,CLPS,CMA1,Cma2/Mcpt9,CNTF,CST7,CXCL10,CXCL2,CYBB,CYP11A1,CYP4F11,DDX4,DLK1,DUSP15,E2F2,EDN1,EMCN,EPX,ERG,F13A1,F2R,FCN1,GABRP,GATA2,GATA3,GFRA1,Gm3383 (includ…	1503 (20)
ZBTB17	0.246	transcription regulator		-0.085	4.47e-13	ANLN,ASPM,AURKB,BCL2,BUB1B,CAMK2N1,CCNA2,CCNB1,CCNB2,CCND1,CD46,CDC20,CDCA8,CDK1,CDKN1A,CENPF,CEP55,CKAP2,FOXM1,HMMR,IQGAP3,JUN,KIF11,KIF18B,KIF20A,KIF22,KIF2C,KIF4A,KLK8,LDLR,LRRN3,MKI67,NCAPH,NDC80,NEK2,NUF2,NUSAP1,OSMR,PBK,PIMREG,PLK1,PRC1,RACGAP1,SGO1,SGO2,SOCS1,TOP2A,TPX2,UBE2C	1621 (23)
STAT5B	-0.302	transcription regulator		-0.563	5.87e-13	A2M,ABCD2,Acnat1/Acnat2,ACOT1,Acot1,ACOT4,ACSL6,ADGRV1,AHNAK,AKR1C1/AKR1C2,AKR1C3,ALDH3A2,ANKRD13B,ANKS1B,BCL2,BCL6,BMF,C14orf39,C8B,CASP8,CBR1,CCL3L3,CCND1,CDH1,CDK6,CDKN1A,Cdkn1c,CFLAR,CIDEA,CISH,CKMT2,CORIN,CSHL1,CSRP3,CUX2,CYP26B1,CYP2A6 (includes others),CYP2B6,CYP2C8,CYP2C9,Cyp2d9 (includes others),CYP3A5,CYP4A11,DDC,DGAT2,DKK4,DUSP1,Eci3,ELOVL3,ESAM,ESR1,FAS,Fbxw21 (includes others),GAB3,G…	1791 (24)
HDAC1	-0.228	transcription regulator		1.736	4.14e-11	ABCD2,Acp5,AMPD3,ANGPT2,ARC,ASCL2,ATF3,AXIN2,BCL6,BDNF,BMF,CAVIN2,CCNA2,CCNB1,CCNB2,CCND1,CCNE2,CD1D,CD34,CDC25A,CDC25C,CDC6,CDH1,CDK1,CDKN1A,CDKN2A,CDT1,CEACAM1,CENPX,CSHL1,DCLRE1C,DDX4,DUSP1,E2F2,ESR1,FABP2,FAM107A,FAS,FLT1,FOXM1,GLI1,GRM1,GSTP1,ID1,IFNB1,IL1B,IL2,IL24,INA,ITGAD,ITGB4,KDR,KLK3,KRT15,LGR6,LHCGR,LIG1,MAEL,MCM10,MCM5,MME,Mt1,MYBL2,MYO1F,Nefm,Nes,NKX2-5,OLFM4,PAX2,PAX8,PCK1,PLK1,PO…	1341 (19)
CITED2	0.14	transcription regulator		1.432	8.48e-11	ACOD1,ACOX1,ADM,ANGPTL4,ARG1,ARMCX6,BCL2,BRDT,C15orf48,C5AR1,CCL2,CDKN2A,CDX2,Chil3/Chil4,CLEC10A,CLIC5,CXCL10,CXCL2,CXCL3,CYBB,DTX3L,DUSP1,EGLN3,ELK4,ENDOD1,F3,FCGR2B,FCGR3A/FCGR3B,FGF5,FLT1,FOXC2,GBP4,GBP6,GNA13,HLA-A,HOPX,ICAM1,IFI16,Ifi47,IFIT2,IFIT3,IFNB1,Iigp1,IL13RA1,IL1B,IL2,Irgm1,ISG15,KIF5C,Klra7 (includes others),KYNU,MLKL,MMP1,MMP13,Ms4a4c (includes others),MXD1,NAMPT,NODAL,NRAS,OAS1,…	914 (13)
FOXA2	-0.05	transcription regulator		0.76	1.06e-10	A2M,ABCA3,ABCC8,AFP,ALB,ALDOB,ALOX5,AMY2B,APOB,APOM,AQP1,CA3,CCND1,CD55,CDH1,CDX2,CER1,CHRD,CLCA1,CNN1,CPN1,CYP2A6 (includes others),CYP2C9,DCX,DDC,DLK1,DYNLRB2,EFHD2,EPX,FGF8,FOXA1,FOXD4,GAL,GATA4,GCK,GIPR,HCRT,HES6,HHIP,Hmga2,HMGCS2,HNF1A,HNF4A,HPGD,IAPP,IFT80,IGFBP5,IL33,KCNJ11,Krt2,LTC4S,MAFA,MAP1B,MLF1,MLXIPL,Mt1,MTTP,MUC5AC,MUC5B,MUC6,MYH11,MYL9,NFKBIE,NPTX2,NR1H4,NR1I2,PAX6,PCK1,PDGFRB,PDX…	1869 (26)
CBX5	-0.775	transcription regulator		-1.491	1.08e-10	AKR1C3,ALDH3A1,ASCL2,AXIN2,BCL11A,BIRC5,C15orf48,CDC25A,CDC6,CDKN1A,CEACAM1,CEMIP,CKM,CYP2B6,CYP2J2,E2F1,FOXA1,FOXQ1,GCHFR,GCNT3,GDPD3,GRHL3,HDGFL3,HENMT1,IFIT2,ITGA7,KLK3,KRT20,LEF1,LY6G6D,MAL2,MAP1LC3A,MUC13,OAS1,PCP4,PODXL2,PPARG,PROM2,QPCT,QPRT,SCG5,SCN2A,SELENBP1,SERPINA3,SH3GL2,SLC7A7,SLC7A8,SNTB1,SYTL2,TACSTD2,TCEAL1,TFF3,TGFBI,TIMP4,TM4SF1,TP53,TRIM31,TSPAN13,TSPAN8,TXNIP,Zfp345 (includes…	172 (4)
YY1	-0.23	transcription regulator		0.533	1.16e-10	ACTA1,ARID3A,AURKA,AURKB,BAK1,BDNF,BIRC5,BLNK,BMP4,BRCA1,BTG2,BUB1B,CAPG,CCL2,CCNA2,CCNB1,CCNB2,CD34,CD93,CDC25C,CDC6,CDCA3,CDH1,CDKN1A,Cdkn1c,CDKN2A,CEND1,CENPA,CENPE,CENPH,CFTR,COL10A1,COL15A1,COL19A1,COL9A3,CR2,CRABP1,CTNND2,CYBB,DLX3,DMPK,EBF2,EDN1,EFNA3,FAS,FEN1,FOXM1,GPC3,H4C3,HELLS,Hmgb3,HMGCR,HOXD4,ICOSLG/LOC102723996,ID2,ID3,IGFBP5,IGLL1/IGLL5,IL1B,IL1R2,INCENP,KCNB1,KDR,KIF11,KIF20A,KIF…	1362 (19)
TP53	-1.205	transcription regulator		1.804	1.47e-10	A2M,ABAT,Abcb1b,ABCC1,ABCC2,ACACB,ACE,ACER2,ACSL6,ACSS2,ACTB,ADAM12,ADGRB1,ADGRB3,ADORA2B,ADRB2,ADRB3,AFP,AK3,AK4,AKT1,AKT3,ALB,ALDH1A3,ALDH1B1,ALDH4A1,ALDOC,ALOX5,ANAPC4,ANGPT1,ANLN,ANTXR1,ANXA3,ANXA6,APOBEC1,AQP3,ARG1,ARHGAP1,ARHGEF2,ARPC1B,ARVCF,ASF1B,ASPM,ASTN2,ATAD2,ATF3,ATL3,ATP5MC1,AURKA,AURKB,AXIN2,BAK1,BCL2,BCL2A1,BDNF,BIRC5,BMF,BNIP3,BOK,BRCA1,BTG2,BUB1,BUB1B,C9orf116,CA9,CAMK2D,CAMK2N1…	1379 (18)
GLI1	2.235	transcription regulator		1.044	2.62e-10	ABCC3,ABCG1,ADGRL1,AHNAK,AHNAK2,AK7,AKR1C1/AKR1C2,AKR1C3,AKT1,ALDH3A1,ALOX5,ANG,ANO1,ANXA6,APOBEC3B,AQP5,ARC,ARHGAP28,ARL14,ARL4C,ARPC5,ASPM,ATAD2,ATF3,ATP9A,BCL2,BCL2A1,BCL6,C1orf116,CADPS,CAPRIN2,CAV2,CCND1,CCNG2,CDH1,CDK6,CDKN1A,CFAP300,CLIC5,COL10A1,CRTAM,CST6,CTTN,DBP,DKK1,DUSP6,EFHD2,EGR3,EIF5A2,EMB,EMP1,ENDOD1,EPB41L4B,EPHB6,EPS8L3,ETV5,EZR,FAM110C,FAS,FHL1,FLT3,FOXC2,FOXM1,FOXQ1,GAS2L3,GA…	1738 (23)
CREB1	0.031	transcription regulator		0.467	2.86e-10	ACHE,ADGRA1,ADM,AK4,AKT3,ANGPTL2,APOLD1,AQP11,ARC,ARG1,Asphd1,ATF1,ATF3,ATF5,ATP2B4,AURKA,BCL2,BDNF,BIRC5,BNIP3,BRINP2,BTG2,CA10,Cabp1,CALB2,CAPN5,CCL4,CCNA2,CCNB1,CCNB2,CCND1,Ccnjl,CD79A,CDCA8,CDH10,CDKN1A,CGA,CGREF1,Chil3/Chil4,CHRNA1,CIART,CNN1,COCH,COL24A1,CR2,CRMP1,CRYM,CTNNA2,CXCL2,CYFIP2,CYP11A1,CYP46A1,DCX,DGKK,DUSP1,ECEL1,EDIL3,EDN1,EGR2,ERRFI1,ESD,ESRRG,FABP2,FAM3B,FASN,FGF19,FGFR2,FLT1…	1605 (20)
CTNNB1	-0.19	transcription regulator		1.623	7.53e-10	ABCC1,ABCD2,Acan,ACAP1,ACTB,ADGRG2,ADGRV1,ADRA2C,ADSS2,AFP,ALDH1A3,ALDH3A2,AOC3,APCDD1,AQP5,ARHGDIA,ARMH4,ASCL2,ATP5MC2,ATP6V0D2,AURKA,AXIN2,BCL2,BCL2L10,BDNF,BGN,BIRC5,BMF,BMP2,BMP4,BMP7,C6,CA3,CA9,CACNA1G,CBLN1,CCL2,CCL4,Ccl7,Ccl9,CCNA2,CCND1,CCNE2,CD34,CD36,Cd52,CDH1,CDH16,CDKN1A,Cdkn1c,CDKN2A,CDX2,CEACAM1,CER1,CLDN2,CNR1,COL4A1,COX6B2,CRABP2,CREG1,CRYBG1,CSF3,CTNNA2,CTNND2,CTSF,CXCL10,CXCL2,C…	1463 (21)
HDAC2	0.271	transcription regulator		0.354	1.01e-09	ALOX5,ASCL2,AURKA,BCL6,BRCA1,CAVIN2,CCND1,CCNE2,CCNG2,CD34,CDH1,CDKN1A,CDKN2A,CDT1,COL11A1,COMP,CYBB,DCLRE1C,DDX4,DKK1,E2F1,ESR1,F3,FABP2,FAM107A,FAS,FDXR,FOXM1,GLI1,ITGAD,KRT15,LGR6,LHCGR,LIG1,MAEL,MCM10,MCM5,MMP10,MMP13,MMP21,MYO1F,OLFM4,PAX2,PAX8,POLE4,PTGS2,RAD51,RAD54L,RRM2,S100A9,SATB1,SCN2A,SFRP1,SIX3,SLC12A5,SLC25A31,SLC35D1,SOX10,SOX11,Sprr2h,STMN2,STX1A,SYCE1,TDRKH,TFF1,THEMIS,TNFRSF19,…	1494 (23)
EP300	-0.093	transcription regulator		1.479	1.64e-09	ACACB,ACHE,ACTA1,ADAM12,AHI1,AMHR2,ANGPT1,ANXA6,AQP11,AQP5,ARHGAP24,AXIN2,AXL,BANK1,BCL6,BIRC5,BMF,BRCA1,CAMK2D,CAPG,CARD6,CBL,CCL2,CCND1,CCNG2,CD36,CDC25A,CDKN1A,CDKN2A,CFLAR,CHKA,CHPT1,CKB,CKM,CRABP2,CRISPLD2,CRYBB2,CSF3,CST7,CTSE,CXCL3,CYP11A1,CYP1A1,DDC,DDX3Y,DIO1,DTX1,DUSP1,E2F1,EDN1,EGR2,EPN1,EYA2,FASN,FRMD4B,FTH1,GATA3,GFRA1,GIMAP1-GIMAP5,GIMAP4,GPR18,H4C6,H6PD,HES6,HLA-G,HMGCR,HMGCS2,HSP9…	1760 (20)
STAT5A	-0.086	transcription regulator		0.11	2.9e-09	A2M,ABCG1,AKR1C3,ALDH3A1,ASCL2,AXIN2,BCL11A,BCL2,BCL2A1,BCL6,C15orf48,CASP8,CCL3L3,CCND1,CDC25C,CDH1,CDK6,CDKN1A,CEACAM1,CEMIP,CFLAR,CISH,CSF3,Ctla2a/Ctla2b,CYP27B1,CYP2J2,EGLN3,EOMES,EPOR,ESR1,FAS,FASN,FOSB,FOXA1,FOXQ1,GCHFR,GCNT3,GDPD3,GJB1,GRHL3,Gzmc,GZMM,HDGFL3,HENMT1,ICAM1,ID1,ID2,Ifitm1,IGFALS,IL24,IL2RB,IL6R,KLK3,Klra7 (includes others),KLRB1,Klre1,KRT20,KRT5,LEF1,LY6G6D,MAL2,MAP1LC3A,MUC1…	1744 (21)
CEBPA	-0.481	transcription regulator		-0.27	3.65e-09	A2M,ABCA3,Abcb1b,ACOD1,ADCY7,ADRB3,AKR1C1/AKR1C2,AKR1C3,ALB,ANPEP,APCDD1,APLN,APOB,AQP5,ARG1,ARG2,ARHGEF5,ARL4C,ASPRV1,BCL2,BCL2A1,BHMT,BTG2,C3AR1,CAMP,CCL4,Ccl9,CCNA2,CCNB2,CCND1,CCR1,CD14,CD3G,CDH1,CDKN1A,CELA2A,COL10A1,CPB2,CRABP2,CREG1,CSF2RA,CSF3,CSF3R,CYP11A1,CYP2A6 (includes others),CYP2B6,CYP2C9,CYP3A5,DGAT2,DHCR7,DLX3,E2F1,EEF1A2,EFNB2,EGR2,Elf5,EMCN,EMX2,ERG,F9,FASN,FCGR1A,FHL1,FLT1,FOX…	1565 (21)
ZFP36	0.272	transcription regulator		0.473	5.14e-09	ABCG4,CAMP,CCL3L3,CCNE2,CD36,CDC6,CDKN1A,CENPA,CTSS,CXCL2,CXCL3,CYBB,E2F1,E2F8,FGF21,FOSL1,ICAM1,IFNB1,IL12A,IL1B,IL2,JUN,KIF11,KIF14,KIF18A,KNTC1,LTF,MMP1,MPO,MXD1,NEK2,Ngp,NUF2,PBK,PLAUR,PRC1,PTGS2,S100A9,SOCS1,SOX6,TFF1,TLCD4,TLR4,TMCC2,TOP2A,TRAF1,VCAM1	1252 (15)
SOX2	1.804	transcription regulator		0.558	5.42e-09	A930009A15Rik,ABCC3,ABCC6,ACOD1,ADAMTS4,ADRA2B,AFAP1L2,ALB,ALOX5,ANGPT1,APCDD1,ARPC1B,ASCL2,ASPRV1,ATF3,AXIN2,BCAS1,BIRC5,BMP4,C1QL1,CALB2,CASR,CCNA2,CCND1,CDH1,CDKN1A,CDKN2A,CDX2,CER1,CHRD,CHST15,CILK1,CITED1,COL11A2,COL9A3,CRABP2,CST6,CXCL10,CXCL3,CYP2J2,DDC,DKK1,DLX3,DLX4,DUSP1,Elf5,EMX2,EOMES,EPHA2,Esx1,ETV5,FABP2,FABP7,FAM107B,FGF4,FGF5,FGFR4,FLT1,FOXE1,FOXH1,FRZB,FST,GAL3ST1,GATA2,GATA3,GAT…	1331 (13)
HNF1A	-0.659	transcription regulator		0.582	6.4e-09	AADAC,ABCC2,ABCC9,AFP,AHSG,AKR1C1/AKR1C2,Akr1c12/Akr1c13,AKR1C3,AKR1C4,ALB,ALDOB,ANKS4B,ANPEP,AP3M1,APCS,APOA2,APOB,APOH,APOM,AQP3,ARHGAP11A,ASAH2,ASGR1,ASGR2,ATP4A,BACH2,BCL6,C1S,C8A,C8B,CBS/CBSL,CCL28,CCND1,CD55,CDC45,CDHR2,CENPO,CLDN2,CLDN8,CLIC5,CLTRN,COQ10B,CPB2,CPN1,CRP,CSHL1,CYP27A1,CYP2C9,CYP4V2,DDC,DSC1,DTL,DUSP6,ELOVL2,ETV5,F2,FAM107B,FAS,FBP1,FBP2,FFAR2,FGF8,FGL1,FRK,FXYD3,GAL,GCK,GCKR…	1661 (25)
PRDM1	-0.193	transcription regulator		1.176	8.76e-09	ACOX2,AFP,ALPL,ANGPTL4,APOM,AQP3,ARG2,ATP9A,AXIN2,BCL11A,BCL2A1,BCL6,CA9,CABP5,CASP8,CD1D,CD74,CD79A,CDK6,CEP112,CFH,CLDN1,CRISPLD2,CRP,CSF3,CXCL2,CXCL3,Cyp2d9 (includes others),Cyp2j13,CYP4V2,Eci3,EGR2,ERG,ESR1,EVA1A,F9,FGG,FNDC5,FOSL1,FTH1,GPR84,Gsta4,GSTA5,HLA-A,HLA-DMA,HLA-DQA1,ICAM1,ICOSLG/LOC102723996,ID2,ID3,IDO1,IFIT1,IFIT2,IFIT3,IFNAR1,IFNB1,IFNGR1,IFNLR1,IL18RAP,IL1B,IL2,IL24,IRF7,ITGAM…	1108 (13)
FOS	-0.039	transcription regulator		-1.147	1.84e-08	A2M,ABCC1,ACOX1,Acp5,ADAM12,AKR1C3,AKR1D1,ALDH1A3,ALPP,ANKRD2,APLN,AQP3,ARID3A,ARPC5,ATF3,BCAR3,BDNF,C3AR1,CAMK2D,CAMP,CCL2,Ccl7,CCNA2,CCND1,CCNG1,Ccnjl,CD14,CDH1,CDON,CELF2,CFLAR,CGA,CLDN2,CMTM4,CRABP1,CRABP2,CSF3,CXCL10,CXCL16,CXCL3,CYP2J2,DAP,Defb1,DRD1,DSG3,E2F7,EDN1,EGR2,ELOVL3,ELOVL6,EMB,ENO1,EPHX2,ERCC1,ESM1,EZR,F3,FASN,FGF2,FMN1,FOSB,FOSL1,FOXA1,FOXC1,FRZB,FTH1,FZD5,GAK,GAS1,GAS2,GATA4,GJ…	1270 (17)
FOXO3	0.192	transcription regulator		1.302	1.86e-08	Acan,Acot1,ALDH3A1,ANGPT1,ANGPT2,ANXA3,APLN,ATP6V0D2,AURKA,BCL10,BCL2,BCL6,BIRC5,BMP2,BNIP3,BNIP3L,BUB1B,C1QA,CASP8,CCNB1,CCNB2,CCND1,CCNE2,CCNG2,CDC20,CDC45,CDC6,CDCA8,CDH1,CDH5,CDKN1A,CDKN3,CDT1,CEP55,CFLAR,CLDN1,COL4A1,COMP,CXCL10,DEPP1,DLGAP5,EDNRB,EGR2,EIF4EBP1,ELOVL7,ENO2,ERG,ESR1,EXO1,FASN,FBXO5,FGFR2,FLNB,FOSB,FOXC1,FOXM1,GATA2,GRB14,GSTM5,HMGCR,ICAM1,ID1,IFNB1,IL10RB,IL12A,IL2,ITGAM,KIF1…	1665 (24)
SNAI1	-0.778	transcription regulator		-0.396	1.93e-08	Acan,ACTR2,AXL,BAK1,BMP4,CCL2,CCND1,CD46,CD55,CDH1,CDH4,CDH5,CDKN1A,CHRDL2,CLDN1,CLDN3,CTTN,DDR2,DKK1,ELF4,ERCC1,ESPN,ESRP1,FASN,FLNB,FOSL1,FOXC2,FST,GDF15,GLI1,GLI2,HNF4A,HPGD,ID1,IL7,INHA,ITGA2,KRT17,KRT8,L1CAM,LASP1,LEF1,LIMA1,MLXIPL,MSI1,OLIG2,PFKP,PTGS2,SDC1,SERPINE1,SERPINH1,SLC27A2,SNAI1,SOX2,SPARC,SPARCL1,TF,TGFBR2,THY1,TMOD1,TMOD3,TMOD4,TP63,TPM3,VASP,VILL,WASF1,WASF3	1666 (22)
STAT1	-0.245	transcription regulator		-1.436	1.96e-08	A2M,ACE,ACOD1,ALDH1A3,ANGPT2,APOBEC3B,APOL6,ARG1,AXL,BATF2,BCL2,BCL2A1,BCL6,BIRC5,BTNL9,C1S,CAND2,CASP8,CCL2,CCL3L3,CCL4,CCND1,CCR1,CD14,CDH5,CDKN1A,CEACAM1,CFB,Chil3/Chil4,CLIC5,CSF3R,CTSS,CXCL10,CXCL2,CXCL3,CYP2C8,Cyp2d9 (includes others),CYP3A5,CYP4A11,EDN1,EGLN3,EIF2AK2,FAS,FCGR1A,FCGR2B,FGF2,GATA3,GBP3,GBP4,GBP6,GCK,GRIN1,GRIN2A,GRIN2B,HAVCR2,HLA-DQA1,HLA-DRB5,Hrk,HTRA1,ICAM1,IDO1,IFI16,Ifi4…	1458 (15)
NCOR1	-0.064	transcription regulator		1.998	4.14e-08	ACOX1,AFP,CCNA2,CCND1,CD82,CDH1,CDKN1A,CDKN2A,CGA,CSF3R,CXCL10,CYP3A5,DIO1,DUSP1,ELOVL3,FASN,FOXQ1,HP,IFIT2,IFIT3,IFNB1,IL1B,IRF7,ISG15,MB,ME1,MYOD1,NR1D1,OAS1,Oas1d (includes others),OAS2,Oasl2,PDK4,PFKFB1,PLIN1,PPARG,PTGDS,PTGS2,SERPINF1,SLC25A45,SPINK1,Sult5a1,TFF1,THRSP,TSLP,UGT2B17,ZBP1	1365 (22)
POU4F1	1.367	transcription regulator		-0.685	4.33e-08	ADGRG2,AJAP1,AVIL,BCL2,CALB2,CCKAR,CDKN1A,CHRNB4,CLIC6,CNTN2,CRABP1,DAB1,DCC,DLG2,EPHA8,ETV5,GAL,GATA3,HIGD1C,HOXB5,HOXC8,HOXC9,HOXD1,IL2,INA,IRX1,IRX3,Irx5,IRX6,KCNMA1,KCTD8,LHX2,LILRB3,MSC,NECAB2,NEUROD1,NTRK2,NXPH4,PAPPA2,POU4F1,POU4F3,PRPH,RET,RGMA,RTN4RL2,SCN7A,Skor1,SNAP25,SNCG,SYT9,TFAP2B
CDX1	0.468	transcription regulator		1.775	4.72e-08	ALDH3A1,ATP4A,BCL2,CCND1,CLDN1,CLDN18,CLDN2,CTSE,DDC,FOXQ1,FXYD3,GIP,GKN1,GKN2,Gkn3,Gsdma2/Gsdma3,HDC,HOXC8,HOXD4,KCNJ15,KRT23,MUC5AC,NEUROD1,NEUROG1,NTS,PGC,PTGS2,SLC7A8,TFF2,TREH
KLF4	-0.55	transcription regulator		0.849	4.79e-08	ACOD1,ADGRE1,ADRB2,ALB,ALPL,ANGPT1,APCDD1,ARG1,ASPRV1,BUB1B,CCL2,CCL28,CCN3,CCNA2,CCNB1,CCND1,CD14,CD34,CDH1,CDKN1A,CDX2,CENPE,Chil3/Chil4,CHST15,CITED1,CLEC10A,CRABP2,CST6,CXCL3,CYP1A1,DLX3,DUSP1,E2F1,Elf5,EMX2,EOMES,EPHA2,FABP2,FGF5,FLT1,FOXE1,FOXM1,FRZB,GATA4,GBP3,GBP4,GJB2,GLI2,GPA33,GRHL3,HAND1,HEY2,HLA-DQB1,HSPB1,IBTK,ID3,IFITM3,IL7,IRS1,IRX3,ITGAD,ITGAM,KDR,KLK14,KRT13,KRT17,KRT19,LAMA1,LI…	1561 (22)
SMARCA4	-0.259	transcription regulator		0.743	1.39e-07	A2M,ABLIM3,ABRACL,ACE,ACSL5,ACTA1,AFP,AHNAK,ALB,ALDH1A3,ANGPTL2,ANO1,ANXA10,ARL4C,ARRDC4,ATP2B4,ATP6V1B1,AXIN2,AZGP1,BAK1,BATF,BCL2,BCL2A1,BIRC5,BMP4,BNIP3L,C6orf141,CALB2,CCDC153,CCDC169,CCDC9B,CCL2,CCNA2,CCND1,CCNE2,CCR1,CD74,CDC25A,CDC6,CDH1,CDH16,CDKN1A,CDKN2A,CEACAM1,CKM,CNTN1,COL7A1,CORO6,CRYBG1,CSF2RA,CTSS,CYB5R2,CYP1A1,CYP4B1,DHRS9,DUSP13,DUSP6,E2F1,ELOVL6,ENO3,ENTPD3,EPHA4,ESPNL,EVA1A,F3…	1734 (21)
STAT3	-0.012	transcription regulator		-1.297	1.53e-07	A2M,ADM,AGRP,AHSG,AKT1,ALDH1A3,ANGPT2,ANGPTL4,AQP5,ARG1,ARG2,ASCL2,BAK1,BATF,BCAR3,BCL2,BCL6,BEX1,BIRC5,BMF,BNIP3L,C5AR1,CA9,CAMK2D,CCL2,CCL3L3,CCL4,CCNB1,CCND1,CCR1,CD46,CD74,CD83,CDC25A,CDH1,CDH5,CDK1,CDKN1A,Cdkn1c,CDKN2A,CDON,CEACAM1,CFB,CFLAR,CLIC5,COBL,CRP,CSF3,CTTN,CXCL10,CXCL2,CXCL3,CXCR2,DIO3,DKK1,DLEC1,E2F7,EDN1,EGR2,EGR3,EIF2AK2,EME1,EOMES,ESR1,F3,FAS,FASN,FCGR1A,FFAR2,FGF2,FGG,FLT1,FLT…	1606 (16)
CREBBP	0.327	transcription regulator		0.801	1.61e-07	ADAM12,AHI1,AMHR2,ANGPT1,ANXA6,AQP11,ARHGAP24,AXL,BANK1,BCL2,BCL6,BIRC5,BMP7,CAMK2D,CAPG,CARD6,CBL,CCND1,CDC6,CDH1,CDH5,CDKN1A,CGA,CKB,CKM,CRISPLD2,CRYBB2,CST7,CXCL10,CYBB,CYP11A1,CYP8B1,DCX,DDC,DDX3Y,DTX1,DUSP1,EGR2,EGR3,EOMES,EPN1,ERCC1,ESAM,EYA2,FGF2,FGFR3,FGL1,FOSB,FRMD4B,GFRA1,GHRH,GIMAP1-GIMAP5,GIMAP4,GLI1,GPR18,GRIA2,GRIN1,GRIN2A,GRM1,HLA-G,HMGCS2,IFNB1,IL12RB1,IL17F,IL17RE,IL18R1,IL18RAP,…	1775 (22)
AIP	0.089	transcription regulator		0.108	1.8e-07	ADGRG6,ADGRL4,ADGRV1,ADRA1D,AKAP5,BIRC5,C3AR1,CDKN2A,CMKLR1,CYP1A1,CYSLTR1,DUSP1,GPR39,GPRC5A,IFNB1,NPY1R,P2RY14,PDE4B,Pde4d,PDE9A,PLAGL1,POU1F1,PRKCD,PROKR1,RASGRP1,RET,RGS16,RGS2,RGS7,S1PR1,TP53	1030 (10)
FOXO1	0.163	transcription regulator		0.35	2.25e-07	A2M,Acan,ACSL5,AGRP,ALB,ALDOB,ALOX5,ANGPT1,ANGPT2,ANGPTL4,ANLN,ANXA3,APLN,APOA5,APOM,ASPM,ATP6V0D2,BACH2,BANK1,BCL2,BCL2A1,BCL6,BIRC5,BLNK,BNIP3,BRIP1,C1QA,CASP8,CCL4,CCN3,CCNA2,CCNB1,CCNB2,CCND1,CCNF,CCNG2,CD36,CDH5,CDK1,CDKN1A,Cdkn1c,CDKN2A,CENPF,CFLAR,CIDEA,CKMT2,CNR1,COL4A1,COMP,CTSE,CXCL10,CYP27A1,DCX,DEPDC1,DEPP1,DLGAP5,DRC7,EDN1,EDNRB,EFHD1,EGR2,EIF4EBP1,ELOVL6,ELOVL7,EOMES,ERG,FABP2,FAS,F…	1542 (20)
EPAS1	-0.171	transcription regulator		0.425	2.44e-07	ADM,ALDOC,ANGPT2,ANGPTL4,APLN,ARG1,ARG2,AXL,BCL2,BNIP3,C1QA,CA9,CCND1,CDC42EP5,CDKN1A,CEMIP,CHKA,CHMP2B,CKB,CKM,CKMT1A/CKMT1B,CKMT2,CLDN1,COL10A1,CXCL2,CYBRD1,DGAT2,DPYD,DTX1,DUSP7,EDN1,EGLN3,ENO1,ENO2,FABP2,FASN,FBLN2,FGF2,FHL1,FLT1,GAL3ST1,GCHFR,HILPDA,ICAM1,IFNGR1,IFNGR2,IGFBP5,IL2RB,INHBB,Irs3,ITGA2B,ITIH5,KDR,L1CAM,LDHA,LDLR,LEP,LOX,LOXL2,MAFF,MB,MMP13,MYOM2,NAMPT,NANOG,NCOA4,NDRG1,NEFL,NRN1…	1457 (18)
MECP2	0.134	transcription regulator		0.795	2.77e-07	ACTB,ADAM12,ADGRF5,APOL2,ARHGAP24,BCAT2,BDNF,Bex1,BRCA1,C2CD4C,CALB2,CAMK2A,CAPG,CDH1,CDKN2A,CHN2,CHRM4,CRYBB2,DLX6,DPYSL2,E2F1,EFNA5,EPHA8,EPHB6,ESR1,FKBP5,FRZB,FXYD1,GABBR2,GALNT15,GRIN2A,GSTO1,GSTP1,H2AC1,HBA1/HBA2,INA,KCNAB3,KCNF1,KCNJ6,LFNG,MBP,MMD,Mt1,NCALD,Nefm,NPY1R,Nrxn3,NXPH3,PATJ,PCDH15,PLA2G4E,PLAAT1,PROM1,PTGS2,RAB39B,RELN,RGS20,SCN2A,SCN4B,SEMA3D,SLC12A5,SLC17A7,SLC26A4,SLC6A11,SUN2…	1441 (21)
LDB1	-0.217	transcription regulator		1.705	3.49e-07	ABL2,ACOX2,ACTB,ADAMTS9,ALDH1B1,ANGPT1,APOBEC1,ARID3A,ATP13A2,ATP8A2,AXIN2,BCL11A,BCL2,BMP7,CARD9,CD34,CD3G,CD93,CDH5,CDKN1A,CDKN2A,CER1,CGAS,CLDN2,CLEC4E,CSF2RA,CSTB,CYFIP2,DLK1,DUSP15,EGLN3,ENO2,EPB42,F2R,FBP1,FES,FGFR3,FRZB,FTH1,FZD5,GDF11,GOLM1,GPR34,GTSE1,ICOSLG/LOC102723996,Ifitm1,IGF2BP3,Iigp1,IL1RAP,IL34,ITGAE,KCTD17,LEF1,LMCD1,LPIN2,MAP3K8,MDK,MITF,MPO,MYH10,NDRG1,NFE2,NLRP1,NLRP10,NOTCH…
E2F4	-0.199	transcription regulator		1.976	4.05e-07	ANLN,ASF1B,AURKB,BCL2,BNIP3,BRCA1,CBX5,CCNA2,CCNB2,CCND1,CCNE2,CDC25A,CDC25C,CDC6,CDCA3,CDCA4,CDK1,CDKN1A,CENPA,CENPE,CENPO,CKS1B,CKS2,DBF4,E2F1,E2F2,E2F8,FANCD2,FAS,FEN1,FOXM1,GINS1,H2AZ1,H3C2,HMMR,HP,ID3,KIF22,KIF4A,MAD2L1,MCM10,MCM4,MCM5,MCM6,MKI67,MYBL2,NDC80,NEK2,NPM1,OIP5,ORC1,PCLAF,PCNA,PCSK1N,PLK1,PLSCR1,POLA2,PPARG,PPARGC1A,PPP2R2B,PRC1,RABIF,RAD51,RAD51AP1,RAD54L,RRM2,SERPINE1,SFRP1,SKA…	953 (13)
SOX4	0.086	transcription regulator		-1.454	4.38e-07	Acot1,ACY3,ADAMTS4,AIF1L,Akr1c12/Akr1c13,ALDH1B1,AMOTL1,APBB1,BCAR3,BCL2,BEX3,BIRC5,C19orf44,CACNA1H,Ccl9,CCN3,CD1D,CD74,CGAS,CLIC6,CSRP3,DBNDD2,DDAH2,EFNA5,Eif1ad15,Eif1ad3 (includes others),EMB,EMP1,EOMES,FFAR2,FHL1,GGA2,GLDC,Gm12854/S100a11,GRIA2,H1-10,HLA-DQB1,Ifitm1,IGF2,IGFBP4,KANK1,KDM7A,KLK8,KYNU,LMO7,LRRN3,LY6D,MBP,Mt1,MYOD1,NRXN2,OVOS2,PARD6G,PAX7,PECAM1,PLXNA1,PLXNA3,PNP,PRXL2A,RNF144A…
HTT	0.173	transcription regulator		-1.732	4.95e-07	ABCC10,ACKR1,ACTA1,ACTN2,ADAMTS4,ADCY5,ADRA2B,AKT1,ALDOC,AMD1,AP1S1,AQP1,ASGR1,ATF3,ATP1A3,ATP2B2,ATP2B3,ATP5MC1,ATP5MF,ATP6V0E2,B3GNT2,BASP1,BCL2,BCL6,BDNF,CAMK2A,CAVIN3,CBLN1,CBR1,CBX5,CCND1,CD74,CDKN1A,CEPT1,CHAT,CHKA,CHRNA1,CKM,CLDN1,CLDN6,CLIC6,CNR1,COCH,COL4A1,COX4I2,COX6B2,CPLX2,CPNE5,CSN3,CTTN,CYFIP2,DBP,DCN,DHCR7,DLX3,DNM1,DRD1,DRD3,DRD5,DUSP6,EDNRB,EEF1A1,EGR2,ENO2,ENO3,FABP7,FASN,FGF8,…	1860 (27)
SP1	-0.032	transcription regulator		-1.186	6.02e-07	Abcb1b,ABCC8,ABCD2,ADCY4,ADRA1D,AEBP1,AFAP1L1,Agtr1b,Akr1b7,ALDH3A2,ALOX12,ALOX5,ALPL,ATF3,BCL2,BDNF,BIRC5,BMP4,BMP7,BNIP3L,CAMP,CBS/CBSL,CCL2,CCNA2,CCND1,CCNG2,CD55,CDC25C,CDC42BPG,CDH1,CDH5,CDK1,CDK6,CDKN1A,CDKN2A,CEACAM1,CENPX,CES1,Ces2c,CHRNA5,CHRNB4,CKB,COL7A1,CR2,CRABP2,CRYBB1,CRYBB2,CXCL10,CXCL3,CYBRD1,CYP11A1,CYP2B6,Cyp2d9 (includes others),DBF4,DHCR24,DIAPH3,DLX3,DNM1,DRD1,E2F1,EIF2AK2,E…	1758 (23)
LMO2	0.564	transcription regulator		1.436	8.09e-07	ABL2,ACOX2,ACTB,ADAMTS9,ALDH1B1,ANGPT1,APOBEC1,ARID3A,ATP13A2,ATP8A2,AXIN2,BCL11A,BCL2,BMP7,CARD9,CD34,CD3G,CD93,CDH5,CDKN1A,CDKN2A,CGAS,CLDN2,CLEC4E,CSF2RA,CSTB,CYFIP2,DLK1,DUSP15,EGLN3,ENO2,EPB42,ERG,F2R,FBP1,FES,FGFR3,FTH1,FZD5,GATA3,GDF11,GOLM1,GPR34,GTSE1,ICOSLG/LOC102723996,Ifitm1,IGF2BP3,Iigp1,IL1RAP,IL34,ITGAE,KCTD17,LEF1,LMCD1,LPIN2,MAP3K8,MDK,MITF,MPO,MYH10,NDRG1,NFE2,NLRP1,NLRP10,NOTCH…	996 (12)
PPARGC1A	0.878	transcription regulator		1.569	1.01e-06	A2M,ACACB,ACOX1,ACSL6,ADAMTS20,ANG,ANGPTL1,ASPN,ATP2B3,ATP5MF,BCAT2,BLM,BMP4,BNIP3,Cabp1,CASP8,Ccl7,CD36,CDKN1A,CIDEA,CIDEB,CKMT2,CNGA1,Cngb1,COMP,CPN1,CXCL10,CYP11A1,CYP1A1,CYP2A6 (includes others),CYP2B6,CYP2C9,CYP3A5,CYP8B1,DCN,DIO1,EBF2,EDN1,EGLN1,ELMO1,EMILIN2,ENO1,FABP3,FAM20A,FANCD2,FAS,FASN,FBLN2,FGF21,FIBIN,FNDC5,FREM1,GDF11,GDF15,GFRA1,GRK1,HMGCS2,ICAM1,IGFBP5,IL1R2,IL1RAP,IL4R,INHA,INH…	1155 (17)
JUN	0.632	transcription regulator		1.021	1.17e-06	A2M,Abcb1b,AFP,AKT1,AKT3,ALOX12,ALPP,ANGPTL2,ANKRD2,APOM,ARG1,ARTN,ATF3,AXL,BAK1,BCL2A1,BDNF,BIRC5,BRCA1,C3AR1,C5AR1,CA3,CAMP,CCL2,Ccl7,CCN3,CCNA2,CCND1,CD14,CDC20,CDH1,CDK1,CDK5R1,CDKN1A,CDKN2A,CFLAR,CGA,CHL1,CHST4,CLDN2,COL24A1,CSF3,CXCL10,CXCL16,CXCL3,CYP11A1,CYP11B1,CYP2J2,CYP8B1,DKK1,DUSP1,DUSP6,E2F7,EDN1,EIF4A1,EPHX2,ERCC1,EZR,F3,FABP7,FAS,FGF2,FOSL1,FOXA1,FOXC1,FRZB,FTH1,GIP,GOT1,GSTA5,GST…	1776 (19)
NOTCH1	0.376	transcription regulator		-1.419	1.19e-06	ADAM19,AKR1C1/AKR1C2,ANGPT1,AQP3,BCL2,BCL6,BMP2,Ccl9,CCND1,CD14,CD82,CD84,CDCA7,CDH1,CDKN1A,Cdkn1c,CER1,CFLAR,CHST1,CKM,CNN1,CSF2RB,DKK1,DLK1,DTX1,E2F1,EFNB2,ENO2,EPHA4,ESM1,FABP7,FCGR2A,FCGR2B,FGF2,FLT1,FOSB,FOSL1,GATA2,GATA3,GLI1,GLI2,GRN,HBA1/HBA2,HES5,HES7,HEY2,HSP90AB1,HSPA8,ICAM1,ID1,ID2,IFI16,IGFBP2,IGFBP4,IL12A,IL2,ITGA2B,ITGA6,ITGAM,ITGB4,KRT8,LEF1,LFNG,LORICRIN,LOX,MCAM,Mcpt8,MMP1,MMP10…	1602 (18)
ZBTB16	0.233	transcription regulator		1.282	1.35e-06	ACER2,AGPAT4,ALPP,ATF1,B3GNT2,B4GALNT1,BACH2,BCL6,BMP2,BMP7,Ccl7,CCNA2,CCND1,CD14,CD180,CD200R1L,CD34,CD38,CD3G,CD55,CD74,CD83,CD8A,CDKN1A,Ctla2a/Ctla2b,CXCL10,Cyp4f16/Cyp4f37,CYP8B1,DDC,DTX1,EGR2,EIF2AK2,EMB,EYA2,F13A1,F2R,FABP2,FABP7,FGFR3,GALE,GALNT6,GATA3,GGT7,GOT1,H6PD,HOXC8,HOXD10,HPGD,HRAS,HSD17B2,ICOSLG/LOC102723996,ID2,ID3,IFNGR1,IL12RB1,IL17F,IL17RB,IL18R1,IL18RAP,IL21R,IL3RA,IL4R,ITGAE…	1763 (22)
BHLHE40	-0.48	transcription regulator		-1.322	1.37e-06	ADORA2B,AK4,AKR1A1,ALOX5,ATF3,AXL,BCL10,BDNF,BIRC5,C15orf48,C3AR1,CAPG,CASP8,Ccl7,CCR1,CD14,CD38,CD74,CD82,CFB,Clca3b,CNTN1,CRABP2,CRLF2,CSF2RB,CSF3,CTSS,CXCL3,CYBB,CYP11A1,EGLN3,ENO2,EOMES,FABP2,FAM71F2,FAS,FASN,FCGR2B,FFAR2,FRZB,GBP6,GCNT2,Gkn3,GPR18,H2BC10,HAVCR2,HDAC9,HILPDA,ID1,IFI16,Ifi27,Ifitm1,IFNAR1,IFNGR2,IL12A,IL12RB1,IL1R2,IL2,IL2RB,IL6R,ITGA6,JAK2,KRT8,LDHA,LDLR,LEF1,LGALS3BP,LOX,LTB…	1354 (15)
SIM1	0.406	transcription regulator		1.257	1.61e-06	ABCG1,ADAM28,ANG,ANGPT2,ANGPTL4,APOA5,AQP7,BST1,CACNG1,CALB2,CCR1,Cd52,CDH3,CELF2,CHRM4,CMKLR1,COL11A1,COL12A1,CPXM2,CYBA,DNASE1,EGF,ELK4,ELOVL3,FCGR2A,FGF17,FOXH1,GABRA6,GALNT4,GATA2,GLI1,GRIN1,H2-M10.1 (includes others),HGFAC,HLA-A,ICAM1,IFI16,IGFBP4,Iigp1,IL6R,JAK2,Kap,KCNJ15,KLK3,KRT5,Krtap6-1,LEP,LIFR,LRRFIP1,LTF,MSC,MYCL,MYH6,NAALAD2,NFE2,NMBR,PADI3,PLCB1,PMFBP1,POMC,PTPN22,RGS10,ROBO3,SELE…
GATA4	-0.797	transcription regulator		-0.741	2.09e-06	ACOD1,ACTA1,ACTN2,ADSS2,ANGPT4,ASPRV1,BCL2,CCL2,CCL3L3,CCL4,Ccl6,Ccl9,CDCA8,CDX2,CLDN1,CLDN2,CLSTN2,CORIN,CRABP2,CXCL2,CYP11A1,CYP11B1,CYP11B2,DDX4,DLX3,EDN1,Elf5,EMX2,EPHB1,EPOR,ESPL1,ESPN,FGF16,FGF2,FRZB,FSTL4,GAS1,GATA3,GATA4,GPI,GRHL3,HSD17B3,HSD3B1,HSPB7,ID1,IFI16,IGFBP5,INHA,INHBB,INMT,ITGB1BP2,JUN,KCNJ2,KLK14,KLK3,KRT17,LDHA,LHCGR,LORICRIN,LRG1,LRRFIP1,MC2R,MSX2,MYH6,NKX2-5,NOTCH4,Nppb,NTF…
ARNT2	0.49	transcription regulator		1.179	2.11e-06	ABCG1,ADAM28,ANG,ANGPT2,ANGPTL4,APOA5,AQP7,BST1,CACNG1,CALB2,CCR1,Cd52,CDH3,CELF2,CHRM4,CMKLR1,COL11A1,COL12A1,CPXM2,CYBA,DNASE1,EGF,ELK4,FCGR2A,FGF17,FOXH1,GABRA6,GALNT4,GATA2,GLI1,GRIN1,H2-M10.1 (includes others),HGFAC,HLA-A,ICAM1,IFI16,IGFBP4,Iigp1,IL6R,JAK2,Kap,KCNJ15,KLK3,KRT5,Krtap6-1,LIFR,LRRFIP1,LTF,MSC,MYCL,MYH6,NAALAD2,NFE2,NMBR,PADI3,PGK1,PLCB1,PMFBP1,PTPN22,RGS10,SELENBP1,SLC12A3,SLC1…
MRTFA	-0.016	transcription regulator		-0.09	2.89e-06	ACTA1,ACTB,ANLN,ARPC1B,CAMP,CAVIN2,CDKN2A,CMA1,CNN1,CTTN,CYBA,CYFIP2,DHCR24,DIAPH3,EDN1,EGR3,ELOVL3,EPX,EYA2,F11R,F2R,FABP3,FCN1,FHL1,FIBIN,FSCN2,GAS2,GSTM5,HLA-A,HPGD,ICAM1,ID1,Ifitm1,ITGA6,LILRB4,LTF,MAFK,MAP2,Mcpt8,MOGAT2,MPL,MYH10,MYH11,MYL9,Ngp,Nppb,OSCP1,PFN2,PGLYRP1,PRTN3,PTGS2,RAC1,RAMP1,S100A9,S1PR1,SCARB1,SERPINB2,SERPINE1,SLC1A2,SLC35D3,SLC6A4,SPOCK3,SULT1E1,SYNPO2,TAL1,TBX1,TFF1,TUBB1…	1129 (17)
NFYB	0.029	transcription regulator		0.958	3.26e-06	ABCD2,ACTB,AMD1,APOBEC3B,ARHGAP11A,B9D2,BCL2,CAPN12,CAPN3,CBS/CBSL,CBX5,CCNB1,CCNB2,CCNO,CDC25A,CDC25C,CDCA8,CDH1,CDK1,CDKN2A,CENPF,CHPT1,CHRNB1,CILK1,CIP2A,CKS2,CNTN4,COL5A3,CPEB3,CYTIP,DCC,DCLK3,DGKI,DTL,DZIP3,EMX2,FAS,FGFR2,FIZ1,FLT3LG,FTH1,GABRA4,GAPDH,GAS2L1,GLA,GRK3,H2AJ,H2BC9,H4-16,HES7,HLA-DQB1,HMGB2,HOXB13,IFFO1,KBTBD8,KHDRBS3,LPIN1,LRP2,MMP13,MSX2,MVK,PAQR5,PAX2,PCK1,PCLAF,PCNA,PDGFRB,P…	822 (8)
E2F8	-1.183	transcription regulator		0.318	3.77e-06	CCNA2,CCNB1,CCND1,CCNE2,CDC6,CDCA2,CDK1,E2F1,KIF23,MCM2,RACGAP1
MED1	0.052	transcription regulator		-0.715	4.01e-06	ACACB,ACOX1,ADCY5,ANKRD37,AOC1,APOB,AURKA,AURKB,BCL11A,BCL6,BIRC5,CAPSL,CCNB1,CCND1,CD79A,CDC20,CDC6,CDK1,CDKN1A,CENPA,CHAF1A,CIDEA,CYP11A1,CYP1A1,CYP2B6,CYP3A5,CYP4A11,DIO1,DTYMK,E2F1,EML1,ERMP1,FASN,FGD2,FOXM1,GCK,GSTP1,HECW2,HILPDA,ID2,IGLL1/IGLL5,IL2RB,KLK3,LAD1,LEF1,LY6D,MAD2L1,MB,MND1,MPP7,MYO18B,MYOD1,NANOG,OTUB2,Pbsn,PDK4,PLIN1,PLK1,POLE4,POU2AF1,PPARG,PRR5L,PXK,SALL4,SEPTIN6,SLC27A1,SLC2…	1744 (25)
SP3	0.117	transcription regulator		-1.241	4.01e-06	ABCD2,ADCY4,AEBP1,AFAP1L1,Agtr1b,ALOX12,ANGPT2,APBA1,ATF3,BIRC5,BMF,CBS/CBSL,CCND1,CDK5R1,CDKN1A,CEACAM1,CES1,Ces2c,COL7A1,CYP46A1,DLX3,DNM1,DRD1,DUSP1,E2F1,EIF2AK2,ESR1,F2R,F3,FAS,FLT1,FOSL1,GABRA4,GDF15,GRIN1,IGF2,IL2RB,ITGA2,ITGAD,JAM2,JUN,KDR,LAMA1,LDLR,LHCGR,LORICRIN,MAOB,MUC5AC,MYH11,NOS1,OLIG2,PADI1,PEMT,PGK1,PKM,PLAUR,PRKCD,PRKG1,PTDSS1,PTGS1,PTGS2,RASGRP2,RECK,SCARB1,SCTR,SERPINE1,SERPIN…	1710 (24)
MRTFB	-0.322	transcription regulator		-0.478	4.44e-06	ACTA1,ACTB,ADM,ANLN,CAMP,CAVIN2,CMA1,CNN1,COL5A2,CYBA,DHCR24,DIAPH3,EDN1,EGR3,EPX,EYA2,F11R,F2R,FCN1,FHL1,FIBIN,GAS2,GPR37,GSTM5,HLA-A,HPGD,ID1,Ifitm1,IGFBP5,ITGA6,LILRB4,LIMCH1,LOXL1,LTF,MAFK,MAP2,Mcpt8,MOGAT2,MPL,MYH10,MYH11,MYL9,Ngp,NRXN2,OSCP1,PGLYRP1,PRTN3,PTGS2,PTPRO,RAMP1,S100A9,S1PR1,SAMD5,SCARB1,SERPINB2,SERPINE1,SH3BP4,SLC35D3,SLC6A4,SULT1E1,SYNPO2,TAL1,TRNP1,TUBB1,WTIP	620 (7)
MEF2A	-0.194	transcription regulator		0.749	5.02e-06	ACTA1,ARHGAP20,BDNF,Bex1,CHRDL2,CKM,CLIC6,CXCL10,DPF3,EDN1,ENO3,FGF16,GATA2,GATA3,GATA4,Gsta4,GSTA5,Ifi47,IFIT2,IFIT3,IFNB1,IRF7,ISG20,ITGA7,JUN,MEOX2,MMP10,MXD1,MYH6,NOD1,Nppb,OAS1,Oasl2,PPARGC1A,RSAD2,SLC2A4,SYT1	122 (2)
NFKBIA	0.446	transcription regulator		0.45	5.61e-06	A2M,Abcb1b,ACOD1,AEBP1,AMPD3,ASCL2,ATP5MF,ATP6V1B1,AURKB,AXL,AZGP1,BCL11A,BCL2,BCL2A1,BMP2,BNIP3,BOK,BTG2,BUB1B,CAMP,CASP8,CCL2,CCL3L3,Ccl7,Ccl9,CCNA2,CCNB1,CCND1,CCNE2,CCR1,CD74,CD82,CDC25A,CDC45,CDC6,CDH1,CDH3,CDKN1A,Cdkn1c,CFLAR,CFTR,CKS1B,COL5A2,CSF3,CTSF,CXCL10,CXCL2,CXCL3,CYBA,DCN,DUSP6,ECSCR,EOMES,ESM1,F3,FAS,FGF2,FGFR4,FHL2,FOXC2,FOXM1,GBP3,Gm21596/Hmgb1,GRIN1,GRK5,GRN,GSTM5,Gstt1,HLA-A,H…	1502 (17)
NCOA2	-0.502	transcription regulator		-1.298	6.6e-06	ACOT1,ALDH1B1,APOM,BCAS1,BMP2,CCL3L3,CCL4,CCND1,CDKN1A,CHST1,CXCL10,CYP1A1,CYP2B6,ELOVL6,FASN,FGF4,FRZB,FST,GCK,GLO1,GPD2,GPR34,GSTM5,GSTO1,HLA-A,HMGCR,HNF1A,IDI1,IFIT2,Ifitm1,IFNB1,IL1B,IRF7,ISG15,KLK3,KRT19,LDLR,LIN28A,LIPG,LPIN1,MC2R,MMP13,NANOG,Nedd4,NR1D1,NR4A3,OASL,Pbsn,PCK1,PLIN1,PLTP,PPARG,PPP1R3B,PTGS2,RET,SALL4,SFTPB,SOD3,TFF1,TMEM100,TMEM121B,TPI1,TRIM5	1391 (21)
KLF5	0.015	transcription regulator		-1.13	6.74e-06	ACOX1,ANO1,ARG1,BIRC5,CAVIN1,CCNA2,CCNB1,CCNB2,CCND1,CDH1,CDK1,CDKN1A,CDT1,CGREF1,DUSP1,EGR2,FOXA1,HLF,ID3,IL1B,JUN,KRT5,LAMA1,MAFF,MEOX2,NEGR1,NMI,NR1H4,PCNA,PPARD,PPARG,S100A9,SORCS2,SOX2,SP140,TCF23,TRPV6,UCP2,WNT10A	1615 (24)
STAT6	-0.249	transcription regulator		1.069	7.47e-06	Acot1,ACOX1,Acp5,ACTB,ADAM11,ADAM19,ADAP1,AHNAK,ANKRD55,ANO1,APOLD1,ARG1,BCL2,BCL6,CCL2,CCL3L3,Ccl6,CD38,Cd59a,CDK1,CDKN1A,CDKN3,CEL,Chil3/Chil4,CHST1,CIDEB,CISH,CLDN2,CLPS,CR2,CST7,CTSE,CTSS,CXCL10,CXCL2,CXCL3,CYBB,CYP4A11,EFHD2,EGR2,EIF2AK2,EPHA2,FADS1,FAM20B,FASN,FCGR1A,FCGR2A,FCGR3A/FCGR3B,FCRL1,FGF21,FKBP5,GATA3,GBP3,GBP6,GBP7,Gm12854/S100a11,GNA15,GTSE1,HBA1/HBA2,HLA-DMA,HMGCR,HMGCS2,HRH1,H…	1551 (16)
EGR1	0.032	transcription regulator		1.401	7.65e-06	Abcb1b,ACE,ACHE,ARC,ATF3,CACNA1H,CACNA2D4,CASP8,CAVIN1,CCL2,CCL3L3,CCL4,Ccl6,Ccl7,Ccl9,CCND1,CCR1,CDC20,CDH1,CDK5R1,CDKN1A,Cdkn1c,CSHL1,CXCL2,CXCL3,EGR2,EIF4EBP1,F3,FAS,FGF2,FLT1,FOSL1,FTL,GDF15,GLI1,HMGCR,HPGD,ICAM1,ID1,IGF2,IL1B,IL6R,ITGAM,JUN,KCNT1,LDLR,LEP,LHCGR,MAOB,ME1,MTNR1A,MXD1,NDRG1,PDX1,PEG10,PF4,PNMT,PPARG,PTGS2,SERPINE1,SLC12A5,SNAI1,SOCS1,SOD2,SV2C,SYN1,TGFBR2,TLR4,TP53,TP73,VCAM1	1842 (23)
KMT2D	-0.016	transcription regulator		0.837	7.78e-06	Acot1,ACOT4,ADCY5,ADGRG2,ARTN,BEND3,CA10,CCDC138,CCL2,CD55,CDCA7,CRLF2,DKK1,DSC1,DSC2,DSG3,DUSP2,E2F1,EBF4,Eda,ENO3,FABP3,FAH,FBXL21P,FBXL7,FHL1,FOXQ1,GJB2,GKAP1,GRHL3,GUSB,HDX,HOPX,IGSF1,IMMP2L,KRT17,KRT23,LORICRIN,LOXL1,LRRN4,MARVELD1,MYOM3,NIPSNAP3A,NKAPL,Nmnat3,NT5E,PAOX,PCDH7,POGLUT3,POLE4,PPARG,PPP2R2B,PRR15,RAB42,RANGRF,SCARB1,SFXN4,SH3BGRL2,SIX4,SLC1A6,SPRR1A,STBD1,SYPL2,TCEAL1,TFF1,WDR17…	808 (7)
SMAD2	0.004	transcription regulator		-0.856	7.8e-06	Acan,ACVR1C,ADAM12,AFP,ALPL,BGN,BIRC5,CCNG2,CDH1,CDH5,CDKN1A,CDKN2A,CDX2,CES1,CKS1B,CRISPLD2,ESM1,FGF8,FLT1,FSTL3,GSC,HABP2,Hamp/Hamp2,IL2,IL6R,INPP5D,IRX1,MAFA,MMP13,NANOG,NET1,NEUROD1,OPA3,PCLO,PDX1,PTHLH,RAC1,S1PR1,SERPINE1,SFTPB,SNAI1,SOX2,SYT2,SYT7,SYT9,TNFSF4,TPM3,XIAP	1548 (18)
CDX2	0.8	transcription regulator		1.16	7.96e-06	ALDH3A1,AOC1,ATP4A,AXIN2,BCL2,BIRC5,CDH1,CDKN1A,CDX2,CLDN1,CLDN18,CLDN2,CTSE,DDC,DHRS9,EZR,FOXQ1,FUT2,FXYD3,GIP,GKN1,GKN2,Gkn3,GLI2,Gsdma2/Gsdma3,Hmga2,HNF4A,HOXA9,HOXB1,HOXB5,HOXC8,HOXD1,HOXD4,ITGB4,JUN,KCNJ15,KRT23,LEF1,MLLT3,MUC5AC,MYO1A,NEUROD1,NEUROG1,NR1H4,NTS,PGC,SALL4,SH3PXD2A,SLC26A6,SLC7A8,SNAI1,SOAT2,SOX17,SOX2,TAL1,TFF2,TREH,WNT3A	1457 (17)
ISL1	-0.093	transcription regulator		-0.148	8.21e-06	A2M,ABCC8,ADGRG2,AJAP1,AVIL,BMP4,CALB2,CCKAR,CLIC6,CNTN2,CRABP1,DAB1,DCC,DLG2,ETV5,GAL,GIP,HIGD1C,HOXB5,HOXC8,HOXC9,HOXD1,IAPP,IL1B,IRX3,Irx5,KCNJ11,LHX2,LILRB3,MSX1,NEUROD1,NTRK2,NXPH4,PAPPA2,PAX6,PDX1,POU4F1,POU4F3,PRPH,RET,SCN7A,Skor1
ZFHX3	0.331	transcription regulator		-0.213	9.32e-06	AFP,ALB,APOA2,C1QL1,CCND1,DRD1,Elf5,GPR50,GSTP1,HCRT,HLA-A,HRAS,ID2,ID3,IFITM3,LHX6,MYOD1,Nes,NEUROD1,NTSR2,PAX2,PLA2G7,POMC,POU1F1,PTGER3,PYGM,QRFPR,RGS16,RGS2,RNF168,RORB,Rplp1 (includes others),SLC10A4,SP9,SST,TUBA1B,TUBB2B,TUBB3,VIPR2	1011 (10)
ZBTB20	0.211	transcription regulator		0.462	9.69e-06	ACSS2,AFP,Akr1b7,AKT1,CISH,CKMT2,CYP2B6,Cyp2c54 (includes others),CYP2C8,CYP3A5,FASN,GCGR,GCK,GPC3,GSTM5,IFNB1,IGFALS,IGFBP2,IRS1,LDHB,LEP,OGDHL,PCK1,PDK4,PPARGC1A,SOCS2,UGDH,UGT2B17	1056 (15)
NKX2-3	-0.687	transcription regulator		1.901	1.05e-05	ADAP1,ADM,AIF1L,ALPL,ANGPT2,ANGPTL4,ANKRD37,ANKRD55,ANLN,AOC3,BATF2,BCHE,BMP2,BMP4,C2CD4B,CAVIN2,CBS/CBSL,CCNB2,CD300LG,CD34,CD36,CD38,CDKN1A,CDKN3,CENPW,CEP55,CXCL16,EDN1,EIF2AK2,EMCN,F2RL3,FBXO6,FGF2,GALNT15,GDF15,GNG12,HES2,HEY2,HFE,HLA-F,HMMR,HOXD1,HSD17B2,IDO1,IFNB1,LYPD1,MAP2,MEDAG,MYH11,NT5DC2,PAPSS2,PARP14,PARP9,PKIA,PLCB1,PLSCR1,Podxl,PTGS2,REEP1,RPS29,RTP4,SAMD9L,SEMA3A,SHOX2,SOX2,SP110…
NFAT5	-0.237	transcription regulator		0.59	1.17e-05	Acan,ACTN2,AQP1,BCL2A1,C1QTNF6,CCL2,CCR1,CD74,CLIC3,COL4A1,CSF3,CXCL10,CXCL16,CXCL3,CYBB,DKK1,DNA2,EDN1,F3,FABP3,GNA13,HECW2,HLA-DMA,HLA-DQA1,HLA-DQB1,HLA-DRB5,HSPA2,IFI16,IFIT2,IFIT3,IFNB1,Iigp1,IL18R1,IL1B,IL2,IL6R,IRGM,Irgm1,JAM2,MCM6,NOX4,NUDT1,Oas1d (includes others),PFKP,PLAT,POLE4,PPARD,PTGFRN,PTGIS,PTGS1,RRM2,RSAD2,SLC6A6,Slfn1,SLFN13,TNFRSF11B,TNFRSF21,TRAF1,VCAM1	982 (18)
TP63	0.951	transcription regulator		-1.521	1.21e-05	ADM,AKT1,ALDH1A3,ALOX12,APOBEC1,APOBEC3B,ARG1,AXL,BLM,BMP4,BMP7,BOK,BRCA1,CAVIN2,CCNA2,CCNB1,CCND1,CCNG1,CD82,CDC25C,CDH1,CDH3,CDK1,CDK6,CDKN1A,CDKN2A,CEACAM1,CFLAR,CKS2,CLDN3,COL4A1,COL4A3,CYP2A6 (includes others),DKK1,DUSP6,E2F1,Eif1ad3 (includes others),EMP1,EPHA2,F11R,F2R,F3,FAS,FASN,FDXR,FGF21,FGFR2,FGFR3,FOSL1,FST,G6PD,GAL,GAPDH,GCNT3,GLB1L2,GRHL3,HES5,HRAS,HSPA8,HTRA1,ID1,ID3,IFT57,IGFBP2,…	1594 (21)
SREBF1	-0.52	transcription regulator		-0.826	1.27e-05	AACS,ABCD2,ACACB,ACSL5,ACSS2,AK4,ALDOC,ALOX12,ANKRD2,APOA2,APOA5,BCL2,C5AR1,CD14,CDKN1A,Chil3/Chil4,CIDEA,CXCL10,CYP27B1,CYP4F2,CYP8B1,DEPP1,DGKQ,DHCR7,DLK1,DPY19L3,ELOVL6,ELOVL7,ETHE1,FABP3,FABP7,FADS1,FAS,FASN,G6PD,GCK,GLP1R,GSR,Gstm6,Hamp/Hamp2,HFE,HMGCR,HNF4A,HSPA1A/HSPA1B,IAPP,IDH1,IDI1,IL12A,IL1B,IL1R2,KCNJ11,KLK3,LDLR,LEP,LPIN1,MAT1A,MDK,MIOX,MSMO1,MTTP,MVK,MYOD1,PCK1,PDK1,PDX1,PKLR,PLA2G3…	1521 (20)
TCF4	-0.384	transcription regulator		1.987	1.41e-05	ADAMTS9,AKT1,ANGPTL4,ANXA6,APCS,ASF1B,BACH2,BCL6,BEX3,BIRC5,BMP7,BNIP3,CASP8,CBLN2,CCL28,CCNA2,CCNB2,CD38,CD55,CDC20,CDCA3,CDK1,CDK6,CDKN1A,CDKN2A,CDKN3,CELA1,CEP55,CIP2A,CKS2,CLSTN2,CSF3R,CTSE,DACH1,DNAJC12,E2F8,EAF2,ECEL1,ELF4,ENPP1,ESCO2,FAM111A,FAM83A,FAS,FBXO4,FGD2,FRMD3,GBP3,GIMAP4,GPR37,GRB14,HES7,HMGB2,Hmgn2 (includes others),HMMR,HS3ST2,ID2,ID3,IDO1,IFI16,Ifi27,IGF2,IGFBP4,IGFBP5,IGFBPL1…	985 (10)
ESRRA		transcription regulator		-0.485	2e-05	ACOX1,ADRB2,ALDOC,ALPP,ANGPT1,ANGPT4,ANGPTL4,APLN,APOLD1,ARHGAP24,B4GALT6,C3AR1,CASP8,CCL28,CD36,Cd59a,CDC6,CDH5,CHKA,CKB,COL4A1,COL4A4,CSF3,CXCL10,CYBB,ECSCR,EFNB2,EGF,EGFL7,EGR3,EIF2AK3,EMILIN1,EMP2,ENO1,EPHA2,EPHB1,ESM1,FABP3,FBXL20,FRAT2,FZD5,GAPDH,GOT1,GPR37,GSDMA,HMGCR,IDI1,IGF2,IGFBP4,KRT12,KRT13,KRT15,KRT19,KRT20,KRT222,KRT23,KRT24,KRT31,KRTAP1-1,KRTAP1-3,KRTAP2-3/KRTAP2-4,LDHA,LDHB,LOXL2…	1742 (22)
NPM1	-0.961	transcription regulator		0.802	2.07e-05	AKR1C1/AKR1C2,AKR1C3,ANG,BMP2,CCL2,CCL4,CEACAM1,COL12A1,COL4A1,COL7A1,CSF3,CXCL2,CXCL3,CYP27B1,E2F1,EDIL3,EGFL7,EGLN3,EGR3,ENO2,F3,FAM110C,FOXC2,FOXM1,FRK,FTH1,HDAC9,HILPDA,HOXA9,HOXB5,ICAM1,ICOSLG/LOC102723996,IGF2,IGFBP5,IL1B,IL31RA,IL7,JUN,LOX,LOXL2,LTF,MMP8,MYADM,NPM1,NR1D1,NTRK2,PCOLCE2,PLXNB3,PTHLH,RELT,RPS6KA2,S1PR2,SEMA5A,SEMA6A,SERPINF2,SOD2,TCAF2,TGFBI,TNFRSF25,TP53	1369 (19)
KLF6	-0.246	transcription regulator		-0.286	2.14e-05	ADM,ALDOC,ALOX5,ARG1,ATF3,BAK1,BCKDHB,BCL6,BIRC5,BMP2,CCL2,CCL3L3,CDH1,CDKN1A,CFB,Chil3/Chil4,CXCL2,CYP1A1,DLK1,ENO2,GAPDH,GLI1,HNF4A,ICAM1,IL12A,IL1B,KRT4,LDHA,MCCC1,MKI67,MSLN,NR1D1,OLIG2,PCNA,PFKL,PFKP,PGAM1,PGK1,PKM,PPARG,PTGS2,SDC1,SERPINH1,TPI1,VCAM1	1323 (19)
POU5F1	0.523	transcription regulator		-0.013	2.35e-05	AFP,AKT1,ALB,ALDOC,ANGPT1,APCDD1,ASPRV1,B3GNT7,BAK1,BCL10,BCL2,BCL2A1,BCL2L10,BIRC5,BMP2,BMP4,BNIP3,BNIP3L,BRCA1,CARD6,CCNA2,CCND1,CCNF,CDH1,CDKN1A,CDX2,CGA,CHST15,CIDEA,CIDEB,CITED1,CRABP2,CST6,CXCL10,CXCL3,DLX3,DLX4,DUSP1,Elf5,ENO1,EOMES,EPHA2,FABP2,FAS,FGF4,FGF5,FOXA1,FOXE1,FRZB,GATA2,GATA3,GATA4,GBP3,GBP4,GCK,GLA,GLI2,GPI,GRHL3,GSC,HAND1,HEXB,HOPX,HOXB1,ID3,IL2,IRS1,IRX3,KLK14,KRT17,LBX1,LDHA…	1481 (16)
COPS5	-0.066	transcription regulator		-0.883	2.49e-05	ADCY6,AMD1,APRT,ATF3,AURKB,BAK1,BIRC5,BUB1,CCNA2,CCNF,CCNG1,CD82,CDC20,CDKN1A,CENPF,CENPH,CHMP1A,COQ8A,DBF4,DEF6,DEPDC1,DIAPH3,DLGAP5,DTYMK,E2F1,EPHA2,ESPL1,F2R,FAM162A,FBXO5,FDXR,GINS1,GPS1,H2AJ,HELLS,HMGA1,HMGB2,HMMR,IFNAR1,INHBB,KIF11,KIF15,KIF22,KIF23,LDHB,LHCGR,LMNB1,MAD2L1,MCM2,MCM5,MCM6,MELK,MKI67,MYBL2,NANOG,NDC80,NEK2,NT5C,PBK,PCNA,PDE4B,PLK4,PMM1,PNP,POLE4,S100A10,SAT1,SMC2,STMN1,SUV39H…	1654 (23)
MLX	-0.427	transcription regulator		0.33	3.09e-05	ARRDC4,Ccl7,CCN3,DIO1,ELOVL6,FASN,FGF21,IGF2,IL12A,IL16,LGALS3BP,PKLR,THRSP,TNFSF14,TXNIP
FOSL1	-0.602	transcription regulator		-0.646	3.51e-05	ADM,AXL,BDNF,CCL2,CCL3L3,CCL4,Ccl6,Ccl7,CCND1,CDKN2A,CSF3,CYP2J2,EDN1,EGR2,EHD1,FOSB,FOSL1,HPGD,IL1B,IL2,ITGB4,JUN,LHCGR,MAP1B,MMP1,MMP10,MMP13,NANOG,NTS,PLAUR,SEMA6D,SERPINB2,SERPINE1,SFTPD,SNAI1,SPARC,TF	1468 (18)
MYB	0.195	transcription regulator		-1.688	3.99e-05	ACAP1,ADAM12,ADM,ANPEP,ATP2B1,AURKA,AXIN2,BANK1,BCL2,BIRC5,BLNK,BMF,BRCA1,C15orf48,CCNB1,CCND1,CD14,CD34,CDH1,CDK1,CELA2A,COL4A1,CSF3,CXCL16,CXCL2,ESAM,FOXM1,GATA3,GIMAP1-GIMAP5,GPR18,GSTM1,HSPA8,ICAM1,IGF2,IGFBP5,IGLL1/IGLL5,IL18R1,ITGA2B,JAK2,JUN,KDR,MEGF10,MFAP3L,MMP1,NMU,NRAS,PAX6,PCNA,PDE2A,PRTN3,PTGS2,PTPN22,RGCC,SDC1,Serpina3g (includes others),SLC27A2,Slfn2,SNAI1,SOCS2,SOX2,TNFRSF13C,TULP…	1579 (21)
SMAD3	-0.135	transcription regulator		0.211	3.99e-05	ACVR1C,ADAM12,ALB,ALPL,APOA2,APOB,ARHGAP24,ARHGAP27,ARID3A,ASPN,AXIN2,BCL2,BGN,BMP2,CCL2,CCL3L3,CCL4,CCND1,CCNG2,CD79A,CDH1,CDH5,CDKN1A,CDKN2A,CES1,CKM,CKS1B,COL10A1,COL7A1,CRISPLD2,CRP,CXCL10,CXCL3,CYP11A1,CYP1A1,EDN1,ESM1,ESR1,FNDC5,FPR2,FST,FSTL3,GATA3,GLI1,GLI2,Hamp/Hamp2,HNF4A,HP,ID1,ID2,ID3,IFNB1,IL1B,IL2,INHA,INPP5D,JAM2,JUN,KLK3,MMP1,MMP13,MSX2,MXD1,MYOD1,NANOG,NET1,NODAL,NOX4,PCNA,PCSK5,…	1542 (18)
NRIP1	0.044	transcription regulator		0.308	4.59e-05	ACACB,CCNB2,CCND1,CCNG2,CD36,CDC6,CDK1,CDKN1A,CDKN2A,CIDEA,CRABP1,CYP1A1,CYP2C8,CYP4B1,FABP3,FASN,IFNB1,IL1B,LDHB,MMD,OTUB2,PDK4,PPP1R3B,PTGS2,SLC16A10,SLC36A2,THRSP,TK1,TNFAIP6,TNFSF4	2032 (24)
TCL1A	-2.686	transcription regulator		-0.547	4.71e-05	ACOD1,Acp5,APOBEC1,C1QA,C3AR1,CAMP,CCR1,CELA2A,CLEC4D,CLEC4E,CLEC6A,CSF3R,CTSE,CTSS,CXCL3,CXCR2,CYBB,FABP7,FCGR2B,FKBP5,GDF15,GUSB,IGSF6,IL1B,IL1R2,ITGAM,LTF,MARCO,MMP13,MMP8,MPO,Ngp,PTPRO,S100A9,SEMA7A,Srgn,TLR7	1342 (15)
ID2	0.717	transcription regulator		0.265	4.82e-05	ADM,ASCL2,AURKB,AXIN2,BATF,BCL2,BCL6,BMP7,BTG2,CCNB1,CCND1,CCNE2,CCNG1,CCNG2,CCR1,CCR10,CD79A,CD83,CDC6,CDH1,CDK1,CDKN1A,Cdkn1c,CDKN2A,CSF2RB,DTX1,DUSP1,E2F2,EGR2,EOMES,FAS,FGFR3,FLT3LG,GATA3,HES5,ICAM1,ICOSLG/LOC102723996,ID3,IFI16,IFNGR1,IFNGR2,IGFBP4,IKZF4,IL17RB,IL1RL1,IL2,IL2RB,IL4R,IL6R,INHBB,JAK2,MCAM,Nefm,NFKBIE,NR4A3,NTRK2,OLFM4,PIK3R5,PLK1,PROM1,PTPN22,RAPGEF4,RPRM,RPS6KA2,SDC1,SH2D1A,S…	1344 (22)
ETV5	0.82	transcription regulator		0.51	5.17e-05	AHNAK,AKAP5,AQP5,BEX1,CAVIN1,CAVIN2,CCND1,CDH1,CLDN1,CLDN16,CLDN3,CLIC5,COL4A3,DPYSL2,EMP2,ETV5,FASN,FOXM1,FXYD5,HOPX,ICAM1,KRT13,KRT19,KRT23,LAMP3,LMO7,MUC5AC,NCAM2,NRCAM,PKP2,RAB27A,RET,S100A14,S100A6,SCARB1,SFTPB,TINAGL1,TJP1,TJP2,TJP3	942 (7)
SRF	-0.036	transcription regulator		0.408	5.36e-05	A2M,ABCA4,ABRA,ACTA1,ACTB,AMD1,ANKRD6,ANO1,APOLD1,ARC,ARHGAP20,ATF3,AVPR1A,BATF,BCL2,BMP2,C1QL3,CAMP,CDH9,CDKN1A,CKM,CLDN1,CLDN3,CMA1,CNN1,CORIN,CYBB,Cyp2d9 (includes others),EGR2,EGR3,EPX,EYA2,EZR,FCN1,FGF12,FHL1,FHL2,FLT1,FOSB,FOSL1,FOXQ1,FST,GATA4,GCKR,GPM6A,GSTM5,HES6,HIF3A,IL2,ITGA2B,ITGA6,ITGAM,JUN,KDR,LDB3,LDLR,LMCD1,LTF,MAPK10,MAT1A,Mcpt8,MOGAT2,MPL,MYH1,MYH11,MYH6,MYL9,MYOD1,Nebl,NET1,Ng…	1085 (16)
SMARCA5	-0.261	transcription regulator		0.863	5.42e-05	ALDH1B1,ANKRD6,ARMCX1,ATP2B4,BCL6,BST1,CACNA1E,CD93,CDH1,CDKN1A,CORO2A,DTX1,EPHA2,ERG,ESM1,FAS,FKBP5,GBP6,GFRA1,Gm4737,Gvin1 (includes others),H4-16,HLA-A,IGFBP4,IL17RB,IL2,IRF7,KBTBD11,KHDC1L,LFNG,MPZL2,MYL10,NKG7,OSGIN1,PCSK1,PLAC8,Ptms,RAB44,RPS6KA2,RTP4,SEMA4A,SLC27A2,SMOC1,Tgtp1/Tgtp2,THEMIS,TMEM176B,TUBB3,ZNF442,ZNF616	762 (11)
PDX1	-0.728	transcription regulator		0.768	5.76e-05	ABCC8,ACTB,ALB,ALDOB,ARL4D,ARRDC4,ATF3,ATF5,CAMK2N1,CCND1,CKB,CKMT1A/CKMT1B,CXCL2,DLK1,DUSP6,EIF4EBP1,EPHB1,ERO1B,F3,FFAR1,FGF2,FGF4,FGF5,GCK,GIP,GLP1R,GNG12,GOT1,GRN,GUSB,HNF4A,IAPP,ID1,ID2,ID3,IDH1,IL1B,JUN,KCNJ11,KRT8,LXN,MAFA,MAOB,MAP2,MAPT,MDH1,MITF,Mt1,NEUROD1,NEUROG3,NPTX2,PAPSS2,PAX6,PCNA,PCSK1,PDE4B,PDX1,PPP2R2C,PTGER3,RSAD2,SLC2A1,SLC6A6,SLIT3,SST,ST18,TSPAN8,TXNIP,XKR4	1584 (19)
MED13	0.038	transcription regulator		-0.799	6.43e-05	AACS,ACSM3,CD36,CIDEA,CLSTN3,CYP2A6 (includes others),ELOVL6,ENO1,FASN,GPD1,GPD2,GYS1,HMGCR,KNG1,NTRK2,PGAM2,PKLR,PPARG,PRKAR2B,PRKN,SLC2A4,THRSP,TMEM45B
NFE2L2	-0.361	transcription regulator		-0.325	6.55e-05	ABCC1,ABCC2,ABCC3,ACE,Acp5,ACSL5,ACSS2,AKR1A1,AKR1C1/AKR1C2,ALDH3A1,ANG,APBA3,APCS,ATF3,ATP6V0D2,B4GALNT1,BCL2,BDNF,BHMT,BNIP3,BRCA1,CA11,CA3,CBR1,CCL4,CD36,CDH1,CDKN1A,CELA1,CLPTM1L,CREG1,CXCL10,CXCL2,CXCL3,CYBB,DHCR7,EIF2AK3,EMCN,ESD,FKBP5,FTH1,FTL,FXYD1,G6PD,GABRB1,GAS2,GOT1,GSR,GSS,Gsta4,GSTA5,GSTM1,Gstm3,GSTM5,Gstm6,GSTO1,GSTP1,Gstt1,GSTT2/GSTT2B,HMBS,HNF1A,HSD3B1,HSP90AB1,ICAM1,IDH1,IFNB1,I…	1480 (16)
TEAD4	-0.038	transcription regulator		-0.558	7.53e-05	ACTA1,ADM,BMP4,CAV2,CCND1,CCNE2,CD34,CDK6,CDKN1A,CDX2,CKM,COL5A2,DGAT2,EDN1,Elf5,EOMES,FGFR2,FIBIN,FLT1,GATA3,GLI2,GPR37,IGFBP5,JUN,LIMCH1,LOXL1,MB,MYH1,NANOG,NOTCH3,NRXN2,OVOL1,PLIN1,PPARG,PTPRO,RAD51,SAMD5,SH3BP4,SLC2A4,SNAI1,TP63,TRNP1	579 (7)
TP73	1.35	transcription regulator		0.007	8.63e-05	ABCC1,ADAM19,ADORA2B,AFP,ANGPTL4,AQP5,ATF3,AURKA,BAK1,BCL2,BIRC5,BMP7,BTG2,CCL2,Ccl6,Ccl9,CCNA2,CCNB1,CCNF,CCNG1,CCNG2,CD55,CD83,CDC20,CDC25C,CDH1,CDK1,CDKN1A,Cdkn1c,CDKN3,CITED1,CKS2,CLDN10,COL5A2,CXCL10,CXCL2,CXCL3,DAB1,DBP,DMC1,DRAM1,DTYMK,DUSP11,E2F1,EDN1,EPHA2,FAS,FASN,FDXR,FEN1,FGF2,FGFR2,FGFR3,FKBP1B,FLT1,FST,G6PD,GATA2,GRK5,GRN,GTSE1,H2BC9,HSPA1A/HSPA1B,ID2,IDH2,IFNB1,IGFBP4,IGFBP5,IL1B,I…	1444 (18)
GATA6	-0.198	transcription regulator		-1.194	9.32e-05	ACOD1,AFP,AMHR2,AQP5,ARG1,ASPRV1,ATP6V0A2,BMP4,CDCA8,CDKN1A,CDX2,Chil3/Chil4,CITED1,CLEC10A,COL4A1,CRABP2,CYP11A1,CYP11B1,CYP11B2,DDX4,DLK1,DLX3,EDN1,Elf5,EMX2,ESPL1,FGF2,FOXA1,GATA4,GPI,GRHL3,HBA1/HBA2,HNF4A,HSD17B3,HSD3B1,IL1B,KLK14,KRT17,LAMA1,LAMB2,LDHB,LHCGR,LORICRIN,LRRFIP1,MARCO,MC2R,MSX2,MYH11,MYH6,NANOG,NODAL,Nppb,NTF4,NUSAP1,OVOL1,PAX2,PECAM1,PGK1,PGM2,PPARG,PPP1R14A,PTGIS,PTGS1,RBPJL,S…	981 (17)
ESRRB	0.131	transcription regulator		0.517	9.4e-05	AIPL1,APLP1,BCL2,CCL28,CDKN1A,GCKR,IL36G,IL7,KIRREL2,LOXL1,MYBL2,NPHS1,NR0B1,PCSK6,POLE4,RHO,SLC13A5,SLC6A6,TFF1,TNFSF14,XAF1,ZFP42
TCF7L1	0.151	transcription regulator		-0.337	9.55e-05	ATF3,AXIN2,EOMES,FGF5,GPA33,JAM2,JUN,NANOG,NKX2-5,NODAL,PPARG,SLC26A2,SOX1,SOX17,STMN2,TFCP2L1,TNFRSF19	1351 (14)
NEUROD1	0.909	transcription regulator		1.935	9.76e-05	ABCC8,CDK5R1,CDKN1A,DCX,GCK,GRK1,IAPP,KCNJ11,MAFA,MCM9,MGAT5B,NEUROD1,NEUROG3,NTRK2,PAX6,PCSK1,PDE6B,PDX1,PKM,POMC,PRPH,RDH12,RHO,SCG5,ST18,SYP,TCF25	800 (10)
CBX3	-0.563	transcription regulator		-0.565	0.00011	ARHGAP24,BIRC5,CDC25A,CDH1,CDH16,CDK1,CDKN1A,CKM,CYP2B6,E2F1,IFIT2,ITGA7,PLK1,RAC1,RSL1D1,TP53,Zfp345 (includes others),ZNF616	766 (7)
NCOA3	-0.199	transcription regulator		-0.393	0.000132	BCL2,CCNA2,CCNB1,CCND1,CCNE2,CDC25A,CDC6,CDKN1A,CYP1A1,CYP2B6,E2F1,EOMES,FASN,FGF2,FGF4,FGFR2,GJB2,HES5,IRS1,KDR,LAMP3,LDHA,LIN28A,MYH11,NANOG,NR0B1,OTUB2,Pbsn,PCNA,PGK1,PPARD,PPARG,PTGS2,SALL4,SFTPB,SLC2A1,TFF1,ZFP42	1886 (22)
SIN3A	0.032	transcription regulator		0.896	0.000133	Acp5,ALDH6A1,BCL2,BCL6,BDNF,CCNG2,CDH1,CYP1A1,E2F2,ESR1,GSTP1,HOXA9,INA,KLK3,LHCGR,Nefm,PEG3,PMM1,PTGS2,S100A9,SCN2A,SERPINE1,Sprr2h,SYT4,TFF1,TGFBR2,TMEM71,TXNIP	1414 (22)
TCF12	0.005	transcription regulator		1.303	0.000135	AZGP1,BLNK,CACNG4,CCL28,CD200R1L,CD3G,CD93,CDH1,CDKN1A,CDKN2A,CELA1,CHRNA5,ELF4,ESR1,FLT3,FLT3LG,GATA3,GJB2,ID2,ID3,IL18R1,IL18RAP,IL1RL1,IL21R,IL2RB,IL7,JUN,KLK8,LDHA,LDLRAD4,LILRB4,LY6D,MFSD13A,NFKBIE,NOTCH3,NR4A3,POMC,PPARG,PPIA,PTPRCAP,S1PR1,SEMA4A,SEMA7A,ST8SIA1,THY1,TLR1,TNFRSF25,TNFRSF8,TUBB3,VGF,VIPR2	1134 (11)
MNT	-0.231	transcription regulator		1.4	0.000141	Akr1c20,ARHGAP45,AXL,BCL6,BLVRB,BNIP3,BST1,C1orf100,CCNG2,CD300LB,CD36,COQ8A,CYBB,E2F2,FGG,GPR55,ID1,IL2,LDHA,LOXL2,Ms4a4c (includes others),PGK1,Serpinb6c,SERPINH1,TMEM252,TXNIP
CCNH	0.392	transcription regulator		-1.155	0.000172	CCDC169-SOHLH2,CDKN1A,CDX2,FGF19,FGF5,FOXA1,GATA4,HAND1,MKX,MSX1,SUV39H1,UCP2	683 (7)
PBX1	0.224	transcription regulator		-0.655	0.000179	AMD1,ANGPT2,CDH1,CDKN1A,COL5A2,CYBB,FABP7,FGF2,GCK,HOXB1,NEUROG3,PF4,REN,RPLP0,SOX3,SST,UGT2B17,VCP	24 (2)
E2F2	-1.001	transcription regulator		-1.268	0.000213	AMY2B,BCL2,BIRC5,CCNA2,CCNB1,CCNB2,CCND1,CDC25A,CDC45,CDC6,CDCA2,CDCA4,CDK1,CDKN1A,CDKN2A,E2F1,FGFR2,ID1,MCM10,MCM2,MCM4,MCM5,MCM6,MYBL2,ORC1,PCNA,RAD51,RRM2,SERPINE1,TOPBP1,TP53	1509 (22)
MYF6	0.229	transcription regulator		0.738	0.000215	ACACB,ANG,ANGPTL4,APLN,BDNF,CCL28,CDKN1A,CKM,CNTF,CSHL1,CXCL10,DCN,EGF,ERFE,FGF2,FGF21,FGF4,FGF9,FNDC5,FST,GDF11,IGF2,IL16,Il31,IL33,IL7,LTF,MMP10,MMP8,MYOD1,NAMPT,Nrg1,NTF3,RECK,SCN4A,SERPINE1,SERPINF1,SPARC,TNFRSF10A,TNFRSF11B,TNFRSF8	660 (7)
EHMT1	-0.293	transcription regulator		-0.223	0.000226	ADGRL1,ANPEP,CD38,CDH1,CDH16,CDKN1A,CILP,CORO2A,CYP4F12,DDX4,ETNK2,FGL1,FRAT1,GRAMD4,HES2,HPD,IFNB1,MAEL,MEGF9,MMP28,MSLN,NANOG,Nppb,PCSK6,PKP2,PLA2G10,RGCC,SAT1,SCARA5,SELENBP1,SH3TC1,SLC25A31,SLC4A11,SLC7A7,SOD2,STAC2,STRA6,SYCE1,SYNC,TDRKH,TJP3,TLE2,TMEM61	58 (2)
STAT4	0.674	transcription regulator		0.822	0.000234	ACAP1,ADSS2,AHNAK,ALDOC,ARHGAP15,ARMCX1,BCL2,CAPN5,CCL2,Ctla2a/Ctla2b,CXCL10,CXCL2,CXCL3,Cyp2d22,DAP,DDAH2,DPM3,Dppa1,ENO2,EPOR,ERRFI1,ETV5,FYB1,GATA3,GCNT2,HES6,HEXB,HILPDA,HLA-DQB1,IFIT2,IFNB1,IL12RB1,IL18R1,IL18RAP,IL2,ISG15,ISG20,ITGA7,ITIH5,LPIN1,LRRFIP1,MAP3K8,MATK,MGARP,MLLT3,Ms4a4c (includes others),Mt1,NDRG1,PDK1,PFN2,PGP,PKP2,PLAC8,RAMP1,RAMP2,RGCC,RGS16,RRAGD,SAT1,SCG5,SELENBP1,SERPINB…	1831 (19)
E2F7	-1.83	transcription regulator			0.000239	CCNA2,CCNB1,CCNE2,CDC6,CDK1,E2F1,E2F2,E2F8,KIF23,MCM2,RACGAP1
WWTR1	0.159	transcription regulator		-1.352	0.000257	A4GNT,ADGRG5,ANGPTL4,ARHGAP15,ASPRV1,BMP2,BMP4,CCNA2,CCND1,CD3G,CDKN1A,CKM,CXCL2,CXCL3,CYP11A1,CYP11B2,DNAAF11,DTYMK,EFNA3,EMP1,FASN,HMGCR,ICAM1,ID2,IL1B,IQGAP2,IRF7,IRX3,ITIH2,MC2R,NANOG,NEGR1,NXPH4,OAS1,PLIN4,PPIL6,RRM2,SERPINE1,STPG4,THY1,TK1,TP63,TYMS,VCAM1	1719 (22)
ARID1A	-0.236	transcription regulator		1.702	0.00027	ALPL,ASCL2,AXIN2,BCL2,BMP4,CCNB2,CDH1,CDKN1A,CEACAM1,CITED1,CKM,CXCL2,ESR1,F2R,FOXA1,FZD5,FZD9,GATA3,IL1B,ITGA6,ITGB4,KRT17,KRT19,KRT4,KRT5,KRT6B,KRT8,LGR6,MYBL2,NANOG,PGAM1,PGK1,PKM,SERPINA12,SNAI1,SOX2,TFF1,TFF2,TFF3,TP63,WNT6	1765 (25)
GLI2	0.911	transcription regulator		1.161	0.000319	ANO1,BCL2,BMP4,CCL3L3,CCL4,CCND1,CCR1,CDC45,CDH1,CDK1,CDKN1A,COL10A1,CSF3,CXCL10,CXCL2,CXCL3,CXCR2,DLX3,E2F1,FOXC2,GATA3,GATA4,GLI1,GLI2,HHIP,IL1B,IL1RL1,IL6R,KLK3,KRT17,MITF,MMP13,MYOD1,NANOG,NKX2-5,OVOL1,PAX2,PAX9,Pbsn,PGC,PTHLH,SFRP1,SNAI1,XIAP	1696 (22)
RBPJ	-0.051	transcription regulator		-0.911	0.000319	AXIN2,BMP2,BMP7,CAMP,CCL27,CCL3L3,CCND1,CDCA7,CDKN1A,Cdkn1c,CDKN2A,CELA1,CER1,CR2,CRP,CSF3,CYP11A1,DTX1,DUSP1,EGF,EPHA4,FGF11,FGF2,FGF4,FGF5,FGF8,FGF9,HES5,HEY2,HMMR,HOXD1,IGF2,IL12A,IL1B,INHA,INHBB,JUN,KDR,LEF1,LFNG,MDK,MMP13,NEUROD1,NTF3,NTF4,PRKAR2A,PRSS3,REN,SDC1,SLC2A1,SNAI1,SOX2,TDGF1,TFF1,VEGFD,WASF1	1349 (24)
PKNOX1	-0.177	transcription regulator		-1.583	0.000347	AMD1,CCL2,COL5A2,FABP7,FGF2,HOXB1,KDR,MYBBP1A,PGK1,PPARGC1A,REN,RPLP0,SLC2A4,SST,UGT2B17
TCF7L2	0.184	transcription regulator		0.958	0.000433	AATK,ABCD2,ACOT4,ACY3,ADAMTS4,AKR1C4,ALDH3A2,ALOX5,ALPP,AMHR2,ANLN,APCDD1,APLP1,AQP3,ATP8B1,AXIN2,BIRC5,BMP4,CAMK2N1,CASR,CCND1,CDKN1A,CDKN2A,CILK1,CLDN2,CSF3,CSF3R,CYP2C8,DBNDD2,DDC,DHCR24,DKK1,DMP1,DRAM2,DUSP15,EDN1,EPHB1,FABP2,FBP1,FBP2,FGF19,FGF21,FGFR2,FKBP1A,FTH1,GJB1,GLI1,GLP1R,GSS,HAPLN2,HHIP,HMGCS2,HSPA2,ID1,ID2,ID3,IDH1,IGFBP2,IHH,IL12RB1,IL1RAP,IRS1,JUN,KAT2B,KIF19,KMT5A,KNDC1,LDLRAP1,…	1606 (22)
ZFPM1	-0.206	transcription regulator		0.522	0.000485	ALOX5,BLNK,CD82,CECR2,CRLF3,Ctla2a/Ctla2b,ENPP1,FEV,FYB1,GATA2,GATA3,HEBP1,IFNGR1,IL10RB,IL31RA,ITGA2B,KLHL6,Mcpt8,MMD,MPL,MPO,PF4,PRELID2,PTGER3,PTPN22,RGS13,SH2D4A,SLC17A8,SLC6A4,TPH2,XK	431 (6)
ERG	-0.776	transcription regulator		0.38	0.000491	ADRB2,ALOX12,ARHGAP20,ARHGAP24,ARHGAP28,ARHGEF2,AXIN2,CCNA2,CDH1,CHRM1,CHRNB1,CHRNB4,CLDN1,CNR1,COL11A2,CUX2,DIAPH3,DNMBP,DOCK2,DYDC1,EGFL7,ELMO1,ERG,F2R,FAM174B,FHL1,FKBP5,FLNB,FLT1,FOSB,GAK,GATA2,GFRA3,GUCY1B1,HMMR,HPGD,ICAM1,IKBKG,ITGA6,KLK3,LEF1,MMP1,MPL,NDRG1,NLGN1,NPAS1,NRCAM,ORC6,PARVA,PECAM1,PLAT,PLAUR,PSTPIP2,PTPN22,RALGPS2,RAPH1,RASA2,RBMS1,RHOJ,SLC24A1,SNAI1,SNCA,SPARC,SPTBN5,TGFBR2,TM…	1587 (17)
RUNX1	0.237	transcription regulator		0.458	0.000505	ACHE,ALB,ALOX12,AQP1,ATF3,ATP8A2,BANK1,BCL2L12,BTG2,CCND1,CD34,CD79A,CDKN1A,Cdkn1c,CDKN2A,Cldn13,CSF2RA,CSF2RB,CST7,CYP11A1,EGFL7,EGR2,EPB42,ERMAP,FAS,FAT4,FHDC1,GATA2,GATA3,GNA15,HBA1/HBA2,HEY2,Hmga2,ID2,IFITM3,IFNAR1,Igtp,IHH,IL1B,IL2,IL6R,IRF7,Irgm1,ISG15,ITGA2,ITGA2B,KLRB1,LMO1,LTB4R,MAD2L1,MMP13,MMP8,MPL,MPO,Mt1,MYBBP1A,MYH10,MYL9,NFE2,NR4A3,Oasl2,PCDH7,PF4,Podxl,PTPN22,RGCC,RSAD2,S100A9,SER…	1692 (29)
SIRT2	0.068	transcription regulator		-1.941	0.00051	AACS,CDKN2A,CXCL10,DHCR7,HMGCR,IDI1,IFIT2,ISG15,KRT15,MVK,MYH6,Nppb,Oasl2,SC5D	712 (11)
HES1	0.278	transcription regulator		-0.914	0.000513	BCL2,CDKN1A,Cdkn1c,DLK1,DLL3,DUSP1,E2F1,FGF8,GIP,GLI1,HTR1A,IL1RL1,MMP13,NEUROD1,NEUROG1,PAX2,PAX6,PCNA,PPARG,PTF1A,PTGDS,RLBP1,SST,TLX3,TUBB3,WNT1	1596 (23)
SUPT16H	0.017	transcription regulator		1.472	0.00052	ACTA1,AJUBA,AMPD3,ANKRD35,ARHGAP9,ATP5MC2,AXL,CBR1,CCDC9B,CCND1,CDH15,CDKN1A,CHRNB1,CLSTN2,COX16,CPNE6,HSPA1A/HSPA1B,ID2,KCNF1,KLHL41,KRT8,LOXL2,LYPLA1,MLIP,MYOD1,MYOM2,NEFL,NOL3,PALMD,PCNA,RXRG,SAMD12,SEC16B,SMAGP,TFPI,TMTC1,TNNI2,TRIM72,TTN,VGF,VWA5B2	646 (3)
BRCA1	-1.438	transcription regulator		-0.116	0.000589	ACTB,ALDH1A3,ANGPT1,APOBEC1,AQP5,ASCL2,BAK1,BCKDHB,BCL2,BIRC5,BRCA1,CASR,CCNB1,CCNB2,CCND1,CCNG1,CDC25C,CDH3,CDKN1A,CTSF,CYP1A1,ESR1,EXO1,EZR,FAS,FEN1,FHL2,FKBP5,FOXA1,FXYD3,GDF15,Hmga2,HSPB1,IFIT1,IFIT2,IFIT3,IFNAR1,IRF7,KLK3,KRT17,KRT5,LPIN1,MAD2L1,NEK2,Pbsn,PCNA,PLK1,PLSCR1,PLTP,RAD51,ROBO1,SAT1,SFN,SNAI1,TFF1,TNFRSF18,TP53,TP63,UBE2I,WEE1	1489 (21)
FOXL2	0.574	transcription regulator		1.941	0.000682	ACVR1C,ATF3,AVPR2,BCL2A1,BMP2,CCL3L3,CDKN2A,CXCL2,CXCL3,CYP26B1,DLX3,ESM1,FAS,FST,ICAM1,IFNB1,IL12A,MAFF,MRGPRE,NR4A3,OSR2,PPARGC1A,PRTN3,PTGER2,PTGS2,PTHLH,RGS2,RXFP3,S1PR1,SERPINB2,SLC35F2,SOD2,TNFSF4	805 (10)
NKX6-1	0.34	transcription regulator		-1.126	0.000695	E2F1,GFRA1,HNF1A,MAFA,NR4A3,PDX1,POU3F4,SST,UBE2C,VGF
KAT5	0.095	transcription regulator		0.196	0.000704	AFP,ALB,CACNB2,CCND1,CD82,CDKN1A,CFTR,CHRM1,EOMES,ERCC1,FGF20,GPC5,HNF4A,HOXA9,HSPD1,IGFBP5,IL2,KLK3,MAD2L1,MAPT,NKAIN3,NT5E,OGN,PALMD,PCDH15,PLCH1,PNKP,PRR5L,PTPRZ1,SCN2A,SNPH,SOD2,SOX17,SYCP1,TDG,TFF1,TKTL2,TP63,TTR,XIAP	1459 (20)
[truncated: 456 more rows]

## Sheet: TSA Pathway
© 2000-2022 QIAGEN. All rights reserved.
[truncated: 664 more rows]

[truncated: 2 more sheets: LLL12B Upstream, LLL12B Pathway]
